# Supplementary material for: Multiple introductions of the dengue vector, Aedes aegypti, into California
Source: PLoS Negl Trop Dis. 2017 Aug 10;11(8):e0005718. doi: 10.1371/journal.pntd.0005718 (PMC5552028; doi:10.1371/journal.pntd.0005718)
Supplement: S1 File — SNP data from the CA populations indicated in Table 1 (not pruned). Reference genome used is AaegL1. (VCF) [file pntd.0005718.s007.vcf]

##fileformat=VCFv4.2
##fileDate=20170608
##source=PLINKv1.90
##contig=<ID=SC1.1,length=5642708>
##contig=<ID=SC1.2,length=5698453>
##contig=<ID=SC1.3,length=5128850>
##contig=<ID=SC1.4,length=5158752>
##contig=<ID=SC1.5,length=4941874>
##contig=<ID=SC1.6,length=5074587>
##contig=<ID=SC1.7,length=4876336>
##contig=<ID=SC1.8,length=4732790>
##contig=<ID=SC1.9,length=4738795>
##contig=<ID=SC1.10,length=4449618>
##contig=<ID=SC1.11,length=4504143>
##contig=<ID=SC1.12,length=4399450>
##contig=<ID=SC1.13,length=4351574>
##contig=<ID=SC1.14,length=4326987>
##contig=<ID=SC1.15,length=4300876>
##contig=<ID=SC1.16,length=4321359>
##contig=<ID=SC1.17,length=4294786>
##contig=<ID=SC1.18,length=4236934>
##contig=<ID=SC1.19,length=4154387>
##contig=<ID=SC1.20,length=3983101>
##contig=<ID=SC1.21,length=3972122>
##contig=<ID=SC1.22,length=4014458>
##contig=<ID=SC1.23,length=3954141>
##contig=<ID=SC1.24,length=3996362>
##contig=<ID=SC1.25,length=3881868>
##contig=<ID=SC1.26,length=3729392>
##contig=<ID=SC1.27,length=3569759>
##contig=<ID=SC1.28,length=3553027>
##contig=<ID=SC1.29,length=3851388>
##contig=<ID=SC1.30,length=3790572>
##contig=<ID=SC1.31,length=3622773>
##contig=<ID=SC1.32,length=3724517>
##contig=<ID=SC1.33,length=3669888>
##contig=<ID=SC1.34,length=3564733>
##contig=<ID=SC1.35,length=3572420>
##contig=<ID=SC1.36,length=3298731>
##contig=<ID=SC1.37,length=3697323>
##contig=<ID=SC1.38,length=3449793>
##contig=<ID=SC1.39,length=3392253>
##contig=<ID=SC1.40,length=3353942>
##contig=<ID=SC1.41,length=3255892>
##contig=<ID=SC1.42,length=3212429>
##contig=<ID=SC1.43,length=3237711>
##contig=<ID=SC1.44,length=3218872>
##contig=<ID=SC1.45,length=3127227>
##contig=<ID=SC1.46,length=3123471>
##contig=<ID=SC1.47,length=3120374>
##contig=<ID=SC1.48,length=3197227>
##contig=<ID=SC1.49,length=3131682>
##contig=<ID=SC1.50,length=3100896>
##contig=<ID=SC1.51,length=3144499>
##contig=<ID=SC1.52,length=3108181>
##contig=<ID=SC1.53,length=3072881>
##contig=<ID=SC1.54,length=3427095>
##contig=<ID=SC1.55,length=3124701>
##contig=<ID=SC1.56,length=3093801>
##contig=<ID=SC1.57,length=3083005>
##contig=<ID=SC1.58,length=3037745>
##contig=<ID=SC1.59,length=2369159>
##contig=<ID=SC1.60,length=2818057>
##contig=<ID=SC1.61,length=3217691>
##contig=<ID=SC1.62,length=3039391>
##contig=<ID=SC1.63,length=2876553>
##contig=<ID=SC1.64,length=2865933>
##contig=<ID=SC1.65,length=2855351>
##contig=<ID=SC1.66,length=2990427>
##contig=<ID=SC1.67,length=2949066>
##contig=<ID=SC1.68,length=2899066>
##contig=<ID=SC1.69,length=2845030>
##contig=<ID=SC1.70,length=2877866>
##contig=<ID=SC1.71,length=2669847>
##contig=<ID=SC1.72,length=2821823>
##contig=<ID=SC1.73,length=2839636>
##contig=<ID=SC1.74,length=2752732>
##contig=<ID=SC1.75,length=2970795>
##contig=<ID=SC1.76,length=2866126>
##contig=<ID=SC1.77,length=2885651>
##contig=<ID=SC1.78,length=2733160>
##contig=<ID=SC1.79,length=2766672>
##contig=<ID=SC1.80,length=2828055>
##contig=<ID=SC1.81,length=2840185>
##contig=<ID=SC1.82,length=2768960>
##contig=<ID=SC1.83,length=2920351>
##contig=<ID=SC1.84,length=2892246>
##contig=<ID=SC1.85,length=2730892>
##contig=<ID=SC1.86,length=2483741>
##contig=<ID=SC1.87,length=2704205>
##contig=<ID=SC1.88,length=2656624>
##contig=<ID=SC1.89,length=2850872>
##contig=<ID=SC1.90,length=2406745>
##contig=<ID=SC1.91,length=2550657>
##contig=<ID=SC1.92,length=2713037>
##contig=<ID=SC1.93,length=2820913>
##contig=<ID=SC1.94,length=2491705>
##contig=<ID=SC1.95,length=2468400>
##contig=<ID=SC1.96,length=2719736>
##contig=<ID=SC1.97,length=2375724>
##contig=<ID=SC1.98,length=2718756>
##contig=<ID=SC1.99,length=2425913>
##contig=<ID=SC1.100,length=2594601>
##contig=<ID=SC1.101,length=2736612>
##contig=<ID=SC1.102,length=2650701>
##contig=<ID=SC1.103,length=2568290>
##contig=<ID=SC1.104,length=2581691>
##contig=<ID=SC1.105,length=2562284>
##contig=<ID=SC1.106,length=2576030>
##contig=<ID=SC1.107,length=2521586>
##contig=<ID=SC1.108,length=2554886>
##contig=<ID=SC1.109,length=2566928>
##contig=<ID=SC1.110,length=2494680>
##contig=<ID=SC1.111,length=2529078>
##contig=<ID=SC1.112,length=2515900>
##contig=<ID=SC1.113,length=2242115>
##contig=<ID=SC1.114,length=2357049>
##contig=<ID=SC1.115,length=2265766>
##contig=<ID=SC1.116,length=2445071>
##contig=<ID=SC1.117,length=2494328>
##contig=<ID=SC1.118,length=2462170>
##contig=<ID=SC1.119,length=2314874>
##contig=<ID=SC1.120,length=2340386>
##contig=<ID=SC1.121,length=2360362>
##contig=<ID=SC1.122,length=2267666>
##contig=<ID=SC1.123,length=2392360>
##contig=<ID=SC1.124,length=2339349>
##contig=<ID=SC1.125,length=2438955>
##contig=<ID=SC1.126,length=2324442>
##contig=<ID=SC1.127,length=2277353>
##contig=<ID=SC1.128,length=2103220>
##contig=<ID=SC1.129,length=2297042>
##contig=<ID=SC1.130,length=2465448>
##contig=<ID=SC1.131,length=2199961>
##contig=<ID=SC1.132,length=2192151>
##contig=<ID=SC1.133,length=2248390>
##contig=<ID=SC1.134,length=2059038>
##contig=<ID=SC1.135,length=2183932>
##contig=<ID=SC1.136,length=2084683>
##contig=<ID=SC1.137,length=2167977>
##contig=<ID=SC1.138,length=2042796>
##contig=<ID=SC1.139,length=2149636>
##contig=<ID=SC1.140,length=2283546>
##contig=<ID=SC1.141,length=1948217>
##contig=<ID=SC1.142,length=2306207>
##contig=<ID=SC1.143,length=2161793>
##contig=<ID=SC1.144,length=2152190>
##contig=<ID=SC1.145,length=2176272>
##contig=<ID=SC1.146,length=2064963>
##contig=<ID=SC1.147,length=1959318>
##contig=<ID=SC1.148,length=2146177>
##contig=<ID=SC1.149,length=2104120>
##contig=<ID=SC1.150,length=2168352>
##contig=<ID=SC1.151,length=2086180>
##contig=<ID=SC1.152,length=2094509>
##contig=<ID=SC1.153,length=1979984>
##contig=<ID=SC1.154,length=1981893>
##contig=<ID=SC1.155,length=1473078>
##contig=<ID=SC1.156,length=1946836>
##contig=<ID=SC1.157,length=1971172>
##contig=<ID=SC1.158,length=1891706>
##contig=<ID=SC1.159,length=1747551>
##contig=<ID=SC1.160,length=2306134>
##contig=<ID=SC1.161,length=2024553>
##contig=<ID=SC1.162,length=2105708>
##contig=<ID=SC1.163,length=1994197>
##contig=<ID=SC1.164,length=1895292>
##contig=<ID=SC1.165,length=1613659>
##contig=<ID=SC1.166,length=1918931>
##contig=<ID=SC1.167,length=1992659>
##contig=<ID=SC1.168,length=1901971>
##contig=<ID=SC1.169,length=1960146>
##contig=<ID=SC1.170,length=1976698>
##contig=<ID=SC1.171,length=1929292>
##contig=<ID=SC1.172,length=1992994>
##contig=<ID=SC1.173,length=1949895>
##contig=<ID=SC1.174,length=1566258>
##contig=<ID=SC1.175,length=1962584>
##contig=<ID=SC1.176,length=1864268>
##contig=<ID=SC1.177,length=1975132>
##contig=<ID=SC1.178,length=1905385>
##contig=<ID=SC1.179,length=1802131>
##contig=<ID=SC1.180,length=1944745>
##contig=<ID=SC1.181,length=1876120>
##contig=<ID=SC1.182,length=1915791>
##contig=<ID=SC1.183,length=1828457>
##contig=<ID=SC1.184,length=1777270>
##contig=<ID=SC1.185,length=1871471>
##contig=<ID=SC1.186,length=1906738>
##contig=<ID=SC1.187,length=1888769>
##contig=<ID=SC1.188,length=1891390>
##contig=<ID=SC1.189,length=1797811>
##contig=<ID=SC1.190,length=1831077>
##contig=<ID=SC1.191,length=1854061>
##contig=<ID=SC1.192,length=1819129>
##contig=<ID=SC1.193,length=1607811>
##contig=<ID=SC1.194,length=1830402>
##contig=<ID=SC1.195,length=1788026>
##contig=<ID=SC1.196,length=1809437>
##contig=<ID=SC1.197,length=1797662>
##contig=<ID=SC1.198,length=1830244>
##contig=<ID=SC1.199,length=1860696>
##contig=<ID=SC1.200,length=1810451>
##contig=<ID=SC1.201,length=1725650>
##contig=<ID=SC1.202,length=1708242>
##contig=<ID=SC1.203,length=1785132>
##contig=<ID=SC1.204,length=1772093>
##contig=<ID=SC1.205,length=1616195>
##contig=<ID=SC1.206,length=1791144>
##contig=<ID=SC1.207,length=1774275>
##contig=<ID=SC1.208,length=1762181>
##contig=<ID=SC1.209,length=1734767>
##contig=<ID=SC1.210,length=1776613>
##contig=<ID=SC1.211,length=1848465>
##contig=<ID=SC1.212,length=1493122>
##contig=<ID=SC1.213,length=1669747>
##contig=<ID=SC1.214,length=1898217>
##contig=<ID=SC1.215,length=1774833>
##contig=<ID=SC1.216,length=1577898>
##contig=<ID=SC1.217,length=1800906>
##contig=<ID=SC1.218,length=1777846>
##contig=<ID=SC1.219,length=1715118>
##contig=<ID=SC1.220,length=1747026>
##contig=<ID=SC1.221,length=1748320>
##contig=<ID=SC1.222,length=1782112>
##contig=<ID=SC1.223,length=1706406>
##contig=<ID=SC1.224,length=1685299>
##contig=<ID=SC1.225,length=1455339>
##contig=<ID=SC1.226,length=1563331>
##contig=<ID=SC1.227,length=1573647>
##contig=<ID=SC1.228,length=1752391>
##contig=<ID=SC1.229,length=1730953>
##contig=<ID=SC1.230,length=1715238>
##contig=<ID=SC1.231,length=1745327>
##contig=<ID=SC1.232,length=1637106>
##contig=<ID=SC1.233,length=1648133>
##contig=<ID=SC1.234,length=1726441>
##contig=<ID=SC1.235,length=1647563>
##contig=<ID=SC1.236,length=1611807>
##contig=<ID=SC1.237,length=1556882>
##contig=<ID=SC1.238,length=1639590>
##contig=<ID=SC1.239,length=1509194>
##contig=<ID=SC1.240,length=1754044>
##contig=<ID=SC1.241,length=1540233>
##contig=<ID=SC1.242,length=1141397>
##contig=<ID=SC1.243,length=1602919>
##contig=<ID=SC1.244,length=1542173>
##contig=<ID=SC1.245,length=1635395>
##contig=<ID=SC1.246,length=1601441>
##contig=<ID=SC1.247,length=1569489>
##contig=<ID=SC1.248,length=1682701>
##contig=<ID=SC1.249,length=1718319>
##contig=<ID=SC1.250,length=1625998>
##contig=<ID=SC1.251,length=1538274>
##contig=<ID=SC1.252,length=1482874>
##contig=<ID=SC1.253,length=1552898>
##contig=<ID=SC1.254,length=1542093>
##contig=<ID=SC1.255,length=1401278>
##contig=<ID=SC1.256,length=1487905>
##contig=<ID=SC1.257,length=1578325>
##contig=<ID=SC1.258,length=1469606>
##contig=<ID=SC1.259,length=1577978>
##contig=<ID=SC1.260,length=1235891>
##contig=<ID=SC1.261,length=1369005>
##contig=<ID=SC1.262,length=1540126>
##contig=<ID=SC1.263,length=1552339>
##contig=<ID=SC1.264,length=1483446>
##contig=<ID=SC1.265,length=1286999>
##contig=<ID=SC1.266,length=1359574>
##contig=<ID=SC1.267,length=1432545>
##contig=<ID=SC1.268,length=1560292>
##contig=<ID=SC1.269,length=1565816>
##contig=<ID=SC1.270,length=1394730>
##contig=<ID=SC1.271,length=1522137>
##contig=<ID=SC1.272,length=1442131>
##contig=<ID=SC1.273,length=1488707>
##contig=<ID=SC1.274,length=1460832>
##contig=<ID=SC1.275,length=1436369>
##contig=<ID=SC1.276,length=1461423>
##contig=<ID=SC1.277,length=1605229>
##contig=<ID=SC1.278,length=1428325>
##contig=<ID=SC1.279,length=1512589>
##contig=<ID=SC1.280,length=1451257>
##contig=<ID=SC1.281,length=1425984>
##contig=<ID=SC1.282,length=1441436>
##contig=<ID=SC1.283,length=1404746>
##contig=<ID=SC1.284,length=1445011>
##contig=<ID=SC1.285,length=1398095>
##contig=<ID=SC1.286,length=1285264>
##contig=<ID=SC1.287,length=1258174>
##contig=<ID=SC1.288,length=1530832>
##contig=<ID=SC1.289,length=1501724>
##contig=<ID=SC1.290,length=1333160>
##contig=<ID=SC1.291,length=1433914>
##contig=<ID=SC1.292,length=1300839>
##contig=<ID=SC1.293,length=1351345>
##contig=<ID=SC1.294,length=1407118>
##contig=<ID=SC1.295,length=1270623>
##contig=<ID=SC1.296,length=1392208>
##contig=<ID=SC1.297,length=1394207>
##contig=<ID=SC1.298,length=1383176>
##contig=<ID=SC1.299,length=1308580>
##contig=<ID=SC1.300,length=1295622>
##contig=<ID=SC1.301,length=1178731>
##contig=<ID=SC1.302,length=1399524>
##contig=<ID=SC1.303,length=1339291>
##contig=<ID=SC1.304,length=1333772>
##contig=<ID=SC1.305,length=1304432>
##contig=<ID=SC1.306,length=1370954>
##contig=<ID=SC1.307,length=1455294>
##contig=<ID=SC1.308,length=1095456>
##contig=<ID=SC1.309,length=1320470>
##contig=<ID=SC1.310,length=1495049>
##contig=<ID=SC1.311,length=1334708>
##contig=<ID=SC1.312,length=1293608>
##contig=<ID=SC1.313,length=1332667>
##contig=<ID=SC1.314,length=1337476>
##contig=<ID=SC1.315,length=1195423>
##contig=<ID=SC1.316,length=1250210>
##contig=<ID=SC1.317,length=1283382>
##contig=<ID=SC1.318,length=1263931>
##contig=<ID=SC1.319,length=1272097>
##contig=<ID=SC1.320,length=1196964>
##contig=<ID=SC1.321,length=1234321>
##contig=<ID=SC1.322,length=1169281>
##contig=<ID=SC1.323,length=1299349>
##contig=<ID=SC1.324,length=1268934>
##contig=<ID=SC1.325,length=1298938>
##contig=<ID=SC1.326,length=1380255>
##contig=<ID=SC1.327,length=1262326>
##contig=<ID=SC1.328,length=1276826>
##contig=<ID=SC1.329,length=1192405>
##contig=<ID=SC1.330,length=1407156>
##contig=<ID=SC1.331,length=1294127>
##contig=<ID=SC1.332,length=1269042>
##contig=<ID=SC1.333,length=1251534>
##contig=<ID=SC1.334,length=1160888>
##contig=<ID=SC1.335,length=1173575>
##contig=<ID=SC1.336,length=1070984>
##contig=<ID=SC1.337,length=1301151>
##contig=<ID=SC1.338,length=1148081>
##contig=<ID=SC1.339,length=1275727>
##contig=<ID=SC1.340,length=1244594>
##contig=<ID=SC1.341,length=1178967>
##contig=<ID=SC1.342,length=1287208>
##contig=<ID=SC1.343,length=961783>
##contig=<ID=SC1.344,length=1249949>
##contig=<ID=SC1.345,length=1192134>
##contig=<ID=SC1.346,length=1213681>
##contig=<ID=SC1.347,length=1026136>
##contig=<ID=SC1.348,length=1023839>
##contig=<ID=SC1.349,length=1186858>
##contig=<ID=SC1.350,length=935818>
##contig=<ID=SC1.351,length=1179607>
##contig=<ID=SC1.352,length=1189639>
##contig=<ID=SC1.353,length=1171477>
##contig=<ID=SC1.354,length=1173424>
##contig=<ID=SC1.355,length=1218107>
##contig=<ID=SC1.356,length=1184683>
##contig=<ID=SC1.357,length=946778>
##contig=<ID=SC1.358,length=1174803>
##contig=<ID=SC1.359,length=1109536>
##contig=<ID=SC1.360,length=1211760>
##contig=<ID=SC1.361,length=1114968>
##contig=<ID=SC1.362,length=988626>
##contig=<ID=SC1.363,length=1071863>
##contig=<ID=SC1.364,length=1112995>
##contig=<ID=SC1.365,length=1104066>
##contig=<ID=SC1.366,length=1154001>
##contig=<ID=SC1.367,length=1094475>
##contig=<ID=SC1.368,length=1155800>
##contig=<ID=SC1.369,length=1279282>
##contig=<ID=SC1.370,length=1151329>
##contig=<ID=SC1.371,length=1056642>
##contig=<ID=SC1.372,length=815919>
##contig=<ID=SC1.373,length=1135945>
##contig=<ID=SC1.374,length=1114210>
##contig=<ID=SC1.375,length=1136979>
##contig=<ID=SC1.376,length=1083236>
##contig=<ID=SC1.377,length=1067080>
##contig=<ID=SC1.378,length=1109985>
##contig=<ID=SC1.379,length=1123225>
##contig=<ID=SC1.380,length=1219642>
##contig=<ID=SC1.381,length=1059588>
##contig=<ID=SC1.382,length=1002134>
##contig=<ID=SC1.383,length=1097968>
##contig=<ID=SC1.384,length=805148>
##contig=<ID=SC1.385,length=1051382>
##contig=<ID=SC1.386,length=1092811>
##contig=<ID=SC1.387,length=1124271>
##contig=<ID=SC1.388,length=1126534>
##contig=<ID=SC1.389,length=914050>
##contig=<ID=SC1.390,length=883374>
##contig=<ID=SC1.391,length=1056135>
##contig=<ID=SC1.392,length=1102474>
##contig=<ID=SC1.393,length=1103551>
##contig=<ID=SC1.394,length=1130104>
##contig=<ID=SC1.395,length=1069081>
##contig=<ID=SC1.396,length=1171205>
##contig=<ID=SC1.397,length=1127615>
##contig=<ID=SC1.398,length=842817>
##contig=<ID=SC1.399,length=896073>
##contig=<ID=SC1.400,length=981738>
##contig=<ID=SC1.401,length=1092401>
##contig=<ID=SC1.402,length=1046586>
##contig=<ID=SC1.403,length=1102960>
##contig=<ID=SC1.404,length=1126660>
##contig=<ID=SC1.405,length=1058421>
##contig=<ID=SC1.406,length=1016753>
##contig=<ID=SC1.407,length=884048>
##contig=<ID=SC1.408,length=1070953>
##contig=<ID=SC1.409,length=1118218>
##contig=<ID=SC1.410,length=1054754>
##contig=<ID=SC1.411,length=1042311>
##contig=<ID=SC1.412,length=1091468>
##contig=<ID=SC1.413,length=1003326>
##contig=<ID=SC1.414,length=998119>
##contig=<ID=SC1.415,length=1063880>
##contig=<ID=SC1.416,length=980816>
##contig=<ID=SC1.417,length=1039491>
##contig=<ID=SC1.418,length=878751>
##contig=<ID=SC1.419,length=744229>
##contig=<ID=SC1.420,length=1041006>
##contig=<ID=SC1.421,length=374091>
##contig=<ID=SC1.422,length=1160666>
##contig=<ID=SC1.423,length=928347>
##contig=<ID=SC1.424,length=853676>
##contig=<ID=SC1.425,length=936254>
##contig=<ID=SC1.426,length=890457>
##contig=<ID=SC1.427,length=942903>
##contig=<ID=SC1.428,length=1001724>
##contig=<ID=SC1.429,length=1021912>
##contig=<ID=SC1.430,length=980863>
##contig=<ID=SC1.431,length=1006322>
##contig=<ID=SC1.432,length=763309>
##contig=<ID=SC1.433,length=969490>
##contig=<ID=SC1.434,length=982558>
##contig=<ID=SC1.435,length=954946>
##contig=<ID=SC1.436,length=894467>
##contig=<ID=SC1.437,length=933934>
##contig=<ID=SC1.438,length=1014370>
##contig=<ID=SC1.439,length=706640>
##contig=<ID=SC1.440,length=946247>
##contig=<ID=SC1.441,length=1008417>
##contig=<ID=SC1.442,length=957168>
##contig=<ID=SC1.443,length=982075>
##contig=<ID=SC1.444,length=862003>
##contig=<ID=SC1.445,length=850061>
##contig=<ID=SC1.446,length=807581>
##contig=<ID=SC1.447,length=943307>
##contig=<ID=SC1.448,length=811295>
##contig=<ID=SC1.449,length=986914>
##contig=<ID=SC1.450,length=1030727>
##contig=<ID=SC1.451,length=917773>
##contig=<ID=SC1.452,length=956631>
##contig=<ID=SC1.453,length=970552>
##contig=<ID=SC1.454,length=895313>
##contig=<ID=SC1.455,length=895345>
##contig=<ID=SC1.456,length=884448>
##contig=<ID=SC1.457,length=673794>
##contig=<ID=SC1.458,length=897543>
##contig=<ID=SC1.459,length=630731>
##contig=<ID=SC1.460,length=1041182>
##contig=<ID=SC1.461,length=430408>
##contig=<ID=SC1.462,length=910972>
##contig=<ID=SC1.463,length=989282>
##contig=<ID=SC1.464,length=905943>
##contig=<ID=SC1.465,length=884319>
##contig=<ID=SC1.466,length=915608>
##contig=<ID=SC1.467,length=802102>
##contig=<ID=SC1.468,length=897024>
##contig=<ID=SC1.469,length=799530>
##contig=<ID=SC1.470,length=905362>
##contig=<ID=SC1.471,length=918926>
##contig=<ID=SC1.472,length=874747>
##contig=<ID=SC1.473,length=796814>
##contig=<ID=SC1.474,length=844371>
##contig=<ID=SC1.475,length=875198>
##contig=<ID=SC1.476,length=881226>
##contig=<ID=SC1.477,length=692486>
##contig=<ID=SC1.478,length=802841>
##contig=<ID=SC1.479,length=878093>
##contig=<ID=SC1.480,length=898414>
##contig=<ID=SC1.481,length=875446>
##contig=<ID=SC1.482,length=702707>
##contig=<ID=SC1.483,length=992886>
##contig=<ID=SC1.484,length=502158>
##contig=<ID=SC1.485,length=912206>
##contig=<ID=SC1.486,length=854745>
##contig=<ID=SC1.487,length=971870>
##contig=<ID=SC1.488,length=964075>
##contig=<ID=SC1.489,length=990626>
##contig=<ID=SC1.490,length=914659>
##contig=<ID=SC1.491,length=859964>
##contig=<ID=SC1.492,length=804041>
##contig=<ID=SC1.493,length=630032>
##contig=<ID=SC1.494,length=844273>
##contig=<ID=SC1.495,length=770603>
##contig=<ID=SC1.496,length=852966>
##contig=<ID=SC1.497,length=702710>
##contig=<ID=SC1.498,length=854535>
##contig=<ID=SC1.499,length=560542>
##contig=<ID=SC1.500,length=798469>
##contig=<ID=SC1.501,length=781306>
##contig=<ID=SC1.502,length=817154>
##contig=<ID=SC1.503,length=919005>
##contig=<ID=SC1.504,length=640468>
##contig=<ID=SC1.505,length=826196>
##contig=<ID=SC1.506,length=794215>
##contig=<ID=SC1.507,length=757200>
##contig=<ID=SC1.508,length=829192>
##contig=<ID=SC1.509,length=832282>
##contig=<ID=SC1.510,length=783208>
##contig=<ID=SC1.511,length=861281>
##contig=<ID=SC1.512,length=723144>
##contig=<ID=SC1.513,length=789496>
##contig=<ID=SC1.514,length=605698>
##contig=<ID=SC1.515,length=827240>
##contig=<ID=SC1.516,length=758221>
##contig=<ID=SC1.517,length=775651>
##contig=<ID=SC1.518,length=760249>
##contig=<ID=SC1.519,length=790219>
##contig=<ID=SC1.520,length=574189>
##contig=<ID=SC1.521,length=813063>
##contig=<ID=SC1.522,length=732708>
##contig=<ID=SC1.523,length=816785>
##contig=<ID=SC1.524,length=811958>
##contig=<ID=SC1.525,length=955030>
##contig=<ID=SC1.526,length=335170>
##contig=<ID=SC1.527,length=672944>
##contig=<ID=SC1.528,length=492256>
##contig=<ID=SC1.529,length=871928>
##contig=<ID=SC1.530,length=722750>
##contig=<ID=SC1.531,length=696373>
##contig=<ID=SC1.532,length=720407>
##contig=<ID=SC1.533,length=684672>
##contig=<ID=SC1.534,length=762905>
##contig=<ID=SC1.535,length=769001>
##contig=<ID=SC1.536,length=839617>
##contig=<ID=SC1.537,length=646407>
##contig=<ID=SC1.538,length=763382>
##contig=<ID=SC1.539,length=662341>
##contig=<ID=SC1.540,length=737768>
##contig=<ID=SC1.541,length=789004>
##contig=<ID=SC1.542,length=728939>
##contig=<ID=SC1.543,length=667195>
##contig=<ID=SC1.544,length=756999>
##contig=<ID=SC1.545,length=754829>
##contig=<ID=SC1.546,length=817485>
##contig=<ID=SC1.547,length=765238>
##contig=<ID=SC1.548,length=719649>
##contig=<ID=SC1.549,length=633504>
##contig=<ID=SC1.550,length=884599>
##contig=<ID=SC1.551,length=764178>
##contig=<ID=SC1.552,length=628668>
##contig=<ID=SC1.553,length=760152>
##contig=<ID=SC1.554,length=676670>
##contig=<ID=SC1.555,length=777264>
##contig=<ID=SC1.556,length=677025>
##contig=<ID=SC1.557,length=586588>
##contig=<ID=SC1.558,length=382696>
##contig=<ID=SC1.559,length=731478>
##contig=<ID=SC1.560,length=647966>
##contig=<ID=SC1.561,length=742990>
##contig=<ID=SC1.562,length=733603>
##contig=<ID=SC1.563,length=676089>
##contig=<ID=SC1.564,length=552722>
##contig=<ID=SC1.565,length=718565>
##contig=<ID=SC1.566,length=697484>
##contig=<ID=SC1.567,length=714004>
##contig=<ID=SC1.568,length=748050>
##contig=<ID=SC1.569,length=728243>
##contig=<ID=SC1.570,length=717041>
##contig=<ID=SC1.571,length=684529>
##contig=<ID=SC1.572,length=748195>
##contig=<ID=SC1.573,length=661794>
##contig=<ID=SC1.574,length=706079>
##contig=<ID=SC1.575,length=726447>
##contig=<ID=SC1.576,length=699033>
##contig=<ID=SC1.577,length=578657>
##contig=<ID=SC1.578,length=560358>
##contig=<ID=SC1.579,length=585648>
##contig=<ID=SC1.580,length=640622>
##contig=<ID=SC1.581,length=624699>
##contig=<ID=SC1.582,length=683229>
##contig=<ID=SC1.583,length=638733>
##contig=<ID=SC1.584,length=675962>
##contig=<ID=SC1.585,length=718899>
##contig=<ID=SC1.586,length=772340>
##contig=<ID=SC1.587,length=568689>
##contig=<ID=SC1.588,length=371797>
##contig=<ID=SC1.589,length=718556>
##contig=<ID=SC1.590,length=648026>
##contig=<ID=SC1.591,length=691089>
##contig=<ID=SC1.592,length=392386>
##contig=<ID=SC1.593,length=670451>
##contig=<ID=SC1.594,length=671069>
##contig=<ID=SC1.595,length=502067>
##contig=<ID=SC1.596,length=761058>
##contig=<ID=SC1.597,length=691937>
##contig=<ID=SC1.598,length=589228>
##contig=<ID=SC1.599,length=662022>
##contig=<ID=SC1.600,length=733315>
##contig=<ID=SC1.601,length=645571>
##contig=<ID=SC1.602,length=616838>
##contig=<ID=SC1.603,length=704881>
##contig=<ID=SC1.604,length=751008>
##contig=<ID=SC1.605,length=676044>
##contig=<ID=SC1.606,length=544204>
##contig=<ID=SC1.607,length=592434>
##contig=<ID=SC1.608,length=662342>
##contig=<ID=SC1.609,length=671819>
##contig=<ID=SC1.610,length=690742>
##contig=<ID=SC1.611,length=707704>
##contig=<ID=SC1.612,length=667573>
##contig=<ID=SC1.613,length=684477>
##contig=<ID=SC1.614,length=521318>
##contig=<ID=SC1.615,length=567554>
##contig=<ID=SC1.616,length=676670>
##contig=<ID=SC1.617,length=776298>
##contig=<ID=SC1.618,length=640001>
##contig=<ID=SC1.619,length=618829>
##contig=<ID=SC1.620,length=574858>
##contig=<ID=SC1.621,length=527990>
##contig=<ID=SC1.622,length=652594>
##contig=<ID=SC1.623,length=453708>
##contig=<ID=SC1.624,length=610804>
##contig=<ID=SC1.625,length=579957>
##contig=<ID=SC1.626,length=640376>
##contig=<ID=SC1.627,length=542269>
##contig=<ID=SC1.628,length=399012>
##contig=<ID=SC1.629,length=641767>
##contig=<ID=SC1.630,length=434638>
##contig=<ID=SC1.631,length=643818>
##contig=<ID=SC1.632,length=472603>
##contig=<ID=SC1.633,length=656040>
##contig=<ID=SC1.634,length=507661>
##contig=<ID=SC1.635,length=659510>
##contig=<ID=SC1.636,length=651594>
##contig=<ID=SC1.637,length=653906>
##contig=<ID=SC1.638,length=543829>
##contig=<ID=SC1.639,length=615706>
##contig=<ID=SC1.640,length=544385>
##contig=<ID=SC1.641,length=239951>
##contig=<ID=SC1.642,length=289887>
##contig=<ID=SC1.643,length=679643>
##contig=<ID=SC1.644,length=674297>
##contig=<ID=SC1.645,length=601499>
##contig=<ID=SC1.646,length=640099>
##contig=<ID=SC1.647,length=482432>
##contig=<ID=SC1.648,length=698613>
##contig=<ID=SC1.649,length=631691>
##contig=<ID=SC1.650,length=600643>
##contig=<ID=SC1.651,length=605160>
##contig=<ID=SC1.652,length=594825>
##contig=<ID=SC1.653,length=393489>
##contig=<ID=SC1.654,length=289761>
##contig=<ID=SC1.655,length=579488>
##contig=<ID=SC1.656,length=664942>
##contig=<ID=SC1.657,length=585819>
##contig=<ID=SC1.658,length=383842>
##contig=<ID=SC1.659,length=628963>
##contig=<ID=SC1.660,length=646149>
##contig=<ID=SC1.661,length=469563>
##contig=<ID=SC1.662,length=602664>
##contig=<ID=SC1.663,length=308131>
##contig=<ID=SC1.664,length=340377>
##contig=<ID=SC1.665,length=636088>
##contig=<ID=SC1.666,length=626427>
##contig=<ID=SC1.667,length=631039>
##contig=<ID=SC1.668,length=538331>
##contig=<ID=SC1.669,length=470083>
##contig=<ID=SC1.670,length=567283>
##contig=<ID=SC1.671,length=610023>
##contig=<ID=SC1.672,length=528966>
##contig=<ID=SC1.673,length=549272>
##contig=<ID=SC1.674,length=607059>
##contig=<ID=SC1.675,length=569458>
##contig=<ID=SC1.676,length=487790>
##contig=<ID=SC1.677,length=632776>
##contig=<ID=SC1.678,length=598135>
##contig=<ID=SC1.679,length=689546>
##contig=<ID=SC1.680,length=606613>
##contig=<ID=SC1.681,length=594586>
##contig=<ID=SC1.682,length=489634>
##contig=<ID=SC1.683,length=589600>
##contig=<ID=SC1.684,length=387247>
##contig=<ID=SC1.685,length=446853>
##contig=<ID=SC1.686,length=588708>
##contig=<ID=SC1.687,length=82106>
##contig=<ID=SC1.688,length=336537>
##contig=<ID=SC1.689,length=523801>
##contig=<ID=SC1.690,length=578434>
##contig=<ID=SC1.691,length=524900>
##contig=<ID=SC1.692,length=415276>
##contig=<ID=SC1.693,length=472056>
##contig=<ID=SC1.694,length=578196>
##contig=<ID=SC1.695,length=569710>
##contig=<ID=SC1.696,length=406950>
##contig=<ID=SC1.697,length=593700>
##contig=<ID=SC1.698,length=563293>
##contig=<ID=SC1.699,length=552848>
##contig=<ID=SC1.700,length=575435>
##contig=<ID=SC1.701,length=538249>
##contig=<ID=SC1.702,length=498711>
##contig=<ID=SC1.703,length=550885>
##contig=<ID=SC1.704,length=491345>
##contig=<ID=SC1.705,length=189378>
##contig=<ID=SC1.706,length=560445>
##contig=<ID=SC1.707,length=564633>
##contig=<ID=SC1.708,length=212355>
##contig=<ID=SC1.709,length=513851>
##contig=<ID=SC1.710,length=384437>
##contig=<ID=SC1.711,length=585513>
##contig=<ID=SC1.712,length=466031>
##contig=<ID=SC1.713,length=333073>
##contig=<ID=SC1.714,length=572729>
##contig=<ID=SC1.715,length=578080>
##contig=<ID=SC1.716,length=464877>
##contig=<ID=SC1.717,length=556972>
##contig=<ID=SC1.718,length=515369>
##contig=<ID=SC1.719,length=405251>
##contig=<ID=SC1.720,length=384881>
##contig=<ID=SC1.721,length=302606>
##contig=<ID=SC1.722,length=524651>
##contig=<ID=SC1.723,length=279261>
##contig=<ID=SC1.724,length=303075>
##contig=<ID=SC1.725,length=574593>
##contig=<ID=SC1.726,length=565232>
##contig=<ID=SC1.727,length=537124>
##contig=<ID=SC1.728,length=597987>
##contig=<ID=SC1.729,length=257348>
##contig=<ID=SC1.730,length=495352>
##contig=<ID=SC1.731,length=484965>
##contig=<ID=SC1.732,length=387206>
##contig=<ID=SC1.733,length=517580>
##contig=<ID=SC1.734,length=592171>
##contig=<ID=SC1.735,length=563387>
##contig=<ID=SC1.736,length=438438>
##contig=<ID=SC1.737,length=353840>
##contig=<ID=SC1.738,length=493794>
##contig=<ID=SC1.739,length=296449>
##contig=<ID=SC1.740,length=482405>
##contig=<ID=SC1.741,length=528818>
##contig=<ID=SC1.742,length=405867>
##contig=<ID=SC1.743,length=57306>
##contig=<ID=SC1.744,length=455125>
##contig=<ID=SC1.745,length=522524>
##contig=<ID=SC1.746,length=305988>
##contig=<ID=SC1.747,length=800107>
##contig=<ID=SC1.748,length=360012>
##contig=<ID=SC1.749,length=492974>
##contig=<ID=SC1.750,length=524873>
##contig=<ID=SC1.751,length=377798>
##contig=<ID=SC1.752,length=479619>
##contig=<ID=SC1.753,length=536406>
##contig=<ID=SC1.754,length=510037>
##contig=<ID=SC1.755,length=485442>
##contig=<ID=SC1.756,length=385281>
##contig=<ID=SC1.757,length=485843>
##contig=<ID=SC1.758,length=430008>
##contig=<ID=SC1.759,length=482693>
##contig=<ID=SC1.760,length=473251>
##contig=<ID=SC1.761,length=515940>
##contig=<ID=SC1.762,length=596724>
##contig=<ID=SC1.763,length=473303>
##contig=<ID=SC1.764,length=127065>
##contig=<ID=SC1.765,length=488670>
##contig=<ID=SC1.766,length=496636>
##contig=<ID=SC1.767,length=502515>
##contig=<ID=SC1.768,length=526006>
##contig=<ID=SC1.769,length=424069>
##contig=<ID=SC1.770,length=289340>
##contig=<ID=SC1.771,length=515911>
##contig=<ID=SC1.772,length=344813>
##contig=<ID=SC1.773,length=467012>
##contig=<ID=SC1.774,length=347394>
##contig=<ID=SC1.775,length=376827>
##contig=<ID=SC1.776,length=439370>
##contig=<ID=SC1.777,length=300705>
##contig=<ID=SC1.778,length=529845>
##contig=<ID=SC1.779,length=669337>
##contig=<ID=SC1.780,length=452119>
##contig=<ID=SC1.781,length=423567>
##contig=<ID=SC1.782,length=416663>
##contig=<ID=SC1.783,length=464450>
##contig=<ID=SC1.784,length=472016>
##contig=<ID=SC1.785,length=487812>
##contig=<ID=SC1.786,length=482610>
##contig=<ID=SC1.787,length=451716>
##contig=<ID=SC1.788,length=465315>
##contig=<ID=SC1.789,length=494658>
##contig=<ID=SC1.790,length=487171>
##contig=<ID=SC1.791,length=497106>
##contig=<ID=SC1.792,length=463393>
##contig=<ID=SC1.793,length=521597>
##contig=<ID=SC1.794,length=222316>
##contig=<ID=SC1.795,length=445295>
##contig=<ID=SC1.796,length=473696>
##contig=<ID=SC1.797,length=520475>
##contig=<ID=SC1.798,length=369322>
##contig=<ID=SC1.799,length=413103>
##contig=<ID=SC1.800,length=412779>
##contig=<ID=SC1.801,length=471373>
##contig=<ID=SC1.802,length=431368>
##contig=<ID=SC1.803,length=416565>
##contig=<ID=SC1.804,length=469690>
##contig=<ID=SC1.805,length=582542>
##contig=<ID=SC1.806,length=418156>
##contig=<ID=SC1.807,length=333598>
##contig=<ID=SC1.808,length=327779>
##contig=<ID=SC1.809,length=408285>
##contig=<ID=SC1.810,length=233491>
##contig=<ID=SC1.811,length=192401>
##contig=<ID=SC1.812,length=453531>
##contig=<ID=SC1.813,length=482914>
##contig=<ID=SC1.814,length=377831>
##contig=<ID=SC1.816,length=324756>
##contig=<ID=SC1.817,length=304515>
##contig=<ID=SC1.818,length=388674>
##contig=<ID=SC1.819,length=445759>
##contig=<ID=SC1.820,length=427675>
##contig=<ID=SC1.821,length=405098>
##contig=<ID=SC1.822,length=376793>
##contig=<ID=SC1.823,length=399942>
##contig=<ID=SC1.824,length=89899>
##contig=<ID=SC1.825,length=444103>
##contig=<ID=SC1.826,length=318361>
##contig=<ID=SC1.827,length=394974>
##contig=<ID=SC1.828,length=414067>
##contig=<ID=SC1.829,length=244500>
##contig=<ID=SC1.830,length=452296>
##contig=<ID=SC1.831,length=360120>
##contig=<ID=SC1.832,length=502116>
##contig=<ID=SC1.833,length=287228>
##contig=<ID=SC1.834,length=294584>
##contig=<ID=SC1.835,length=439084>
##contig=<ID=SC1.837,length=439557>
##contig=<ID=SC1.838,length=388495>
##contig=<ID=SC1.839,length=301296>
##contig=<ID=SC1.840,length=64889>
##contig=<ID=SC1.842,length=327440>
##contig=<ID=SC1.843,length=429903>
##contig=<ID=SC1.844,length=394757>
##contig=<ID=SC1.845,length=328915>
##contig=<ID=SC1.846,length=439308>
##contig=<ID=SC1.847,length=472782>
##contig=<ID=SC1.848,length=474144>
##contig=<ID=SC1.849,length=432334>
##contig=<ID=SC1.850,length=246011>
##contig=<ID=SC1.851,length=467909>
##contig=<ID=SC1.852,length=416660>
##contig=<ID=SC1.853,length=360885>
##contig=<ID=SC1.854,length=177925>
##contig=<ID=SC1.855,length=323101>
##contig=<ID=SC1.856,length=387251>
##contig=<ID=SC1.857,length=335929>
##contig=<ID=SC1.859,length=357703>
##contig=<ID=SC1.860,length=396069>
##contig=<ID=SC1.861,length=358964>
##contig=<ID=SC1.862,length=333328>
##contig=<ID=SC1.863,length=309822>
##contig=<ID=SC1.864,length=404994>
##contig=<ID=SC1.865,length=306526>
##contig=<ID=SC1.866,length=357242>
##contig=<ID=SC1.867,length=108894>
##contig=<ID=SC1.868,length=366262>
##contig=<ID=SC1.869,length=374718>
##contig=<ID=SC1.870,length=375418>
##contig=<ID=SC1.871,length=391505>
##contig=<ID=SC1.872,length=286814>
##contig=<ID=SC1.873,length=260366>
##contig=<ID=SC1.874,length=260357>
##contig=<ID=SC1.875,length=403549>
##contig=<ID=SC1.876,length=205824>
##contig=<ID=SC1.877,length=401590>
##contig=<ID=SC1.878,length=371255>
##contig=<ID=SC1.879,length=385873>
##contig=<ID=SC1.880,length=422600>
##contig=<ID=SC1.881,length=203406>
##contig=<ID=SC1.882,length=331931>
##contig=<ID=SC1.883,length=254869>
##contig=<ID=SC1.885,length=348905>
##contig=<ID=SC1.886,length=441561>
##contig=<ID=SC1.887,length=206608>
##contig=<ID=SC1.888,length=413850>
##contig=<ID=SC1.889,length=320169>
##contig=<ID=SC1.890,length=383319>
##contig=<ID=SC1.891,length=340910>
##contig=<ID=SC1.893,length=473358>
##contig=<ID=SC1.894,length=206914>
##contig=<ID=SC1.895,length=54857>
##contig=<ID=SC1.896,length=70432>
##contig=<ID=SC1.897,length=239052>
##contig=<ID=SC1.898,length=257936>
##contig=<ID=SC1.899,length=217056>
##contig=<ID=SC1.900,length=306226>
##contig=<ID=SC1.901,length=261948>
##contig=<ID=SC1.902,length=58577>
##contig=<ID=SC1.903,length=346384>
##contig=<ID=SC1.904,length=235507>
##contig=<ID=SC1.905,length=302483>
##contig=<ID=SC1.906,length=368172>
##contig=<ID=SC1.907,length=355200>
##contig=<ID=SC1.908,length=261475>
##contig=<ID=SC1.909,length=132664>
##contig=<ID=SC1.910,length=328510>
##contig=<ID=SC1.911,length=276364>
##contig=<ID=SC1.912,length=169068>
##contig=<ID=SC1.914,length=406256>
##contig=<ID=SC1.915,length=331923>
##contig=<ID=SC1.916,length=238516>
##contig=<ID=SC1.918,length=306493>
##contig=<ID=SC1.919,length=215742>
##contig=<ID=SC1.920,length=270105>
##contig=<ID=SC1.921,length=168864>
##contig=<ID=SC1.922,length=269775>
##contig=<ID=SC1.923,length=291112>
##contig=<ID=SC1.924,length=332249>
##contig=<ID=SC1.925,length=374508>
##contig=<ID=SC1.926,length=127672>
##contig=<ID=SC1.927,length=258082>
##contig=<ID=SC1.928,length=182006>
##contig=<ID=SC1.929,length=291104>
##contig=<ID=SC1.930,length=364807>
##contig=<ID=SC1.931,length=264515>
##contig=<ID=SC1.932,length=358390>
##contig=<ID=SC1.933,length=79121>
##contig=<ID=SC1.936,length=350693>
##contig=<ID=SC1.937,length=305321>
##contig=<ID=SC1.939,length=207241>
##contig=<ID=SC1.940,length=262547>
##contig=<ID=SC1.941,length=253586>
##contig=<ID=SC1.943,length=278723>
##contig=<ID=SC1.944,length=447777>
##contig=<ID=SC1.945,length=309350>
##contig=<ID=SC1.946,length=333542>
##contig=<ID=SC1.948,length=330620>
##contig=<ID=SC1.949,length=344512>
##contig=<ID=SC1.950,length=318165>
##contig=<ID=SC1.951,length=230361>
##contig=<ID=SC1.952,length=216911>
##contig=<ID=SC1.954,length=161050>
##contig=<ID=SC1.956,length=249717>
##contig=<ID=SC1.957,length=275542>
##contig=<ID=SC1.958,length=304584>
##contig=<ID=SC1.959,length=294151>
##contig=<ID=SC1.960,length=35594>
##contig=<ID=SC1.961,length=24654>
##contig=<ID=SC1.963,length=170263>
##contig=<ID=SC1.964,length=62987>
##contig=<ID=SC1.965,length=220609>
##contig=<ID=SC1.966,length=246717>
##contig=<ID=SC1.967,length=256286>
##contig=<ID=SC1.968,length=301240>
##contig=<ID=SC1.969,length=338160>
##contig=<ID=SC1.970,length=287421>
##contig=<ID=SC1.971,length=190975>
##contig=<ID=SC1.972,length=240378>
##contig=<ID=SC1.973,length=308753>
##contig=<ID=SC1.974,length=296245>
##contig=<ID=SC1.975,length=326976>
##contig=<ID=SC1.976,length=338419>
##contig=<ID=SC1.977,length=294660>
##contig=<ID=SC1.979,length=44318>
##contig=<ID=SC1.980,length=275292>
##contig=<ID=SC1.981,length=307465>
##contig=<ID=SC1.984,length=352343>
##contig=<ID=SC1.985,length=305817>
##contig=<ID=SC1.986,length=263142>
##contig=<ID=SC1.987,length=143377>
##contig=<ID=SC1.988,length=203840>
##contig=<ID=SC1.990,length=214049>
##contig=<ID=SC1.991,length=267710>
##contig=<ID=SC1.992,length=230717>
##contig=<ID=SC1.993,length=155904>
##contig=<ID=SC1.995,length=243319>
##contig=<ID=SC1.996,length=274282>
##contig=<ID=SC1.997,length=238014>
##contig=<ID=SC1.998,length=194376>
##contig=<ID=SC1.999,length=271980>
##contig=<ID=SC1.1000,length=208706>
##contig=<ID=SC1.1001,length=264613>
##contig=<ID=SC1.1002,length=272170>
##contig=<ID=SC1.1003,length=111263>
##contig=<ID=SC1.1004,length=195480>
##contig=<ID=SC1.1005,length=208553>
##contig=<ID=SC1.1006,length=371481>
##contig=<ID=SC1.1007,length=161794>
##contig=<ID=SC1.1008,length=176028>
##contig=<ID=SC1.1009,length=259372>
##contig=<ID=SC1.1010,length=290909>
##contig=<ID=SC1.1011,length=253531>
##contig=<ID=SC1.1013,length=209969>
##contig=<ID=SC1.1014,length=258931>
##contig=<ID=SC1.1016,length=219167>
##contig=<ID=SC1.1017,length=202287>
##contig=<ID=SC1.1018,length=216986>
##contig=<ID=SC1.1019,length=250757>
##contig=<ID=SC1.1020,length=270876>
##contig=<ID=SC1.1022,length=238120>
##contig=<ID=SC1.1023,length=156736>
##contig=<ID=SC1.1024,length=180232>
##contig=<ID=SC1.1027,length=237497>
##contig=<ID=SC1.1028,length=287014>
##contig=<ID=SC1.1029,length=177062>
##contig=<ID=SC1.1030,length=273512>
##contig=<ID=SC1.1031,length=249480>
##contig=<ID=SC1.1032,length=234079>
##contig=<ID=SC1.1033,length=323173>
##contig=<ID=SC1.1034,length=303881>
##contig=<ID=SC1.1035,length=234505>
##contig=<ID=SC1.1036,length=264368>
##contig=<ID=SC1.1037,length=281589>
##contig=<ID=SC1.1038,length=211597>
##contig=<ID=SC1.1039,length=259766>
##contig=<ID=SC1.1040,length=240572>
##contig=<ID=SC1.1042,length=214795>
##contig=<ID=SC1.1043,length=224656>
##contig=<ID=SC1.1044,length=262322>
##contig=<ID=SC1.1045,length=214479>
##contig=<ID=SC1.1046,length=257265>
##contig=<ID=SC1.1047,length=286741>
##contig=<ID=SC1.1049,length=257772>
##contig=<ID=SC1.1050,length=201646>
##contig=<ID=SC1.1051,length=289299>
##contig=<ID=SC1.1052,length=148522>
##contig=<ID=SC1.1053,length=186017>
##contig=<ID=SC1.1054,length=246644>
##contig=<ID=SC1.1055,length=225487>
##contig=<ID=SC1.1056,length=266923>
##contig=<ID=SC1.1057,length=228956>
##contig=<ID=SC1.1058,length=190742>
##contig=<ID=SC1.1059,length=206364>
##contig=<ID=SC1.1060,length=171876>
##contig=<ID=SC1.1061,length=101845>
##contig=<ID=SC1.1062,length=305370>
##contig=<ID=SC1.1063,length=73379>
##contig=<ID=SC1.1064,length=305786>
##contig=<ID=SC1.1065,length=242919>
##contig=<ID=SC1.1066,length=55306>
##contig=<ID=SC1.1067,length=196966>
##contig=<ID=SC1.1068,length=236162>
##contig=<ID=SC1.1069,length=107672>
##contig=<ID=SC1.1070,length=196184>
##contig=<ID=SC1.1071,length=211439>
##contig=<ID=SC1.1072,length=160942>
##contig=<ID=SC1.1073,length=186766>
##contig=<ID=SC1.1074,length=244956>
##contig=<ID=SC1.1076,length=74786>
##contig=<ID=SC1.1077,length=159826>
##contig=<ID=SC1.1078,length=179917>
##contig=<ID=SC1.1079,length=259617>
##contig=<ID=SC1.1080,length=218729>
##contig=<ID=SC1.1081,length=231234>
##contig=<ID=SC1.1082,length=138892>
##contig=<ID=SC1.1083,length=111582>
##contig=<ID=SC1.1084,length=245863>
##contig=<ID=SC1.1085,length=248254>
##contig=<ID=SC1.1086,length=225157>
##contig=<ID=SC1.1087,length=191678>
##contig=<ID=SC1.1088,length=266061>
##contig=<ID=SC1.1090,length=104823>
##contig=<ID=SC1.1091,length=196710>
##contig=<ID=SC1.1093,length=158330>
##contig=<ID=SC1.1094,length=144574>
##contig=<ID=SC1.1097,length=144614>
##contig=<ID=SC1.1098,length=165997>
##contig=<ID=SC1.1099,length=127254>
##contig=<ID=SC1.1100,length=77550>
##contig=<ID=SC1.1101,length=187251>
##contig=<ID=SC1.1102,length=213657>
##contig=<ID=SC1.1103,length=183457>
##contig=<ID=SC1.1104,length=198451>
##contig=<ID=SC1.1105,length=209007>
##contig=<ID=SC1.1106,length=239884>
##contig=<ID=SC1.1108,length=209356>
##contig=<ID=SC1.1109,length=43774>
##contig=<ID=SC1.1110,length=131681>
##contig=<ID=SC1.1111,length=290999>
##contig=<ID=SC1.1112,length=219092>
##contig=<ID=SC1.1113,length=75403>
##contig=<ID=SC1.1114,length=75681>
##contig=<ID=SC1.1115,length=186155>
##contig=<ID=SC1.1117,length=201515>
##contig=<ID=SC1.1118,length=220148>
##contig=<ID=SC1.1119,length=257025>
##contig=<ID=SC1.1120,length=154658>
##contig=<ID=SC1.1121,length=125296>
##contig=<ID=SC1.1124,length=302306>
##contig=<ID=SC1.1127,length=168356>
##contig=<ID=SC1.1128,length=38139>
##contig=<ID=SC1.1129,length=82746>
##contig=<ID=SC1.1131,length=215840>
##contig=<ID=SC1.1132,length=199438>
##contig=<ID=SC1.1134,length=22359>
##contig=<ID=SC1.1135,length=240304>
##contig=<ID=SC1.1137,length=124640>
##contig=<ID=SC1.1139,length=170958>
##contig=<ID=SC1.1140,length=189939>
##contig=<ID=SC1.1141,length=67398>
##contig=<ID=SC1.1142,length=181710>
##contig=<ID=SC1.1143,length=158142>
##contig=<ID=SC1.1144,length=193901>
##contig=<ID=SC1.1145,length=187698>
##contig=<ID=SC1.1146,length=30601>
##contig=<ID=SC1.1147,length=83488>
##contig=<ID=SC1.1148,length=146713>
##contig=<ID=SC1.1149,length=168866>
##contig=<ID=SC1.1150,length=186704>
##contig=<ID=SC1.1151,length=112513>
##contig=<ID=SC1.1152,length=156697>
##contig=<ID=SC1.1154,length=126771>
##contig=<ID=SC1.1155,length=101445>
##contig=<ID=SC1.1157,length=162002>
##contig=<ID=SC1.1159,length=215833>
##contig=<ID=SC1.1160,length=50645>
##contig=<ID=SC1.1161,length=32621>
##contig=<ID=SC1.1162,length=223311>
##contig=<ID=SC1.1164,length=240765>
##contig=<ID=SC1.1165,length=147583>
##contig=<ID=SC1.1167,length=113067>
##contig=<ID=SC1.1168,length=175953>
##contig=<ID=SC1.1170,length=166206>
##contig=<ID=SC1.1171,length=237962>
##contig=<ID=SC1.1173,length=152220>
##contig=<ID=SC1.1174,length=161696>
##contig=<ID=SC1.1175,length=200745>
##contig=<ID=SC1.1176,length=105557>
##contig=<ID=SC1.1177,length=133640>
##contig=<ID=SC1.1179,length=23435>
##contig=<ID=SC1.1181,length=41922>
##contig=<ID=SC1.1182,length=74375>
##contig=<ID=SC1.1184,length=41248>
##contig=<ID=SC1.1185,length=216534>
##contig=<ID=SC1.1186,length=104413>
##contig=<ID=SC1.1188,length=186152>
##contig=<ID=SC1.1190,length=59420>
##contig=<ID=SC1.1192,length=85415>
##contig=<ID=SC1.1193,length=104371>
##contig=<ID=SC1.1194,length=152550>
##contig=<ID=SC1.1195,length=121925>
##contig=<ID=SC1.1196,length=104916>
##contig=<ID=SC1.1197,length=107101>
##contig=<ID=SC1.1198,length=141788>
##contig=<ID=SC1.1199,length=62129>
##contig=<ID=SC1.1200,length=155308>
##contig=<ID=SC1.1201,length=252379>
##contig=<ID=SC1.1203,length=129740>
##contig=<ID=SC1.1204,length=48152>
##contig=<ID=SC1.1205,length=82864>
##contig=<ID=SC1.1206,length=179506>
##contig=<ID=SC1.1207,length=34233>
##contig=<ID=SC1.1209,length=169632>
##contig=<ID=SC1.1212,length=181559>
##contig=<ID=SC1.1213,length=179510>
##contig=<ID=SC1.1215,length=3831>
##contig=<ID=SC1.1219,length=125085>
##contig=<ID=SC1.1220,length=105794>
##contig=<ID=SC1.1221,length=58623>
##contig=<ID=SC1.1223,length=147401>
##contig=<ID=SC1.1224,length=110514>
##contig=<ID=SC1.1225,length=6642>
##contig=<ID=SC1.1226,length=61850>
##contig=<ID=SC1.1227,length=61213>
##contig=<ID=SC1.1229,length=177410>
##contig=<ID=SC1.1230,length=49445>
##contig=<ID=SC1.1231,length=143049>
##contig=<ID=SC1.1232,length=168539>
##contig=<ID=SC1.1233,length=41314>
##contig=<ID=SC1.1235,length=189905>
##contig=<ID=SC1.1237,length=37870>
##contig=<ID=SC1.1239,length=146759>
##contig=<ID=SC1.1240,length=276341>
##contig=<ID=SC1.1241,length=128017>
##contig=<ID=SC1.1242,length=167282>
##contig=<ID=SC1.1245,length=7270>
##contig=<ID=SC1.1246,length=83186>
##contig=<ID=SC1.1247,length=106758>
##contig=<ID=SC1.1248,length=78401>
##contig=<ID=SC1.1249,length=174094>
##contig=<ID=SC1.1251,length=67434>
##contig=<ID=SC1.1252,length=68848>
##contig=<ID=SC1.1253,length=29027>
##contig=<ID=SC1.1254,length=150886>
##contig=<ID=SC1.1256,length=203937>
##contig=<ID=SC1.1258,length=136297>
##contig=<ID=SC1.1260,length=8678>
##contig=<ID=SC1.1261,length=107704>
##contig=<ID=SC1.1264,length=156812>
##contig=<ID=SC1.1265,length=103677>
##contig=<ID=SC1.1266,length=177910>
##contig=<ID=SC1.1267,length=55722>
##contig=<ID=SC1.1268,length=139628>
##contig=<ID=SC1.1269,length=173824>
##contig=<ID=SC1.1272,length=53682>
##contig=<ID=SC1.1273,length=104755>
##contig=<ID=SC1.1275,length=32883>
##contig=<ID=SC1.1276,length=53517>
##contig=<ID=SC1.1280,length=89569>
##contig=<ID=SC1.1282,length=158388>
##contig=<ID=SC1.1284,length=111008>
##contig=<ID=SC1.1285,length=151173>
##contig=<ID=SC1.1287,length=16698>
##contig=<ID=SC1.1290,length=42487>
##contig=<ID=SC1.1291,length=11909>
##contig=<ID=SC1.1292,length=108075>
##contig=<ID=SC1.1293,length=120965>
##contig=<ID=SC1.1294,length=23931>
##contig=<ID=SC1.1298,length=76074>
##contig=<ID=SC1.1302,length=149001>
##contig=<ID=SC1.1303,length=42928>
##contig=<ID=SC1.1306,length=2561>
##contig=<ID=SC1.1307,length=108060>
##contig=<ID=SC1.1308,length=21238>
##contig=<ID=SC1.1310,length=221730>
##contig=<ID=SC1.1311,length=24571>
##contig=<ID=SC1.1312,length=54757>
##contig=<ID=SC1.1314,length=19577>
##contig=<ID=SC1.1317,length=43185>
##contig=<ID=SC1.1318,length=74903>
##contig=<ID=SC1.1319,length=124899>
##contig=<ID=SC1.1321,length=48226>
##contig=<ID=SC1.1322,length=93443>
##contig=<ID=SC1.1323,length=127066>
##contig=<ID=SC1.1326,length=88268>
##contig=<ID=SC1.1327,length=120628>
##contig=<ID=SC1.1330,length=71351>
##contig=<ID=SC1.1331,length=54126>
##contig=<ID=SC1.1332,length=17517>
##contig=<ID=SC1.1333,length=88806>
##contig=<ID=SC1.1334,length=103172>
##contig=<ID=SC1.1336,length=121994>
##contig=<ID=SC1.1341,length=133420>
##contig=<ID=SC1.1342,length=125041>
##contig=<ID=SC1.1345,length=87334>
##contig=<ID=SC1.1350,length=34157>
##contig=<ID=SC1.1351,length=103485>
##contig=<ID=SC1.1353,length=10120>
##contig=<ID=SC1.1354,length=79715>
##contig=<ID=SC1.1356,length=37714>
##contig=<ID=SC1.1357,length=79139>
##contig=<ID=SC1.1358,length=195>
##contig=<ID=SC1.1359,length=74959>
##contig=<ID=SC1.1360,length=31393>
##contig=<ID=SC1.1361,length=70297>
##contig=<ID=SC1.1362,length=60852>
##contig=<ID=SC1.1365,length=49318>
##contig=<ID=SC1.1366,length=85128>
##contig=<ID=SC1.1370,length=60196>
##contig=<ID=SC1.1372,length=71992>
##contig=<ID=SC1.1374,length=12596>
##contig=<ID=SC1.1379,length=22420>
##contig=<ID=SC1.1380,length=75103>
##contig=<ID=SC1.1383,length=35866>
##contig=<ID=SC1.1385,length=29388>
##contig=<ID=SC1.1387,length=74370>
##contig=<ID=SC1.1388,length=81699>
##contig=<ID=SC1.1389,length=73507>
##contig=<ID=SC1.1395,length=45637>
##contig=<ID=SC1.1396,length=80501>
##contig=<ID=SC1.1398,length=34159>
##contig=<ID=SC1.1399,length=58716>
##contig=<ID=SC1.1400,length=63992>
##contig=<ID=SC1.1401,length=120294>
##contig=<ID=SC1.1407,length=62133>
##contig=<ID=SC1.1408,length=17597>
##contig=<ID=SC1.1411,length=15890>
##contig=<ID=SC1.1414,length=26321>
##contig=<ID=SC1.1416,length=24094>
##contig=<ID=SC1.1419,length=43593>
##contig=<ID=SC1.1424,length=25499>
##contig=<ID=SC1.1428,length=38153>
##contig=<ID=SC1.1430,length=18283>
##contig=<ID=SC1.1435,length=11160>
##contig=<ID=SC1.1436,length=76258>
##contig=<ID=SC1.1437,length=48461>
##contig=<ID=SC1.1438,length=67465>
##contig=<ID=SC1.1439,length=62038>
##contig=<ID=SC1.1440,length=39315>
##contig=<ID=SC1.1441,length=35581>
##contig=<ID=SC1.1445,length=56341>
##contig=<ID=SC1.1447,length=28560>
##contig=<ID=SC1.1448,length=53615>
##contig=<ID=SC1.1457,length=33933>
##contig=<ID=SC1.1458,length=124910>
##contig=<ID=SC1.1469,length=80342>
##contig=<ID=SC1.1472,length=32523>
##contig=<ID=SC1.1475,length=68976>
##contig=<ID=SC1.1483,length=38925>
##contig=<ID=SC1.1486,length=49625>
##contig=<ID=SC1.1489,length=28657>
##contig=<ID=SC1.1490,length=19949>
##contig=<ID=SC1.1492,length=47058>
##contig=<ID=SC1.1493,length=13243>
##contig=<ID=SC1.1501,length=18874>
##contig=<ID=SC1.1503,length=12653>
##contig=<ID=SC1.1507,length=199948>
##contig=<ID=SC1.1508,length=64301>
##contig=<ID=SC1.1516,length=37223>
##contig=<ID=SC1.1517,length=53224>
##contig=<ID=SC1.1518,length=49653>
##contig=<ID=SC1.1520,length=58764>
##contig=<ID=SC1.1524,length=50114>
##contig=<ID=SC1.1525,length=46402>
##contig=<ID=SC1.1527,length=70719>
##contig=<ID=SC1.1528,length=62960>
##contig=<ID=SC1.1529,length=57157>
##contig=<ID=SC1.1533,length=47339>
##contig=<ID=SC1.1538,length=77664>
##contig=<ID=SC1.1552,length=66564>
##contig=<ID=SC1.1559,length=15791>
##contig=<ID=SC1.1560,length=93150>
##contig=<ID=SC1.1565,length=61642>
##contig=<ID=SC1.1567,length=29919>
##contig=<ID=SC1.1573,length=125599>
##contig=<ID=SC1.1577,length=13872>
##contig=<ID=SC1.1580,length=16875>
##contig=<ID=SC1.1586,length=15724>
##contig=<ID=SC1.1588,length=1990>
##contig=<ID=SC1.1592,length=12772>
##contig=<ID=SC1.1593,length=35243>
##contig=<ID=SC1.1601,length=39528>
##contig=<ID=SC1.1610,length=47311>
##contig=<ID=SC1.1611,length=12749>
##contig=<ID=SC1.1615,length=18641>
##contig=<ID=SC1.1616,length=39883>
##contig=<ID=SC1.1620,length=34701>
##contig=<ID=SC1.1624,length=35285>
##contig=<ID=SC1.1627,length=32847>
##contig=<ID=SC1.1628,length=7868>
##contig=<ID=SC1.1636,length=35115>
##contig=<ID=SC1.1640,length=1279>
##contig=<ID=SC1.1644,length=37565>
##contig=<ID=SC1.1647,length=11926>
##contig=<ID=SC1.1653,length=14558>
##contig=<ID=SC1.1654,length=10655>
##contig=<ID=SC1.1667,length=18527>
##contig=<ID=SC1.1677,length=49563>
##contig=<ID=SC1.1678,length=39831>
##contig=<ID=SC1.1681,length=19138>
##contig=<ID=SC1.1687,length=2105>
##contig=<ID=SC1.1690,length=23134>
##contig=<ID=SC1.1694,length=10857>
##contig=<ID=SC1.1706,length=9936>
##contig=<ID=SC1.1708,length=44012>
##contig=<ID=SC1.1709,length=9712>
##contig=<ID=SC1.1711,length=24450>
##contig=<ID=SC1.1722,length=5435>
##contig=<ID=SC1.1723,length=27286>
##contig=<ID=SC1.1731,length=21025>
##contig=<ID=SC1.1734,length=8389>
##contig=<ID=SC1.1754,length=15337>
##contig=<ID=SC1.1762,length=4040>
##contig=<ID=SC1.1766,length=11793>
##contig=<ID=SC1.1769,length=13029>
##contig=<ID=SC1.1770,length=19542>
##contig=<ID=SC1.1773,length=3000>
##contig=<ID=SC1.1776,length=2079>
##contig=<ID=SC1.1777,length=15394>
##contig=<ID=SC1.1782,length=3711>
##contig=<ID=SC1.1784,length=38207>
##contig=<ID=SC1.1795,length=48677>
##contig=<ID=SC1.1796,length=16927>
##contig=<ID=SC1.1800,length=38210>
##contig=<ID=SC1.1804,length=17121>
##contig=<ID=SC1.1810,length=21299>
##contig=<ID=SC1.1817,length=22387>
##contig=<ID=SC1.1824,length=13592>
##contig=<ID=SC1.1834,length=16715>
##contig=<ID=SC1.1837,length=10534>
##contig=<ID=SC1.1848,length=45166>
##contig=<ID=SC1.1857,length=1232>
##contig=<ID=SC1.1868,length=5027>
##contig=<ID=SC1.1871,length=2842>
##contig=<ID=SC1.1874,length=4624>
##contig=<ID=SC1.1892,length=8548>
##contig=<ID=SC1.1895,length=14216>
##contig=<ID=SC1.1920,length=39274>
##contig=<ID=SC1.1931,length=38614>
##contig=<ID=SC1.1956,length=48144>
##contig=<ID=SC1.1967,length=7895>
##contig=<ID=SC1.1974,length=39120>
##contig=<ID=SC1.1981,length=12618>
##contig=<ID=SC1.1990,length=40820>
##contig=<ID=SC1.1999,length=15795>
##contig=<ID=SC1.2005,length=14332>
##contig=<ID=SC1.2031,length=8966>
##contig=<ID=SC1.2039,length=15623>
##contig=<ID=SC1.2061,length=3394>
##contig=<ID=SC1.2066,length=8828>
##contig=<ID=SC1.2071,length=39901>
##contig=<ID=SC1.2075,length=6567>
##contig=<ID=SC1.2131,length=1431>
##contig=<ID=SC1.2138,length=9001>
##contig=<ID=SC1.2152,length=8577>
##contig=<ID=SC1.2167,length=9868>
##contig=<ID=SC1.2203,length=3286>
##contig=<ID=SC1.2232,length=5504>
##contig=<ID=SC1.2237,length=7752>
##contig=<ID=SC1.2241,length=3348>
##contig=<ID=SC1.2242,length=2720>
##contig=<ID=SC1.2296,length=10775>
##contig=<ID=SC1.2336,length=8464>
##contig=<ID=SC1.2340,length=42096>
##contig=<ID=SC1.2344,length=10587>
##contig=<ID=SC1.2345,length=7832>
##contig=<ID=SC1.2348,length=6756>
##contig=<ID=SC1.2349,length=5667>
##contig=<ID=SC1.2355,length=5565>
##contig=<ID=SC1.2356,length=6423>
##contig=<ID=SC1.2388,length=6388>
##contig=<ID=SC1.2437,length=3656>
##contig=<ID=SC1.2462,length=9763>
##contig=<ID=SC1.2463,length=5610>
##contig=<ID=SC1.2484,length=7583>
##contig=<ID=SC1.2509,length=2894>
##contig=<ID=SC1.2536,length=5256>
##contig=<ID=SC1.2539,length=2142>
##contig=<ID=SC1.2593,length=3758>
##contig=<ID=SC1.2629,length=2247>
##contig=<ID=SC1.2695,length=5284>
##contig=<ID=SC1.2696,length=2029>
##contig=<ID=SC1.2749,length=4055>
##contig=<ID=SC1.2750,length=3078>
##contig=<ID=SC1.2757,length=6546>
##contig=<ID=SC1.2768,length=3192>
##contig=<ID=SC1.2836,length=4194>
##contig=<ID=SC1.2852,length=6916>
##contig=<ID=SC1.2897,length=2592>
##contig=<ID=SC1.2916,length=3922>
##contig=<ID=SC1.2924,length=800>
##contig=<ID=SC1.2930,length=733>
##contig=<ID=SC1.2950,length=7481>
##contig=<ID=SC1.2962,length=1648>
##contig=<ID=SC1.3022,length=3143>
##contig=<ID=SC1.3027,length=4876>
##contig=<ID=SC1.3033,length=828>
##contig=<ID=SC1.3049,length=1929>
##contig=<ID=SC1.3060,length=1682>
##contig=<ID=SC1.3070,length=6436>
##contig=<ID=SC1.3083,length=4526>
##contig=<ID=SC1.3094,length=1580>
##contig=<ID=SC1.3121,length=988>
##contig=<ID=SC1.3147,length=2119>
##contig=<ID=SC1.3214,length=3271>
##contig=<ID=SC1.3215,length=6113>
##contig=<ID=SC1.3221,length=6007>
##contig=<ID=SC1.3224,length=3169>
##contig=<ID=SC1.3261,length=3705>
##contig=<ID=SC1.3271,length=1553>
##contig=<ID=SC1.3282,length=3795>
##contig=<ID=SC1.3308,length=2364>
##contig=<ID=SC1.3314,length=3859>
##contig=<ID=SC1.3320,length=1841>
##contig=<ID=SC1.3337,length=2447>
##contig=<ID=SC1.3341,length=4389>
##contig=<ID=SC1.3381,length=5356>
##contig=<ID=SC1.3411,length=4431>
##contig=<ID=SC1.3471,length=4621>
##contig=<ID=SC1.3511,length=1582>
##contig=<ID=SC1.3518,length=4495>
##contig=<ID=SC1.3551,length=1407>
##contig=<ID=SC1.3562,length=2074>
##contig=<ID=SC1.3567,length=1598>
##contig=<ID=SC1.3662,length=3417>
##contig=<ID=SC1.3727,length=1994>
##contig=<ID=SC1.3775,length=4055>
##contig=<ID=SC1.3909,length=5336>
##contig=<ID=SC1.3935,length=5599>
##contig=<ID=SC1.3938,length=2779>
##contig=<ID=SC1.3983,length=2198>
##contig=<ID=SC1.3988,length=1019>
##contig=<ID=SC1.4007,length=2387>
##contig=<ID=SC1.4040,length=3034>
##contig=<ID=SC1.4154,length=4201>
##contig=<ID=SC1.4164,length=4755>
##contig=<ID=SC1.4232,length=4268>
##contig=<ID=SC1.4264,length=1162>
##contig=<ID=SC1.4281,length=3835>
##contig=<ID=SC1.4336,length=2411>
##contig=<ID=SC1.4375,length=2085>
##contig=<ID=SC1.4400,length=1033>
##contig=<ID=SC1.4486,length=556>
##contig=<ID=SC1.4490,length=4339>
##contig=<ID=SC1.4506,length=1093>
##contig=<ID=SC1.4509,length=2651>
##contig=<ID=SC1.4512,length=1013>
##contig=<ID=SC1.4590,length=3643>
##contig=<ID=SC1.4597,length=2872>
##contig=<ID=SC1.4657,length=613>
##contig=<ID=SC1.4666,length=1118>
##INFO=<ID=PR,Number=0,Type=Flag,Description="Provisional reference allele, may not be based on real reference genome">
##FORMAT=<ID=GT,Number=1,Type=String,Description="Genotype">
#CHROM	POS	ID	REF	ALT	QUAL	FILTER	INFO	FORMAT	SM_003	SM_008	SM_011	SM_012	SM_013	SM_014	SM_015	SM_018	C_Mad_051	C_Mad_052	C_Mad_055	C_Mad_058	CMad_021	CMad_025	CMad_026	CMad_027	MAD_001	MAD_002	MAD_003	MAD_004	MAD_006	MAD_007	MAD_009	MAD_010	MAD_011	MAD_014	MAD_028	MAD_033	Fres_001	Fres_004	Fres_007	Fres_009	Fres_012	Fres_022	Fres_024	Fres_025	Fres_027	Fres_029	Fres_031	Fres_034	Exe_001	Exe_002	Exe_003	Exe_004	Exe_005	Exe_006	Exe_007	Exe_008	Exe_009	Exe_010	Exe_011	Exe_013	Cal_022	Cal_023	Clovis_046	Clovis_047	Clovis_049	Clovis_051	Clovis_052	Clovis_053	Clovis_059	Clovis_062	Clovis_036	GG_003	GG_005	GG_006	GG_007	GG_010	GG_011	GG_012	GG_013	GG_014	GG_015	GG_018	GG_019	MV_001	MV_002	MV_003	MV_005	MV_006	MV_007	MV_031	MV_032	MV_033	MV_034	MV_037	MV_038	SD_001	SD_002	CW_010	CW_012	CW_014	CW_017	CW_020	CW_021	SY_01	SY_02	SY_06	SY_07	SY_022	SY_023	GLA_001	GLA_002	GLA_003	GLA_004	GLA_005	GLA_006
SC1.1	97000	AX-93259335	A	G	.	.	PR	GT	0/0	0/0	0/0	0/0	0/0	0/0	0/0	0/0	0/0	0/0	0/0	0/0	0/0	0/0	0/0	0/0	0/0	0/0	0/0	0/0	0/0	0/0	0/0	0/0	0/0	0/0	0/0	0/0	0/0	0/0	0/0	0/0	0/0	0/0	0/0	0/0	0/0	0/0	0/0	0/0	0/1	0/0	0/0	0/1	0/1	0/0	1/1	0/1	0/1	0/0	0/0	0/0	0/0	0/0	0/0	0/0	0/0	0/0	0/0	0/0	0/0	0/0	0/0	0/0	0/0	0/0	0/0	0/0	0/0	0/0	0/0	0/0	0/0	0/0	0/0	0/1	0/1	1/1	0/0	1/1	0/0	0/1	0/0	0/1	0/1	1/1	0/1	0/0	0/0	0/0	0/0	0/0	0/0	0/1	0/0	0/1	0/0	0/0	0/0	0/0	0/1	0/0	0/1	0/0	0/1	0/0	0/0
SC1.1	160545	AX-93259337	C	A	.	.	PR	GT	0/0	0/0	0/0	0/0	0/0	0/0	0/0	0/0	0/0	0/0	0/0	0/0	0/0	0/0	0/0	0/0	0/0	0/0	0/0	0/0	0/0	0/0	0/0	0/0	0/0	0/0	0/0	0/0	0/0	0/0	0/0	0/0	0/0	0/0	0/0	0/0	0/0	0/0	0/0	0/0	0/0	0/1	1/1	0/1	0/1	1/1	0/0	0/1	0/0	1/1	1/1	1/1	0/0	0/0	0/0	0/0	0/0	0/0	0/0	0/0	0/0	0/0	0/0	1/1	1/1	1/1	1/1	0/1	1/1	0/1	1/1	1/1	1/1	1/1	1/1	0/0	0/0	0/0	0/0	0/0	0/0	0/0	0/0	0/0	0/0	0/0	0/0	1/1	1/1	0/1	0/1	0/0	0/0	0/0	0/0	0/0	0/0	0/0	0/0	0/1	0/0	0/0	0/1	0/1	0/0	1/1	0/1
SC1.1	271487	AX-93259338	C	.	.	.	PR	GT	0/0	0/0	0/0	0/0	0/0	0/0	0/0	0/0	0/0	0/0	0/0	0/0	0/0	0/0	0/0	0/0	0/0	0/0	0/0	0/0	0/0	0/0	0/0	0/0	0/0	0/0	0/0	0/0	0/0	0/0	0/0	0/0	0/0	0/0	0/0	0/0	0/0	0/0	0/0	0/0	0/0	0/0	0/0	0/0	0/0	0/0	0/0	0/0	0/0	0/0	0/0	0/0	0/0	0/0	0/0	0/0	0/0	0/0	0/0	0/0	0/0	0/0	0/0	0/0	0/0	0/0	0/0	0/0	0/0	0/0	0/0	0/0	0/0	0/0	0/0	0/0	0/0	0/0	0/0	0/0	0/0	0/0	0/0	0/0	0/0	0/0	0/0	0/0	0/0	0/0	0/0	0/0	0/0	0/0	0/0	0/0	0/0	0/0	0/0	0/0	0/0	0/0	0/0	0/0	0/0	0/0	0/0
SC1.1	317028	AX-93259339	C	.	.	.	PR	GT	0/0	0/0	0/0	0/0	0/0	0/0	0/0	0/0	0/0	0/0	0/0	0/0	0/0	0/0	0/0	0/0	0/0	0/0	0/0	0/0	0/0	0/0	0/0	0/0	0/0	0/0	0/0	0/0	0/0	0/0	0/0	0/0	0/0	0/0	0/0	0/0	0/0	0/0	0/0	0/0	0/0	0/0	0/0	0/0	0/0	0/0	0/0	0/0	0/0	0/0	0/0	0/0	0/0	0/0	0/0	0/0	0/0	0/0	0/0	0/0	0/0	0/0	0/0	0/0	0/0	0/0	0/0	0/0	0/0	0/0	0/0	0/0	0/0	0/0	0/0	0/0	0/0	0/0	0/0	0/0	0/0	0/0	0/0	0/0	0/0	0/0	0/0	0/0	0/0	0/0	0/0	0/0	0/0	0/0	0/0	0/0	0/0	0/0	0/0	0/0	0/0	0/0	0/0	0/0	0/0	0/0	0/0
SC1.1	344873	AX-93213914	A	.	.	.	PR	GT	0/0	0/0	0/0	0/0	0/0	0/0	0/0	0/0	0/0	0/0	0/0	0/0	0/0	0/0	0/0	0/0	0/0	0/0	0/0	0/0	0/0	0/0	0/0	0/0	0/0	0/0	0/0	0/0	0/0	0/0	0/0	0/0	0/0	0/0	0/0	0/0	0/0	0/0	0/0	0/0	0/0	0/0	0/0	0/0	0/0	0/0	0/0	0/0	0/0	0/0	0/0	0/0	0/0	0/0	0/0	0/0	0/0	0/0	0/0	0/0	0/0	0/0	0/0	0/0	0/0	0/0	0/0	0/0	0/0	0/0	0/0	0/0	0/0	0/0	0/0	0/0	0/0	0/0	0/0	0/0	0/0	0/0	0/0	0/0	0/0	0/0	0/0	0/0	0/0	0/0	0/0	0/0	0/0	0/0	0/0	0/0	0/0	0/0	0/0	0/0	0/0	0/0	0/0	0/0	0/0	0/0	0/0
SC1.1	380803	AX-93213915	T	.	.	.	PR	GT	0/0	0/0	0/0	0/0	0/0	0/0	0/0	0/0	0/0	0/0	0/0	0/0	0/0	0/0	0/0	0/0	0/0	0/0	0/0	0/0	0/0	0/0	0/0	./.	0/0	0/0	0/0	0/0	0/0	0/0	0/0	0/0	0/0	0/0	0/0	0/0	0/0	0/0	0/0	0/0	0/0	0/0	0/0	0/0	0/0	0/0	0/0	0/0	0/0	0/0	0/0	0/0	0/0	0/0	0/0	0/0	0/0	0/0	0/0	0/0	0/0	0/0	0/0	0/0	0/0	0/0	0/0	0/0	0/0	0/0	0/0	0/0	0/0	0/0	0/0	0/0	0/0	0/0	0/0	0/0	0/0	0/0	0/0	0/0	0/0	0/0	0/0	0/0	0/0	0/0	0/0	0/0	0/0	0/0	0/0	0/0	0/0	0/0	0/0	0/0	0/0	0/0	0/0	0/0	0/0	0/0	0/0
SC1.1	401007	AX-93213917	A	G	.	.	PR	GT	0/0	0/0	0/1	0/0	0/0	0/0	./.	0/0	0/0	0/1	./.	0/0	./.	0/1	0/1	0/1	0/1	0/1	0/1	0/1	0/0	0/1	0/0	./.	0/0	0/1	0/0	0/0	0/0	0/0	./.	./.	0/1	0/0	0/0	0/1	0/0	./.	0/0	0/0	1/1	0/1	0/0	0/1	0/1	0/0	1/1	0/1	1/1	0/0	0/1	0/0	0/1	0/1	./.	0/1	0/0	0/0	0/0	./.	0/0	0/1	./.	0/0	0/0	0/0	0/0	0/0	0/0	0/0	0/0	0/0	0/0	0/0	0/0	0/1	0/1	0/1	0/0	0/1	0/1	0/1	0/0	0/0	0/1	0/1	0/1	0/0	0/1	0/0	0/0	./.	0/0	0/1	0/0	0/0	0/0	0/0	0/0	0/0	0/0	0/1	0/0	0/1	0/1	0/0	0/0
SC1.1	401303	AX-93213918	A	C	.	.	PR	GT	0/1	0/0	0/1	0/0	0/1	0/0	1/1	0/0	0/1	0/1	0/1	0/0	1/1	0/1	1/1	1/1	1/1	1/1	1/1	0/1	0/0	0/1	0/0	0/0	0/0	0/1	0/0	0/0	0/0	0/0	0/1	1/1	0/1	0/0	0/1	0/1	0/0	0/0	0/0	0/0	1/1	1/1	0/1	0/1	0/1	0/1	1/1	0/1	1/1	0/1	1/1	0/1	1/1	0/1	0/0	1/1	0/0	0/0	0/1	1/1	0/0	1/1	0/1	0/0	0/0	0/0	0/0	0/1	0/0	0/1	0/0	0/0	0/0	0/0	0/0	1/1	1/1	1/1	0/1	1/1	1/1	1/1	0/1	0/1	1/1	1/1	1/1	0/0	0/1	0/0	0/0	0/1	0/1	0/1	0/1	0/0	0/1	0/1	0/0	0/1	0/1	1/1	0/1	1/1	1/1	0/1	0/1
SC1.1	402211	AX-93213919	G	.	.	.	PR	GT	0/0	0/0	0/0	0/0	0/0	0/0	0/0	0/0	0/0	0/0	0/0	0/0	0/0	0/0	0/0	0/0	0/0	0/0	0/0	0/0	0/0	0/0	0/0	0/0	0/0	0/0	0/0	0/0	0/0	0/0	0/0	0/0	0/0	0/0	0/0	0/0	0/0	0/0	0/0	0/0	0/0	0/0	0/0	0/0	0/0	0/0	./.	0/0	0/0	0/0	0/0	0/0	0/0	0/0	0/0	0/0	0/0	0/0	0/0	0/0	0/0	0/0	0/0	0/0	0/0	0/0	0/0	0/0	0/0	0/0	0/0	0/0	0/0	0/0	0/0	0/0	0/0	0/0	0/0	0/0	0/0	0/0	0/0	0/0	0/0	0/0	0/0	0/0	0/0	0/0	0/0	0/0	0/0	0/0	0/0	0/0	0/0	0/0	0/0	0/0	0/0	0/0	0/0	0/0	0/0	0/0	0/0
SC1.1	403380	AX-93213920	A	G	.	.	PR	GT	0/0	0/0	0/0	0/0	0/0	0/0	0/0	0/0	0/0	0/0	0/0	0/0	0/0	0/0	0/0	0/0	0/0	0/0	0/0	0/0	0/0	0/0	0/0	./.	0/0	0/0	0/0	0/0	0/0	0/0	0/0	0/0	0/0	0/0	0/0	0/0	0/0	0/0	0/0	0/0	./.	0/0	0/0	0/1	0/1	0/0	1/1	0/1	0/1	0/0	0/0	0/0	0/0	0/0	./.	0/0	0/0	0/0	0/0	0/0	0/0	0/0	0/0	0/0	0/0	0/0	0/0	0/0	0/0	0/0	0/0	0/0	0/0	0/0	0/0	0/0	0/0	0/0	0/0	0/0	0/0	0/0	0/0	0/0	0/0	0/0	0/0	0/0	0/0	0/0	0/0	0/0	0/0	0/0	0/0	0/0	0/0	0/0	0/0	0/0	0/0	0/0	0/0	0/0	0/0	0/0	0/0
SC1.1	413542	AX-93213922	G	T	.	.	PR	GT	0/0	0/0	0/0	0/0	0/0	0/0	0/0	0/0	0/0	0/0	0/0	0/0	0/0	0/0	0/0	0/0	0/0	0/0	0/0	0/0	0/0	0/0	0/0	0/0	0/0	0/0	0/0	0/0	0/0	0/0	0/0	0/0	0/0	0/0	0/0	0/0	0/0	0/0	0/0	0/0	0/1	0/0	0/0	0/1	0/1	0/0	1/1	0/1	0/1	0/0	0/0	0/0	0/0	0/0	0/0	0/0	0/0	0/0	0/0	0/0	0/0	0/0	0/0	0/0	0/0	0/0	0/0	0/0	0/0	0/0	0/0	0/0	0/0	0/0	0/0	0/0	0/0	0/0	0/0	0/0	0/0	0/0	0/0	0/0	0/0	0/0	0/0	0/0	0/0	0/0	0/0	0/0	0/0	0/0	0/0	0/0	0/0	0/0	0/0	0/0	0/0	0/0	0/0	0/0	0/0	0/0	0/0
SC1.1	530962	AX-93213924	A	G	.	.	PR	GT	0/1	0/0	1/1	0/0	0/1	0/1	1/1	0/0	0/0	0/1	0/0	1/1	0/1	0/1	0/1	0/0	1/1	0/1	0/0	0/1	0/0	0/0	0/1	0/1	1/1	0/1	0/0	0/1	1/1	1/1	0/1	0/1	0/1	0/1	1/1	0/1	0/0	0/1	0/1	0/1	0/1	0/0	0/1	0/1	0/1	0/0	0/1	0/1	0/1	0/1	0/0	0/0	0/1	0/1	1/1	0/1	1/1	1/1	0/0	0/0	1/1	0/1	0/0	1/1	1/1	0/1	1/1	0/1	0/1	0/1	0/0	0/0	0/0	0/1	0/0	0/0	0/0	0/0	0/0	0/1	0/0	0/0	0/0	0/0	0/0	0/0	0/0	0/1	0/0	1/1	1/1	1/1	1/1	1/1	0/1	./.	1/1	1/1	1/1	0/1	1/1	0/0	0/0	0/0	0/0	0/0	0/0
SC1.1	531686	AX-93213925	A	.	.	.	PR	GT	0/0	0/0	0/0	0/0	0/0	0/0	0/0	0/0	0/0	0/0	0/0	0/0	0/0	0/0	0/0	0/0	0/0	0/0	0/0	0/0	0/0	0/0	0/0	0/0	0/0	0/0	0/0	0/0	0/0	0/0	0/0	0/0	0/0	0/0	0/0	0/0	0/0	0/0	0/0	0/0	0/0	0/0	0/0	0/0	0/0	0/0	0/0	0/0	0/0	0/0	0/0	0/0	0/0	0/0	0/0	0/0	0/0	0/0	0/0	0/0	0/0	0/0	0/0	0/0	0/0	0/0	0/0	0/0	0/0	0/0	0/0	0/0	0/0	0/0	0/0	0/0	0/0	0/0	0/0	0/0	0/0	0/0	0/0	0/0	0/0	0/0	0/0	0/0	0/0	0/0	0/0	0/0	0/0	0/0	0/0	0/0	0/0	0/0	0/0	0/0	0/0	0/0	0/0	0/0	0/0	0/0	0/0
SC1.1	546435	AX-93213927	A	G	.	.	PR	GT	0/0	0/0	0/0	0/0	0/0	0/0	0/0	0/0	0/0	0/0	0/0	0/0	0/0	./.	0/0	0/0	0/0	0/0	0/0	0/0	0/0	0/0	0/0	0/0	./.	0/0	0/0	0/0	0/0	0/0	0/0	0/0	0/0	0/0	0/0	0/0	0/0	0/0	0/0	0/0	1/1	0/1	0/1	1/1	1/1	0/1	1/1	1/1	1/1	1/1	0/1	0/1	0/0	0/0	./.	0/0	./.	0/0	0/0	0/0	0/0	0/0	0/0	0/1	./.	0/0	0/0	0/0	0/0	0/0	0/0	0/0	0/0	0/0	0/0	0/0	0/1	0/0	./.	0/0	0/0	0/0	0/0	0/0	0/0	0/0	0/0	0/1	0/1	0/0	./.	0/0	./.	0/1	0/0	0/0	0/0	0/0	./.	1/1	0/0	0/0	0/0	0/0	0/0	0/0	0/0
SC1.1	699427	AX-93213929	T	.	.	.	PR	GT	0/0	0/0	0/0	0/0	0/0	0/0	0/0	0/0	0/0	0/0	0/0	0/0	0/0	0/0	0/0	0/0	0/0	0/0	0/0	0/0	0/0	0/0	0/0	0/0	0/0	0/0	0/0	0/0	0/0	0/0	0/0	0/0	0/0	0/0	0/0	0/0	0/0	0/0	0/0	0/0	0/0	0/0	0/0	0/0	0/0	0/0	0/0	0/0	0/0	0/0	0/0	0/0	0/0	0/0	0/0	0/0	0/0	0/0	0/0	0/0	0/0	0/0	0/0	0/0	0/0	0/0	0/0	0/0	0/0	0/0	0/0	0/0	0/0	0/0	0/0	0/0	0/0	0/0	0/0	0/0	0/0	0/0	0/0	0/0	0/0	0/0	0/0	0/0	0/0	0/0	0/0	0/0	0/0	0/0	0/0	0/0	0/0	0/0	0/0	0/0	0/0	0/0	0/0	0/0	0/0	0/0	0/0
SC1.1	699818	AX-93213930	A	G	.	.	PR	GT	0/1	1/1	0/0	1/1	1/1	0/1	0/1	0/0	0/0	1/1	0/0	0/1	0/0	0/1	0/1	0/1	0/1	0/0	0/0	0/1	0/0	0/1	0/0	0/0	0/0	0/0	0/0	0/1	0/0	0/0	0/1	0/0	0/0	0/0	0/0	0/1	0/0	0/1	0/0	0/0	./.	./.	0/0	0/0	0/0	0/1	0/0	0/1	./.	0/1	0/1	0/1	1/1	0/1	0/0	0/1	1/1	0/1	1/1	0/1	0/0	0/1	0/1	0/1	1/1	0/1	0/1	1/1	0/1	0/1	0/1	1/1	0/1	1/1	0/1	0/0	0/0	0/0	0/0	0/0	0/0	0/0	0/0	0/1	0/0	0/0	0/0	0/1	0/1	0/1	0/1	0/0	0/1	0/0	1/1	0/1	0/1	0/0	0/1	0/0	0/1	0/0	0/0	0/0	1/1	0/1	1/1
SC1.1	840129	AX-93213933	C	T	.	.	PR	GT	1/1	1/1	0/1	1/1	0/0	0/1	1/1	1/1	0/1	0/1	1/1	0/1	0/0	0/0	0/1	0/1	1/1	0/0	0/1	1/1	1/1	0/1	0/1	0/0	0/1	0/1	0/1	0/1	0/0	0/1	0/1	0/0	1/1	0/0	0/0	0/0	0/0	0/1	0/0	1/1	0/0	0/0	1/1	0/0	0/0	0/1	0/0	0/0	0/0	0/0	0/1	0/0	0/1	0/0	0/0	0/1	0/0	0/0	0/0	0/0	0/1	0/1	0/0	0/0	0/0	0/0	0/0	0/0	0/0	0/0	0/0	0/0	0/0	0/0	0/0	0/1	1/1	0/0	0/1	0/1	0/1	0/1	0/0	0/0	0/0	1/1	0/0	1/1	0/1	0/1	1/1	0/1	0/1	0/1	0/0	0/1	0/1	1/1	0/1	0/1	0/0	0/1	1/1	./.	0/0	0/0	0/0
SC1.1	922251	AX-93213935	G	T	.	.	PR	GT	0/0	0/0	0/0	0/0	0/0	0/0	0/0	0/0	0/0	0/0	0/0	0/0	0/0	0/0	0/0	0/0	0/0	0/0	0/0	0/0	0/0	0/0	0/0	0/0	0/0	0/0	0/0	0/0	0/0	0/0	0/0	0/0	0/0	0/0	0/0	0/1	0/0	0/1	0/0	0/0	0/0	0/1	0/0	0/0	0/0	0/1	0/0	0/1	0/1	0/1	0/1	0/1	0/0	1/1	0/0	0/1	0/1	1/1	1/1	0/1	0/1	0/0	1/1	0/1	0/0	0/1	0/1	0/0	0/1	0/1	0/1	0/0	0/1	0/0	0/1	0/0	0/0	0/0	0/0	0/0	0/0	0/0	0/0	0/0	0/0	0/0	0/0	0/0	0/0	1/1	0/1	0/1	0/1	0/1	0/0	1/1	0/1	1/1	1/1	0/1	0/0	0/0	0/0	0/0	0/0	0/0	0/0
SC1.1	922701	AX-93213936	C	T	.	.	PR	GT	0/0	0/0	0/0	0/0	1/1	0/0	0/0	0/0	0/0	0/1	0/0	0/1	0/0	./.	0/1	0/1	0/0	0/0	0/0	0/0	0/0	0/0	0/0	0/0	0/0	0/0	0/0	0/0	0/0	0/0	0/0	0/0	0/0	0/0	0/0	0/0	0/0	0/0	0/0	0/0	0/0	0/0	0/0	0/0	0/0	0/0	0/0	0/0	0/0	0/0	0/0	0/0	0/1	0/0	0/0	0/0	0/1	0/0	0/0	0/1	0/0	0/1	0/0	1/1	1/1	1/1	1/1	1/1	1/1	1/1	1/1	1/1	1/1	1/1	1/1	0/0	0/0	0/0	0/0	0/0	0/0	0/0	0/0	0/1	0/0	0/0	0/0	0/0	0/1	0/0	0/0	0/0	0/1	0/0	1/1	0/0	0/1	0/0	0/0	0/0	0/1	0/1	0/0	0/0	1/1	0/1	1/1
SC1.1	923397	AX-93213937	T	C	.	.	PR	GT	0/0	0/0	0/0	0/0	1/1	0/0	0/0	0/0	./.	0/1	0/0	./.	1/1	1/1	./.	./.	0/0	1/1	./.	0/0	0/0	./.	./.	1/1	0/0	./.	0/0	./.	0/0	0/0	0/0	1/1	0/0	1/1	./.	./.	1/1	0/0	1/1	0/0	0/0	0/1	0/1	0/1	0/1	0/0	0/0	0/1	0/1	0/0	0/0	0/0	./.	0/0	1/1	0/0	./.	0/0	0/0	0/0	0/0	0/1	0/0	1/1	1/1	1/1	1/1	1/1	1/1	1/1	1/1	1/1	1/1	1/1	1/1	./.	0/0	1/1	./.	./.	./.	0/0	1/1	1/1	./.	0/0	./.	0/0	0/1	0/0	0/0	./.	./.	0/0	1/1	0/0	./.	0/0	0/0	./.	1/1	0/0	0/1	0/1	1/1	1/1	1/1
SC1.1	924134	AX-93213938	C	A	.	.	PR	GT	1/1	1/1	1/1	1/1	0/0	0/1	1/1	1/1	0/1	0/1	1/1	0/1	0/0	0/0	0/1	0/1	1/1	0/0	0/1	1/1	1/1	0/1	0/1	./.	0/1	0/1	1/1	0/1	0/1	1/1	1/1	0/0	1/1	0/0	0/1	0/0	0/0	0/1	0/0	1/1	./.	0/0	0/1	0/0	0/0	0/1	./.	0/0	0/0	0/0	0/1	0/0	0/1	0/1	0/0	0/1	0/0	0/1	0/0	1/1	1/1	0/1	0/1	0/0	0/0	0/0	0/0	0/0	0/0	0/0	0/0	0/0	0/0	0/0	0/0	0/1	1/1	0/0	0/1	0/1	0/1	0/1	0/0	0/0	0/0	1/1	0/0	1/1	0/1	0/0	0/1	0/0	0/0	0/0	0/0	0/0	0/0	0/0	0/0	0/0	0/0	1/1	0/1	0/1	0/0	0/0	0/0
SC1.1	924546	AX-93213939	A	G	.	.	PR	GT	0/0	0/0	0/0	0/0	0/0	0/1	0/0	0/0	0/1	0/0	0/0	0/0	1/1	0/1	0/0	0/0	0/0	1/1	0/1	0/0	0/0	0/1	0/1	1/1	0/1	0/1	0/0	0/1	0/1	0/0	0/0	1/1	0/0	1/1	0/1	0/1	1/1	0/0	1/1	0/0	0/0	0/0	0/0	0/0	0/0	0/0	0/0	0/0	0/0	0/0	0/0	0/0	0/0	0/0	0/0	0/0	0/0	0/0	0/0	0/0	0/0	0/0	0/0	0/1	0/0	0/1	0/1	0/0	0/1	0/1	0/1	0/0	0/1	0/0	0/1	0/1	0/0	1/1	0/1	0/1	0/1	0/1	1/1	0/1	1/1	0/0	1/1	0/0	0/0	0/0	0/0	0/1	0/0	0/1	0/0	0/0	0/0	0/0	0/0	0/1	0/1	0/0	0/0	0/0	0/0	0/0	0/0
SC1.1	939434	AX-93213941	C	G	.	.	PR	GT	0/0	0/0	0/0	0/0	0/0	0/0	0/0	0/0	0/0	0/0	0/0	0/0	0/0	0/0	0/0	0/0	0/0	0/0	0/0	0/0	0/0	0/0	0/0	0/0	0/0	0/0	0/0	0/0	0/0	0/0	0/0	0/0	0/0	0/0	0/0	0/1	0/0	0/1	0/0	0/0	0/0	0/1	0/0	0/0	0/0	0/1	0/0	0/1	0/1	0/1	0/1	0/1	0/0	0/1	0/0	0/1	0/1	0/1	1/1	0/1	0/0	0/0	0/1	0/0	0/0	0/0	0/0	0/0	0/0	0/0	0/0	0/0	0/0	0/0	0/0	0/0	0/0	0/0	0/0	0/0	0/0	0/0	0/0	0/0	0/0	0/0	0/0	0/0	0/0	1/1	0/0	0/1	0/1	0/0	0/0	0/1	0/0	0/0	1/1	0/0	0/0	0/0	0/0	0/0	0/0	0/0	0/0
SC1.1	939865	AX-93213942	A	G	.	.	PR	GT	0/0	0/0	./.	0/0	0/0	0/0	0/0	./.	0/0	0/0	0/1	0/0	0/0	0/0	0/0	0/0	0/0	0/0	0/0	0/0	./.	0/0	0/0	0/0	0/0	0/0	./.	0/0	0/0	./.	0/0	0/0	0/1	0/0	0/0	0/0	0/0	0/0	0/0	0/1	0/0	0/0	0/0	0/0	0/0	0/0	0/0	0/0	0/0	0/0	0/0	0/0	0/0	0/0	0/0	0/0	0/0	0/0	0/0	0/0	0/0	0/0	0/0	0/1	0/0	0/1	0/1	0/0	0/1	0/1	0/1	0/0	0/1	0/0	0/1	0/0	0/1	0/0	0/0	0/0	0/0	0/0	0/0	0/0	0/0	0/1	0/0	0/0	0/0	0/0	0/1	0/0	0/0	0/1	0/0	0/1	0/1	1/1	0/0	0/1	0/0	./.	0/0	0/0	0/0	0/0	0/0
SC1.1	1052099	AX-93213947	C	T	.	.	PR	GT	0/1	0/0	0/1	0/0	0/0	0/1	0/1	1/1	0/1	0/0	1/1	0/1	0/0	0/0	0/1	0/1	0/1	0/0	0/1	0/1	1/1	0/0	0/1	0/0	0/1	0/1	0/1	0/0	0/0	0/1	0/0	0/0	1/1	0/0	0/0	0/0	0/0	0/1	0/0	1/1	0/0	0/1	1/1	0/1	0/1	0/1	0/0	0/1	0/1	0/0	0/1	0/0	0/0	0/0	0/0	0/1	0/0	0/0	0/0	0/0	1/1	0/0	0/0	0/0	0/0	0/0	0/0	0/0	0/0	0/0	0/0	0/0	0/0	0/0	0/0	0/1	1/1	0/0	0/1	0/1	0/1	0/0	0/0	0/0	0/0	1/1	0/0	0/1	0/0	0/0	0/1	0/0	0/0	0/1	0/0	0/1	0/1	1/1	0/0	0/1	0/0	0/1	0/1	0/1	0/0	0/0	0/0
SC1.1	1100064	AX-93213948	G	.	.	.	PR	GT	0/0	0/0	0/0	0/0	0/0	0/0	0/0	0/0	0/0	0/0	0/0	0/0	0/0	0/0	0/0	0/0	0/0	0/0	0/0	0/0	0/0	0/0	0/0	0/0	0/0	0/0	0/0	0/0	0/0	0/0	0/0	0/0	0/0	0/0	0/0	0/0	0/0	0/0	0/0	0/0	0/0	0/0	0/0	0/0	0/0	0/0	0/0	0/0	0/0	0/0	0/0	0/0	0/0	0/0	0/0	0/0	0/0	0/0	0/0	0/0	0/0	0/0	0/0	0/0	0/0	0/0	0/0	0/0	0/0	0/0	0/0	0/0	0/0	0/0	0/0	0/0	0/0	0/0	0/0	0/0	0/0	0/0	0/0	0/0	0/0	0/0	0/0	0/0	0/0	0/0	0/0	0/0	0/0	0/0	0/0	0/0	0/0	0/0	0/0	0/0	0/0	0/0	0/0	0/0	0/0	0/0	0/0
SC1.1	1100601	AX-93213949	C	.	.	.	PR	GT	0/0	0/0	0/0	0/0	./.	0/0	0/0	0/0	0/0	0/0	0/0	0/0	0/0	0/0	0/0	0/0	0/0	0/0	0/0	0/0	0/0	0/0	0/0	0/0	0/0	0/0	0/0	0/0	0/0	0/0	0/0	0/0	0/0	0/0	0/0	0/0	0/0	0/0	0/0	0/0	0/0	0/0	0/0	0/0	0/0	0/0	0/0	0/0	0/0	0/0	0/0	0/0	0/0	0/0	0/0	0/0	0/0	0/0	0/0	0/0	0/0	0/0	0/0	0/0	0/0	0/0	0/0	0/0	0/0	0/0	0/0	./.	0/0	0/0	0/0	0/0	0/0	0/0	0/0	0/0	0/0	0/0	0/0	0/0	0/0	0/0	0/0	0/0	0/0	0/0	0/0	0/0	0/0	0/0	0/0	0/0	0/0	0/0	0/0	0/0	0/0	0/0	0/0	0/0	0/0	0/0	./.
SC1.1	1100807	AX-93213950	C	A	.	.	PR	GT	0/1	1/1	0/1	1/1	0/0	0/1	1/1	0/1	0/0	0/1	0/1	0/0	0/0	0/0	0/1	0/1	0/1	0/0	0/1	0/1	1/1	0/1	0/0	0/0	0/1	0/0	0/1	0/1	0/0	0/0	0/1	0/0	1/1	0/0	0/0	0/1	0/0	1/1	0/0	1/1	0/0	0/0	0/0	0/0	0/0	0/0	0/0	0/0	0/0	0/0	0/0	0/0	0/1	1/1	0/0	1/1	1/1	1/1	1/1	0/1	1/1	0/1	1/1	0/0	0/1	0/0	0/0	1/1	0/0	0/0	0/0	0/0	0/0	0/1	0/0	0/1	1/1	0/0	0/1	0/1	0/1	0/1	0/0	0/0	0/0	1/1	0/0	1/1	0/1	1/1	1/1	0/1	1/1	0/1	1/1	1/1	1/1	1/1	1/1	0/1	0/1	0/1	0/1	0/1	0/0	0/0	0/0
SC1.1	1130622	AX-93213951	G	A	.	.	PR	GT	0/0	0/0	0/0	0/0	1/1	0/1	0/0	0/0	0/1	0/1	0/0	0/1	1/1	1/1	0/1	0/1	0/0	1/1	0/1	0/0	0/0	0/1	0/1	./.	0/1	0/1	0/0	0/1	0/1	0/0	0/0	1/1	0/0	1/1	0/1	0/1	1/1	0/0	1/1	0/0	1/1	0/0	0/0	0/1	0/1	0/0	1/1	0/0	0/0	0/1	0/0	0/1	0/1	0/0	1/1	0/0	0/0	0/0	0/0	0/1	0/0	0/0	0/0	0/1	1/1	0/1	0/1	1/1	0/1	0/1	0/1	1/1	0/1	1/1	0/1	0/1	0/0	1/1	0/1	0/1	0/1	0/1	1/1	1/1	1/1	0/0	1/1	0/0	0/0	0/0	0/0	0/1	0/1	0/1	1/1	0/0	0/0	0/0	0/0	0/1	0/1	0/1	./.	0/1	1/1	1/1	1/1
SC1.1	1154718	AX-93213952	T	.	.	.	PR	GT	0/0	0/0	0/0	0/0	0/0	0/0	0/0	0/0	0/0	0/0	0/0	0/0	0/0	0/0	0/0	0/0	0/0	0/0	0/0	0/0	0/0	0/0	0/0	0/0	0/0	0/0	0/0	0/0	0/0	0/0	0/0	0/0	0/0	0/0	0/0	0/0	0/0	0/0	0/0	0/0	0/0	0/0	0/0	0/0	0/0	0/0	0/0	0/0	0/0	0/0	0/0	0/0	0/0	0/0	0/0	0/0	0/0	0/0	0/0	0/0	0/0	0/0	0/0	0/0	0/0	0/0	0/0	0/0	0/0	0/0	0/0	0/0	0/0	0/0	0/0	0/0	0/0	0/0	0/0	0/0	0/0	0/0	0/0	0/0	0/0	0/0	0/0	0/0	0/0	0/0	0/0	0/0	0/0	0/0	0/0	0/0	0/0	0/0	0/0	0/0	0/0	0/0	0/0	0/0	0/0	0/0	0/0
SC1.1	1157911	AX-93213953	G	.	.	.	PR	GT	0/0	0/0	0/0	0/0	0/0	0/0	0/0	0/0	0/0	0/0	0/0	0/0	0/0	0/0	0/0	0/0	0/0	0/0	0/0	0/0	0/0	0/0	0/0	0/0	0/0	0/0	0/0	0/0	0/0	0/0	0/0	0/0	0/0	0/0	0/0	0/0	0/0	0/0	0/0	0/0	0/0	0/0	0/0	0/0	0/0	0/0	0/0	0/0	0/0	0/0	0/0	0/0	0/0	0/0	0/0	0/0	0/0	0/0	0/0	0/0	0/0	0/0	0/0	0/0	0/0	0/0	0/0	0/0	0/0	0/0	0/0	0/0	0/0	0/0	0/0	0/0	0/0	0/0	0/0	0/0	0/0	0/0	0/0	0/0	0/0	0/0	0/0	0/0	0/0	0/0	0/0	0/0	0/0	0/0	0/0	0/0	0/0	0/0	0/0	0/0	0/0	0/0	0/0	0/0	0/0	0/0	./.
SC1.1	1194229	AX-93213954	G	.	.	.	PR	GT	0/0	0/0	0/0	0/0	0/0	0/0	0/0	0/0	0/0	0/0	0/0	0/0	0/0	0/0	0/0	0/0	0/0	0/0	0/0	0/0	0/0	0/0	0/0	0/0	0/0	0/0	0/0	0/0	0/0	0/0	0/0	0/0	0/0	0/0	0/0	0/0	0/0	0/0	0/0	0/0	0/0	0/0	0/0	0/0	0/0	0/0	0/0	0/0	0/0	0/0	0/0	0/0	0/0	0/0	0/0	0/0	0/0	0/0	0/0	0/0	0/0	0/0	0/0	0/0	0/0	0/0	0/0	0/0	0/0	0/0	0/0	0/0	0/0	0/0	0/0	0/0	0/0	0/0	0/0	0/0	0/0	0/0	0/0	0/0	0/0	0/0	0/0	0/0	0/0	0/0	0/0	0/0	0/0	0/0	0/0	0/0	0/0	0/0	0/0	0/0	0/0	0/0	0/0	0/0	0/0	0/0	0/0
SC1.1	1248326	AX-93213958	A	G	.	.	PR	GT	0/0	0/0	0/0	0/0	0/0	0/0	0/0	0/0	0/0	0/0	0/0	0/0	0/0	0/0	0/0	0/0	0/0	0/0	0/0	0/0	0/0	0/0	0/0	0/0	0/0	0/0	0/0	0/0	0/0	0/0	0/0	0/0	0/0	0/0	0/0	0/0	0/0	0/0	0/0	0/0	0/0	0/0	0/0	0/0	0/0	0/0	0/0	0/0	0/0	0/0	0/0	0/0	0/0	0/0	0/0	0/0	0/0	0/0	0/0	0/0	0/0	0/0	0/0	0/0	0/0	0/0	0/0	0/0	0/0	0/0	0/0	0/0	0/0	0/0	0/0	0/0	0/0	0/0	0/0	0/0	0/0	0/0	0/0	0/0	0/0	0/0	0/0	0/0	0/0	0/0	0/0	0/0	0/0	0/0	0/0	0/0	0/0	0/0	0/0	0/0	0/0	1/1	0/0	0/0	0/0	0/0	0/0
SC1.1	1249677	AX-93213959	T	C	.	.	PR	GT	0/0	0/0	0/1	0/0	1/1	0/1	0/1	0/1	0/0	0/1	0/1	0/1	0/0	0/1	1/1	1/1	0/0	0/0	0/1	0/0	1/1	0/0	0/0	0/0	0/1	0/0	0/1	0/0	0/0	0/0	0/0	0/0	0/1	0/0	0/0	0/0	0/0	0/1	0/0	1/1	1/1	0/1	0/0	0/1	0/1	0/1	1/1	0/1	0/1	1/1	0/1	1/1	0/1	0/1	0/0	0/0	0/0	0/1	0/0	0/0	0/1	0/1	0/1	1/1	0/1	1/1	1/1	0/0	1/1	1/1	1/1	1/1	1/1	0/1	1/1	0/0	0/0	0/0	0/0	0/0	0/0	0/1	0/0	0/1	0/0	0/0	0/0	0/0	0/1	0/0	0/1	0/0	0/0	0/1	0/0	0/1	0/1	1/1	0/0	0/1	0/0	0/0	0/0	0/0	1/1	0/1	1/1
SC1.1	1275711	AX-93213962	A	T	.	.	PR	GT	0/0	0/0	0/0	0/0	0/0	0/1	0/0	0/0	0/0	0/0	0/0	0/0	0/1	0/1	0/0	0/0	0/0	0/1	0/1	0/0	./.	0/0	0/0	0/1	0/1	0/0	0/0	./.	0/0	0/0	0/0	0/1	1/1	0/1	./.	0/0	0/1	0/0	0/1	./.	0/0	0/0	0/0	0/0	0/0	0/0	0/0	0/0	0/0	0/0	0/0	0/0	0/0	0/1	0/0	0/1	0/0	0/1	0/0	0/0	1/1	0/0	0/1	0/0	0/0	0/0	0/0	0/0	0/0	0/0	0/0	0/0	0/0	0/0	0/0	1/1	1/1	0/1	1/1	1/1	1/1	./.	0/1	0/0	0/1	1/1	0/1	0/1	0/1	0/0	0/1	0/0	0/0	./.	0/0	0/0	1/1	1/1	0/0	0/0	1/1	0/0	0/1	0/1	0/0	0/0	0/0
SC1.1	1289257	AX-93213964	A	C	.	.	PR	GT	0/0	0/0	0/0	0/0	0/0	0/0	0/0	0/0	0/0	0/0	0/0	0/0	0/0	0/0	0/0	0/0	0/0	0/0	0/0	0/0	./.	0/0	0/0	0/0	0/0	0/0	0/0	0/0	0/0	0/0	0/0	0/0	0/0	0/0	0/0	0/0	0/0	0/0	0/0	./.	0/0	0/1	0/1	0/1	0/1	0/0	0/0	0/1	0/1	0/0	0/0	0/0	0/0	0/0	0/0	0/0	0/0	0/0	0/0	0/0	0/0	0/0	0/0	0/0	0/0	0/0	0/0	0/0	0/0	0/0	0/0	0/0	0/0	0/0	0/0	0/1	1/1	0/0	0/1	0/1	0/1	0/0	0/0	0/0	0/0	1/1	0/0	0/1	0/1	0/0	0/1	0/0	0/0	0/1	0/0	0/0	1/1	1/1	0/0	0/0	0/1	0/0	0/1	0/1	0/0	0/0	0/0
SC1.1	1315999	AX-93213965	A	.	.	.	PR	GT	0/0	0/0	0/0	0/0	0/0	0/0	0/0	0/0	0/0	0/0	0/0	0/0	0/0	0/0	0/0	0/0	0/0	0/0	0/0	0/0	0/0	0/0	0/0	0/0	0/0	0/0	0/0	0/0	0/0	0/0	0/0	0/0	0/0	0/0	0/0	0/0	0/0	0/0	0/0	0/0	0/0	0/0	0/0	0/0	0/0	0/0	0/0	0/0	0/0	0/0	0/0	0/0	0/0	0/0	0/0	0/0	0/0	0/0	0/0	0/0	0/0	0/0	0/0	0/0	0/0	0/0	0/0	0/0	0/0	0/0	0/0	0/0	0/0	0/0	0/0	0/0	0/0	0/0	0/0	0/0	0/0	0/0	0/0	0/0	0/0	0/0	0/0	0/0	0/0	0/0	0/0	0/0	0/0	0/0	0/0	0/0	0/0	0/0	0/0	0/0	0/0	0/0	0/0	0/0	0/0	0/0	0/0
SC1.1	1378330	AX-93213969	G	T	.	.	PR	GT	1/1	1/1	0/1	1/1	0/0	0/1	1/1	0/1	0/0	0/1	1/1	0/0	0/0	0/0	0/1	0/1	0/1	0/0	0/1	0/1	1/1	0/1	0/0	0/0	0/1	0/0	0/1	0/1	0/0	0/0	0/1	0/0	1/1	0/0	0/0	0/0	0/0	0/1	0/0	1/1	0/0	0/1	0/0	0/0	0/0	0/1	0/0	0/1	0/1	0/1	0/1	0/1	0/1	0/0	0/0	0/1	0/0	0/0	0/0	0/0	0/1	0/1	1/1	1/1	0/1	1/1	1/1	0/0	1/1	1/1	1/1	1/1	1/1	0/1	1/1	0/1	1/1	0/0	0/1	0/1	0/1	0/0	0/0	0/1	0/0	1/1	0/0	1/1	1/1	0/1	0/1	0/0	0/0	0/0	0/0	0/1	0/1	0/0	0/1	0/1	1/1	1/1	0/1	0/1	1/1	0/1	1/1
SC1.1	1378637	AX-93213970	C	G	.	.	PR	GT	1/1	1/1	0/1	1/1	0/0	0/1	1/1	0/1	0/0	0/1	1/1	0/0	0/0	./.	0/1	0/1	0/1	0/0	0/1	0/1	1/1	0/1	0/0	0/0	0/1	0/0	0/1	0/1	0/0	0/0	0/1	0/0	1/1	0/0	0/0	0/0	0/0	0/1	0/0	1/1	0/0	0/1	0/0	0/0	0/0	0/1	0/0	0/1	0/1	0/1	0/1	0/1	0/1	0/0	0/0	0/1	0/0	0/0	0/0	0/0	0/1	0/1	0/1	1/1	0/1	1/1	1/1	0/0	1/1	1/1	1/1	1/1	1/1	0/1	1/1	0/1	1/1	0/0	0/1	0/1	0/1	0/0	0/0	0/1	0/0	1/1	0/0	1/1	1/1	0/1	0/1	0/0	0/0	0/0	0/0	0/1	0/1	0/0	0/1	0/1	1/1	0/1	0/1	0/1	1/1	0/1	1/1
SC1.1	1391622	AX-93213971	C	.	.	.	PR	GT	0/0	0/0	0/0	0/0	0/0	0/0	0/0	0/0	0/0	0/0	0/0	0/0	0/0	0/0	0/0	0/0	0/0	0/0	0/0	0/0	0/0	0/0	0/0	0/0	0/0	0/0	0/0	0/0	0/0	0/0	0/0	0/0	0/0	0/0	0/0	0/0	0/0	0/0	0/0	0/0	0/0	0/0	0/0	0/0	0/0	0/0	0/0	0/0	0/0	0/0	0/0	0/0	0/0	0/0	0/0	0/0	0/0	0/0	0/0	0/0	0/0	0/0	0/0	0/0	0/0	0/0	0/0	0/0	0/0	0/0	0/0	0/0	0/0	0/0	0/0	0/0	0/0	0/0	0/0	0/0	0/0	0/0	0/0	0/0	0/0	0/0	0/0	0/0	0/0	0/0	0/0	0/0	0/0	0/0	0/0	0/0	0/0	0/0	0/0	0/0	0/0	0/0	0/0	0/0	0/0	0/0	0/0
SC1.1	1411753	AX-93213973	C	T	.	.	PR	GT	0/0	0/0	0/0	0/0	0/1	0/1	0/0	0/0	0/0	0/0	0/0	0/0	0/0	0/0	0/0	0/0	0/0	0/0	0/0	0/0	0/1	0/0	0/0	0/0	0/1	0/0	0/0	0/1	0/1	0/1	0/0	0/1	0/0	0/1	0/1	0/1	0/1	0/0	0/0	0/1	0/0	0/0	0/0	0/0	0/0	0/0	0/0	0/0	0/0	0/0	0/0	0/0	0/0	0/0	0/0	0/0	0/0	0/0	0/0	0/0	0/0	0/0	0/0	0/0	0/0	0/0	0/0	0/0	0/0	0/0	0/0	0/0	0/0	0/0	0/0	0/0	0/0	0/0	0/0	0/0	0/0	0/1	0/0	1/1	0/0	0/0	0/0	1/1	1/1	0/1	0/1	0/0	0/1	0/0	0/0	1/1	0/1	0/0	0/0	0/0	0/0	0/0	./.	1/1	1/1	0/1	0/1
SC1.1	1557928	AX-93213975	T	C	.	.	PR	GT	0/0	0/0	0/0	0/0	0/0	0/1	0/0	0/0	0/1	0/0	0/0	0/0	1/1	0/1	0/0	0/0	0/0	1/1	0/1	0/0	0/0	0/1	0/1	1/1	0/1	0/1	0/0	0/1	0/1	0/0	0/0	1/1	0/0	1/1	0/1	1/1	1/1	0/1	1/1	0/0	0/0	0/1	1/1	0/1	0/1	0/1	0/0	0/1	0/1	0/0	0/1	0/0	0/0	0/1	1/1	0/1	1/1	0/1	1/1	0/1	0/0	0/1	0/1	0/0	0/0	0/0	0/0	0/0	0/0	0/0	0/0	0/0	0/0	0/0	0/0	0/1	0/0	1/1	0/1	0/1	0/1	0/1	1/1	0/1	1/1	0/0	1/1	0/0	0/0	0/0	0/0	0/1	0/0	0/1	0/0	0/0	./.	./.	0/0	0/1	0/0	0/0	0/1	0/1	0/0	0/1	0/0
SC1.1	1605205	AX-93213976	C	T	.	.	PR	GT	0/0	0/0	0/0	0/0	0/0	0/0	0/0	0/0	0/0	0/0	0/0	0/0	0/0	0/0	0/0	0/0	0/0	0/0	0/0	0/0	0/0	0/0	0/0	0/0	0/0	0/0	0/0	0/0	0/0	0/0	0/0	0/0	0/0	0/0	0/0	0/0	0/0	0/0	0/0	0/0	0/0	0/0	0/0	0/0	0/0	0/0	0/0	0/0	0/0	0/0	0/0	0/0	0/0	0/0	1/1	0/0	0/0	0/0	0/0	0/0	0/0	0/0	0/0	0/0	0/0	0/0	0/0	0/0	0/0	0/0	0/0	0/0	0/0	0/0	0/0	0/0	0/0	0/0	0/0	0/0	0/0	0/0	0/0	0/0	0/0	0/0	0/0	0/0	0/0	0/0	0/0	0/0	0/0	0/0	0/0	0/0	0/0	0/0	0/0	0/0	0/0	0/0	0/1	0/1	0/0	0/1	0/0
SC1.1	1619250	AX-93213977	A	G	.	.	PR	GT	0/0	0/0	0/0	0/0	1/1	0/0	0/0	0/0	0/0	0/1	0/0	0/1	0/0	0/1	0/1	0/1	0/0	0/0	0/0	0/0	0/0	0/0	0/0	0/0	0/0	0/0	0/0	0/0	0/0	0/0	0/0	0/0	0/0	0/0	0/0	0/0	0/0	0/0	0/0	0/0	0/0	0/0	0/0	0/0	0/0	0/0	0/0	0/0	0/0	0/0	0/0	0/0	0/1	0/0	0/0	0/0	0/0	0/0	0/0	0/0	0/0	0/0	0/0	0/0	0/1	0/0	0/0	1/1	0/1	0/1	0/0	0/0	0/0	1/1	0/0	0/0	0/0	0/0	0/0	0/0	0/0	0/0	0/0	0/0	0/0	0/0	0/0	0/0	0/0	0/0	0/0	0/0	0/1	0/0	1/1	0/0	0/0	0/0	0/0	0/0	0/0	0/0	0/0	0/0	0/0	0/0	0/0
SC1.1	1667015	AX-93213978	C	T	.	.	PR	GT	0/0	0/0	0/0	0/0	0/0	0/0	0/0	0/0	0/0	0/0	0/0	0/0	0/0	0/0	0/0	0/0	0/0	0/0	0/0	0/0	0/0	0/0	0/0	0/0	0/0	0/0	0/0	0/0	0/0	0/0	0/0	0/0	0/0	0/0	0/0	0/0	0/0	0/0	0/0	0/0	0/0	0/0	0/0	0/0	0/0	0/0	0/0	0/0	0/0	0/0	0/0	0/0	0/0	0/1	0/0	0/0	0/0	0/1	0/0	0/0	0/1	0/0	0/1	0/0	0/0	0/0	0/0	0/0	0/0	0/0	0/0	0/0	0/0	0/0	0/0	0/0	0/0	0/0	0/0	0/0	0/0	0/0	0/0	0/0	0/0	0/0	0/0	0/0	0/0	0/0	0/0	0/0	0/0	0/0	0/0	0/0	0/0	0/0	0/0	0/0	0/0	0/0	0/0	0/0	0/0	0/0	0/0
SC1.1	1701704	AX-93213979	T	G	.	.	PR	GT	0/0	0/0	0/0	0/0	0/0	0/0	0/0	0/0	0/0	0/0	0/0	0/0	1/1	0/0	0/0	0/0	0/0	1/1	0/0	0/0	0/0	0/0	0/0	1/1	0/0	0/0	0/0	0/0	0/0	0/0	0/0	1/1	0/0	1/1	0/0	1/1	1/1	0/0	1/1	0/0	0/0	0/0	0/0	0/0	0/0	0/0	0/0	./.	0/0	0/0	0/0	0/0	0/0	1/1	1/1	0/0	1/1	1/1	1/1	1/1	0/1	0/0	1/1	0/0	0/0	0/0	0/0	0/0	0/0	0/0	0/0	0/0	0/0	0/0	0/0	0/0	0/0	1/1	0/0	0/0	0/0	0/0	1/1	0/0	1/1	0/0	1/1	0/0	0/0	0/0	0/0	0/0	0/0	0/0	0/0	0/0	0/0	0/0	0/0	0/0	0/0	0/1	./.	0/1	0/0	0/1	0/0
SC1.1	1703845	AX-93213980	A	C	.	.	PR	GT	0/0	0/0	0/0	0/0	0/0	0/1	0/0	0/0	0/1	0/0	0/0	0/0	1/1	0/1	0/0	0/0	0/0	1/1	0/1	0/0	0/0	0/1	0/1	1/1	0/1	0/1	0/0	0/1	0/1	0/0	0/0	1/1	0/0	./.	0/1	1/1	1/1	0/0	1/1	0/0	0/0	0/0	0/1	0/0	0/0	1/1	0/0	0/0	0/0	0/0	1/1	0/0	0/0	1/1	1/1	0/0	1/1	1/1	1/1	1/1	0/0	0/0	1/1	0/0	0/0	0/0	0/0	0/0	0/0	0/0	0/0	1/1	0/0	0/0	0/0	0/1	0/0	1/1	0/1	0/1	0/1	0/1	1/1	1/1	1/1	0/0	1/1	0/0	0/0	0/0	0/0	0/1	0/0	0/1	0/0	0/0	0/0	0/0	0/0	0/1	0/0	0/0	0/1	0/1	1/1	1/1	1/1
SC1.1	1716852	AX-93213981	C	T	.	.	PR	GT	0/0	0/0	0/0	0/0	0/0	0/1	0/0	0/0	0/1	0/0	0/0	0/0	1/1	0/1	0/0	0/0	0/0	1/1	0/1	0/0	0/0	0/1	0/1	1/1	0/1	0/1	0/0	0/1	0/1	0/0	0/0	1/1	0/0	1/1	0/1	1/1	1/1	0/1	1/1	0/0	0/0	0/1	0/1	0/0	0/0	1/1	0/0	0/1	0/1	0/1	1/1	0/1	0/0	1/1	1/1	0/1	1/1	1/1	1/1	1/1	0/1	0/1	1/1	0/1	0/1	0/1	0/1	0/0	0/0	0/0	0/1	1/1	0/1	0/0	0/1	0/1	0/0	1/1	0/1	0/1	0/1	0/1	1/1	1/1	1/1	0/0	1/1	0/0	0/1	0/0	0/0	0/1	0/0	0/1	0/0	0/0	0/0	0/0	0/0	0/1	0/0	0/1	0/1	0/1	1/1	1/1	1/1
SC1.1	1720082	AX-93213982	T	.	.	.	PR	GT	0/0	0/0	0/0	0/0	0/0	0/0	0/0	0/0	0/0	0/0	0/0	0/0	0/0	0/0	0/0	0/0	0/0	0/0	0/0	0/0	0/0	0/0	0/0	0/0	0/0	0/0	0/0	0/0	0/0	0/0	0/0	0/0	0/0	0/0	0/0	0/0	0/0	0/0	0/0	0/0	0/0	0/0	0/0	0/0	0/0	0/0	0/0	0/0	0/0	0/0	0/0	0/0	0/0	./.	0/0	0/0	0/0	0/0	0/0	0/0	0/0	0/0	0/0	0/0	0/0	0/0	0/0	0/0	0/0	0/0	0/0	0/0	0/0	0/0	0/0	0/0	0/0	0/0	0/0	0/0	0/0	0/0	0/0	0/0	0/0	0/0	0/0	0/0	0/0	0/0	0/0	0/0	0/0	0/0	0/0	0/0	0/0	0/0	0/0	0/0	0/0	0/0	0/0	0/0	0/0	0/0	0/0
SC1.1	1805851	AX-93213984	C	T	.	.	PR	GT	1/1	1/1	0/0	1/1	1/1	0/0	0/1	0/1	0/1	1/1	0/1	1/1	0/0	0/1	0/1	0/1	1/1	./.	0/0	1/1	0/0	./.	0/1	0/0	0/0	0/1	0/0	1/1	0/0	0/1	0/1	0/0	0/0	0/0	0/0	0/0	0/0	0/0	0/0	0/0	1/1	1/1	0/1	1/1	1/1	0/1	1/1	1/1	1/1	1/1	./.	1/1	1/1	0/0	1/1	0/0	0/0	0/0	0/0	0/1	0/0	0/0	0/0	1/1	./.	1/1	1/1	0/0	0/1	0/1	1/1	1/1	1/1	0/0	1/1	1/1	1/1	0/0	./.	1/1	0/1	1/1	0/0	0/1	0/0	1/1	0/0	1/1	0/1	0/0	0/1	0/0	0/1	0/0	0/0	0/1	0/1	0/0	0/0	0/1	0/1	1/1	0/1	0/1	1/1	1/1	1/1
SC1.1	1967385	AX-93213986	C	T	.	.	PR	GT	1/1	1/1	0/0	1/1	0/0	0/0	0/1	0/0	0/0	0/1	0/1	0/0	0/0	0/0	0/0	0/0	0/1	0/1	0/0	0/1	0/0	0/1	0/0	./.	0/1	0/0	0/0	0/1	0/0	0/0	0/1	0/0	0/1	0/0	0/0	0/1	./.	0/1	0/0	0/0	1/1	0/1	0/1	1/1	1/1	0/0	1/1	0/1	0/1	0/1	0/0	0/1	0/1	0/1	0/0	1/1	1/1	0/1	1/1	0/1	0/1	1/1	0/0	0/0	0/0	0/0	0/0	0/0	0/0	0/0	./.	0/0	0/0	0/0	0/0	0/0	0/0	0/0	0/0	0/0	0/0	0/0	0/0	0/0	0/0	0/0	0/0	0/0	0/1	0/0	0/1	./.	./.	0/0	./.	0/1	0/0	0/0	0/0	0/1	0/0	./.	0/0	./.	0/0	0/0	0/0
SC1.1	2114381	AX-93213989	C	T	.	.	PR	GT	0/0	0/0	0/1	0/0	0/0	0/0	0/0	0/1	1/1	0/0	0/0	0/1	1/1	0/0	0/0	0/0	0/1	0/0	0/0	0/1	0/0	0/0	1/1	./.	0/0	1/1	0/1	0/0	1/1	1/1	0/1	./.	0/0	./.	1/1	0/0	./.	0/0	./.	0/0	0/0	0/0	0/0	0/0	0/0	0/0	0/0	0/0	0/0	0/0	0/0	0/0	0/0	0/0	1/1	0/0	0/0	0/0	0/0	0/0	0/0	0/0	0/0	0/0	0/0	0/0	0/0	0/0	0/0	0/0	0/0	0/0	0/0	0/0	0/0	1/1	1/1	./.	1/1	1/1	1/1	0/0	./.	0/0	./.	1/1	./.	0/1	0/1	0/0	0/0	0/0	0/0	0/0	0/0	0/0	0/1	0/0	0/0	0/0	0/1	0/1	0/1	0/1	0/0	0/1	0/0
SC1.1	2152885	AX-93213991	G	.	.	.	PR	GT	0/0	0/0	0/0	0/0	0/0	0/0	0/0	0/0	0/0	0/0	0/0	0/0	0/0	0/0	0/0	0/0	0/0	0/0	0/0	0/0	0/0	0/0	0/0	0/0	0/0	0/0	0/0	0/0	0/0	0/0	0/0	0/0	0/0	0/0	0/0	0/0	0/0	0/0	0/0	0/0	0/0	0/0	0/0	0/0	0/0	0/0	0/0	0/0	0/0	0/0	0/0	0/0	0/0	0/0	0/0	0/0	0/0	0/0	0/0	0/0	0/0	0/0	0/0	0/0	0/0	0/0	0/0	0/0	0/0	0/0	0/0	0/0	0/0	0/0	0/0	0/0	0/0	0/0	0/0	0/0	0/0	0/0	0/0	0/0	0/0	0/0	0/0	0/0	0/0	0/0	0/0	0/0	0/0	0/0	0/0	0/0	0/0	0/0	0/0	0/0	0/0	0/0	0/0	0/0	0/0	0/0	0/0
SC1.1	2191755	AX-93213994	A	.	.	.	PR	GT	0/0	0/0	0/0	0/0	0/0	0/0	0/0	0/0	0/0	0/0	0/0	0/0	0/0	0/0	0/0	0/0	0/0	0/0	0/0	0/0	0/0	0/0	0/0	0/0	0/0	0/0	0/0	0/0	0/0	0/0	0/0	0/0	0/0	0/0	0/0	0/0	0/0	0/0	0/0	0/0	0/0	0/0	0/0	0/0	0/0	0/0	0/0	0/0	0/0	0/0	0/0	0/0	0/0	0/0	0/0	0/0	0/0	0/0	0/0	0/0	0/0	0/0	0/0	0/0	0/0	0/0	0/0	0/0	0/0	0/0	0/0	0/0	0/0	0/0	0/0	0/0	0/0	0/0	0/0	0/0	0/0	0/0	0/0	0/0	0/0	0/0	0/0	0/0	0/0	0/0	0/0	0/0	0/0	0/0	0/0	0/0	0/0	0/0	0/0	0/0	0/0	0/0	0/0	0/0	0/0	0/0	0/0
SC1.1	2206512	AX-93213995	A	C	.	.	PR	GT	0/0	0/0	0/0	0/0	1/1	0/0	0/0	0/0	0/0	0/1	0/0	0/1	0/0	0/1	0/1	0/1	0/0	0/0	0/0	0/0	0/0	0/0	0/0	0/0	0/0	0/0	0/0	0/0	0/0	0/0	0/0	0/0	0/0	0/0	0/0	0/0	0/0	0/0	0/0	0/0	0/0	0/1	0/0	0/0	0/0	0/1	0/0	0/1	0/1	0/1	0/1	0/1	0/1	0/0	0/0	0/0	0/0	0/0	0/0	0/0	0/0	0/0	0/0	0/0	0/0	0/1	0/0	0/0	0/0	0/0	0/0	0/0	0/0	0/0	0/0	0/0	0/0	0/0	0/0	0/0	0/0	0/0	0/0	0/0	0/0	0/0	0/0	0/1	0/0	0/0	0/0	0/0	0/1	0/0	0/0	0/0	0/0	0/0	0/0	0/0	0/0	0/0	0/0	0/0	0/0	0/0	0/0
SC1.1	2207493	AX-93213996	C	T	.	.	PR	GT	0/0	0/0	0/1	0/0	1/1	0/1	0/0	0/1	1/1	0/1	0/0	1/1	1/1	1/1	0/1	0/1	0/1	0/1	0/1	0/1	0/0	0/1	1/1	1/1	0/0	1/1	0/1	0/1	1/1	1/1	0/1	1/1	0/0	1/1	1/1	0/1	1/1	0/0	1/1	0/0	0/0	0/1	0/1	0/0	0/0	1/1	0/0	0/1	0/1	0/1	1/1	0/1	0/1	0/0	1/1	0/0	0/0	0/0	0/0	0/1	0/0	0/0	0/0	0/1	0/0	0/1	0/1	0/0	0/1	0/1	0/1	0/0	0/1	0/0	0/1	1/1	1/1	1/1	1/1	1/1	1/1	0/1	1/1	0/1	1/1	1/1	1/1	1/1	0/1	0/0	0/0	0/1	0/1	0/1	0/0	0/0	0/1	0/0	0/0	0/1	0/1	1/1	0/1	0/1	0/0	0/1	0/0
SC1.1	2254427	AX-93213999	G	A	.	.	PR	GT	0/0	0/0	0/1	0/0	1/1	1/1	0/1	0/1	0/1	0/1	0/1	./.	1/1	1/1	1/1	1/1	0/0	0/1	1/1	0/0	1/1	0/1	0/1	1/1	0/1	0/1	0/1	0/1	0/1	0/0	0/0	1/1	0/1	1/1	0/1	1/1	1/1	1/1	1/1	1/1	0/0	0/1	1/1	0/1	0/1	0/1	0/0	0/1	0/1	0/0	0/1	0/0	./.	1/1	1/1	0/1	0/1	1/1	1/1	1/1	0/1	0/0	0/1	0/0	0/0	0/0	0/0	0/0	0/0	0/0	0/0	0/0	0/0	0/0	0/0	0/1	0/0	1/1	0/1	0/1	0/1	1/1	1/1	0/1	1/1	0/0	1/1	0/0	0/1	1/1	0/0	1/1	1/1	0/1	0/0	0/1	0/0	0/0	1/1	0/1	0/1	0/1	0/1	0/1	0/0	0/1	0/0
SC1.1	2298971	AX-93214000	G	A	.	.	PR	GT	0/1	0/0	0/0	0/0	0/0	0/0	0/0	0/0	0/0	0/0	0/1	0/0	0/0	0/0	0/0	0/0	0/0	0/0	0/0	0/0	0/0	0/0	0/0	0/0	0/0	0/0	0/0	0/0	0/0	0/0	0/0	0/0	0/1	0/0	0/0	0/1	0/0	0/1	0/0	0/0	0/0	1/1	0/1	0/1	0/1	0/1	0/0	1/1	1/1	0/1	0/1	0/1	0/0	1/1	0/0	1/1	0/1	1/1	1/1	0/1	1/1	0/1	0/1	1/1	1/1	1/1	1/1	1/1	1/1	1/1	1/1	1/1	1/1	1/1	1/1	0/0	0/0	0/0	0/0	0/0	0/0	0/0	0/0	0/1	0/0	0/0	0/0	1/1	0/1	1/1	0/0	0/1	0/1	0/0	1/1	1/1	0/0	0/0	1/1	0/1	0/1	0/0	0/1	0/1	1/1	0/1	1/1
SC1.1	2354199	AX-93214002	C	T	.	.	PR	GT	0/1	0/1	0/1	0/1	0/0	0/1	0/1	0/1	0/1	0/0	0/1	0/0	0/1	0/0	0/0	0/0	0/1	0/1	0/1	0/1	0/1	0/1	0/1	0/1	0/1	0/1	0/1	0/1	0/1	0/1	0/1	0/1	0/1	0/1	0/1	0/1	0/1	0/1	0/1	0/1	0/1	0/1	0/1	0/1	0/1	0/1	0/1	0/1	0/1	0/1	0/1	0/1	0/0	0/1	0/1	0/1	0/1	0/1	0/1	0/0	0/1	0/1	0/1	0/1	0/1	0/1	0/1	0/1	0/1	0/1	0/1	0/1	0/1	0/1	0/1	0/1	0/1	0/1	0/1	0/1	0/1	0/1	0/1	0/1	0/1	0/1	0/1	0/1	1/1	0/1	0/1	0/1	0/0	0/1	0/1	0/1	0/1	0/1	0/1	0/1	0/1	0/0	0/1	0/1	0/1	0/1	0/1
SC1.1	2361003	AX-93214003	C	T	.	.	PR	GT	0/0	0/0	0/1	0/0	0/0	0/1	0/1	0/1	0/0	0/0	0/1	0/0	0/0	0/0	0/1	0/1	0/0	0/0	0/1	0/0	1/1	0/0	0/0	0/0	0/1	0/1	0/1	0/0	0/0	0/0	0/0	0/0	0/1	0/0	0/0	0/0	0/0	0/1	0/0	1/1	0/0	0/0	0/0	0/0	0/0	0/0	0/0	0/0	0/0	0/0	0/0	0/0	0/0	0/0	0/0	0/0	0/0	0/0	0/0	0/0	0/0	0/0	0/0	0/0	0/0	0/0	0/0	0/0	0/0	0/0	0/0	0/0	0/0	0/0	0/0	0/0	0/0	0/0	0/0	0/0	0/0	0/0	0/0	0/0	0/0	0/0	0/0	0/0	0/0	0/0	0/0	0/0	0/0	0/0	0/0	0/0	0/0	0/0	0/0	0/0	0/0	0/0	0/0	0/0	0/0	0/0	0/0
SC1.1	2594043	AX-93214011	A	G	.	.	PR	GT	0/1	0/0	0/0	0/0	0/0	0/1	0/0	0/1	1/1	0/0	0/1	0/1	1/1	0/1	0/0	0/0	0/1	0/1	0/1	0/1	0/0	0/1	1/1	1/1	0/0	0/1	0/0	0/1	0/1	0/1	0/0	./.	0/0	1/1	0/1	1/1	1/1	./.	1/1	0/0	1/1	0/1	1/1	1/1	1/1	0/1	1/1	0/1	0/1	0/1	0/1	0/1	0/0	0/1	1/1	0/1	0/1	0/1	1/1	0/1	0/0	0/0	0/0	0/0	0/0	0/0	0/0	0/0	0/0	0/0	0/0	0/0	0/0	0/0	0/0	0/1	0/0	1/1	0/1	0/1	0/1	1/1	1/1	0/1	1/1	0/0	1/1	0/0	0/0	1/1	0/1	1/1	0/1	1/1	0/0	0/1	0/1	1/1	1/1	0/1	0/1	0/0	./.	0/1	0/0	0/1	0/0
SC1.1	2615751	AX-93214012	T	C	.	.	PR	GT	0/1	0/0	0/0	0/0	0/0	0/0	0/0	0/1	0/1	0/0	0/1	0/1	0/0	0/1	0/0	0/0	0/1	0/0	0/0	0/1	0/0	0/0	0/1	0/0	0/0	0/1	0/0	0/0	0/0	0/1	0/0	0/0	0/0	0/0	0/0	0/1	0/0	0/1	0/0	0/0	1/1	0/1	0/1	1/1	1/1	0/0	1/1	0/1	0/1	0/1	0/0	0/1	0/0	0/1	0/0	0/1	0/1	0/1	1/1	1/1	0/0	0/0	0/0	0/0	0/0	0/0	0/0	0/0	0/0	0/0	0/0	0/0	0/0	0/0	0/0	0/0	0/0	0/0	0/0	0/0	0/0	0/1	0/0	0/0	0/0	0/0	0/0	0/0	0/0	1/1	0/1	0/1	0/1	0/1	0/0	0/1	0/1	1/1	1/1	0/0	0/1	0/1	0/0	0/0	0/0	0/0	0/0
SC1.1	2638542	AX-93214013	T	C	.	.	PR	GT	0/1	0/0	0/0	0/0	0/0	0/0	0/0	0/1	0/1	0/0	0/1	0/1	0/0	0/1	0/0	0/0	0/1	0/0	0/0	0/1	0/0	0/0	0/1	0/0	0/0	0/1	0/0	0/0	0/0	0/1	0/0	0/0	0/0	0/0	0/0	0/1	0/0	0/1	0/0	0/0	1/1	0/1	0/1	1/1	1/1	0/0	1/1	0/1	0/1	0/1	0/0	0/1	0/0	0/1	0/0	0/1	0/1	0/1	1/1	1/1	0/0	0/0	0/0	0/0	0/0	0/0	0/0	0/0	0/0	0/0	0/0	0/0	0/0	0/0	0/0	0/0	0/0	0/0	0/0	0/0	0/0	0/1	0/0	0/0	0/0	0/0	0/0	0/0	0/0	1/1	0/1	0/1	0/1	0/1	0/0	0/1	0/1	1/1	1/1	0/0	0/1	0/0	0/0	0/0	0/0	0/0	0/0
SC1.1	2683172	AX-93214015	G	A	.	.	PR	GT	0/1	1/1	0/1	1/1	1/1	0/0	0/1	0/0	0/0	1/1	0/0	0/1	0/0	0/1	0/1	0/1	0/1	0/1	0/0	0/1	0/0	0/1	0/0	0/0	0/1	0/0	0/1	0/1	0/1	0/1	1/1	0/0	0/0	0/0	0/1	0/0	0/0	0/0	0/0	0/0	0/0	0/1	0/0	0/0	0/0	0/1	0/0	0/1	0/1	0/1	0/1	0/1	1/1	0/0	0/0	0/0	0/1	0/0	0/0	0/0	0/0	1/1	0/0	0/1	0/1	0/1	0/1	0/0	0/0	0/0	0/1	1/1	0/1	0/0	0/1	0/1	1/1	0/0	0/1	0/1	0/1	0/0	0/0	0/1	0/0	1/1	0/0	0/1	0/0	0/1	0/1	0/0	0/1	0/0	0/0	0/0	0/0	0/0	0/1	0/0	0/1	0/0	0/1	0/1	1/1	0/1	1/1
SC1.1	2714989	AX-93214017	T	C	.	.	PR	GT	0/0	0/0	0/0	0/0	0/0	0/1	0/0	0/0	0/1	0/0	0/0	0/0	1/1	0/0	0/0	0/0	0/0	0/1	0/1	0/0	0/0	0/1	0/1	1/1	0/0	0/0	0/0	0/1	0/1	0/0	0/0	1/1	0/0	1/1	0/1	0/1	1/1	0/0	1/1	0/0	0/0	0/0	0/1	0/0	0/0	0/1	0/0	0/0	0/0	0/0	0/1	0/0	0/0	0/1	0/0	0/0	0/0	0/1	0/0	0/0	0/1	0/0	0/1	0/0	0/0	0/0	0/0	0/0	0/0	0/0	0/0	0/0	0/0	0/0	0/0	0/1	0/0	1/1	0/1	0/1	0/1	0/1	1/1	0/1	1/1	0/0	1/1	0/0	0/0	0/0	0/0	0/1	0/0	0/1	0/0	0/0	0/0	0/0	0/0	0/1	0/0	0/0	0/0	0/0	0/0	0/0	0/0
SC1.1	2715223	AX-93214018	G	A	.	.	PR	GT	0/0	0/0	0/0	0/0	0/0	0/1	0/0	0/0	0/1	0/0	0/0	0/0	1/1	0/0	0/0	0/0	0/0	0/1	0/1	0/0	0/0	0/1	0/1	1/1	0/0	0/0	0/0	0/1	0/1	0/0	0/0	1/1	0/0	1/1	0/1	0/1	1/1	0/0	1/1	0/0	0/0	0/0	0/1	0/0	0/0	0/1	0/0	0/0	0/0	0/0	0/1	0/0	0/0	0/1	0/0	0/0	0/0	0/1	0/0	0/0	0/1	0/0	0/1	0/0	0/0	0/0	0/0	0/0	0/0	0/0	0/0	0/0	0/0	0/0	0/0	0/1	0/0	1/1	0/1	0/1	0/1	0/1	1/1	0/1	1/1	0/0	1/1	0/0	0/0	0/0	0/0	0/1	0/0	0/1	0/0	0/0	0/0	0/0	0/0	0/1	0/0	0/0	0/0	0/0	0/0	0/0	0/0
SC1.1	2715964	AX-93214019	T	G	.	.	PR	GT	0/0	0/0	0/1	0/0	0/0	0/1	0/1	0/1	0/0	0/0	0/1	0/0	0/0	0/0	0/1	0/1	0/0	0/0	0/1	0/0	1/1	0/0	0/0	0/0	0/1	0/1	0/1	0/0	0/0	0/0	0/0	0/0	1/1	0/0	0/0	0/0	0/0	0/1	0/0	1/1	0/0	0/0	0/0	0/0	0/0	0/0	0/0	0/0	0/0	0/0	0/0	0/0	0/0	0/0	0/0	0/1	0/0	0/0	0/0	0/0	0/1	0/0	0/0	0/1	0/1	0/1	0/1	1/1	1/1	1/1	0/1	0/0	0/1	1/1	0/1	0/0	0/0	0/0	0/0	0/0	0/0	0/0	0/0	0/0	0/0	0/0	0/0	0/1	./.	0/0	0/0	0/0	0/0	0/0	1/1	0/1	0/1	0/0	0/0	0/1	0/1	0/1	0/0	0/0	0/0	0/0	0/0
SC1.1	2718194	AX-93214020	G	A	.	.	PR	GT	0/0	0/0	0/1	0/0	0/0	1/1	0/1	0/1	0/1	0/0	0/1	0/0	1/1	0/0	0/1	0/1	0/0	0/1	1/1	0/0	1/1	0/1	0/1	1/1	0/1	0/1	0/1	0/1	0/1	0/0	0/0	1/1	1/1	1/1	0/1	0/1	1/1	0/1	1/1	1/1	0/0	0/0	0/1	0/0	0/0	0/1	0/0	0/0	0/0	0/0	0/1	0/0	0/0	0/1	1/1	0/1	0/0	0/1	0/0	0/1	1/1	0/0	0/1	0/0	0/1	0/0	0/0	1/1	0/1	0/1	0/0	0/0	0/0	1/1	0/0	0/1	0/0	1/1	0/1	0/1	0/1	0/1	1/1	0/1	1/1	0/0	1/1	0/0	0/1	0/0	0/0	0/1	0/0	0/1	1/1	0/1	0/1	0/0	0/0	1/1	0/1	1/1	0/1	0/1	0/0	0/1	0/0
SC1.1	2724105	AX-93214021	G	C	.	.	PR	GT	0/0	0/0	0/0	0/0	0/0	0/0	0/0	0/1	0/1	0/0	0/0	0/1	0/0	0/1	0/0	0/0	0/1	0/0	0/0	0/1	0/0	0/0	0/1	0/0	0/0	0/1	0/0	0/0	0/0	0/1	0/0	0/0	0/0	0/0	0/0	0/0	0/0	0/0	0/0	0/0	1/1	0/0	0/0	0/1	0/1	0/0	1/1	0/0	0/0	0/1	0/0	0/1	0/0	0/0	0/0	0/0	0/0	0/0	0/0	0/0	0/0	0/0	0/0	0/0	0/0	0/0	0/0	0/0	0/0	0/0	0/0	0/0	0/0	0/0	0/0	0/0	0/0	0/0	0/0	0/0	0/0	0/1	0/0	0/0	0/0	0/0	0/0	0/0	0/0	0/1	0/1	0/1	0/1	0/1	0/0	0/1	0/1	1/1	0/1	0/0	0/0	0/0	0/0	0/0	0/0	0/0	0/0
SC1.1	2750647	AX-93214023	G	A	.	.	PR	GT	0/0	0/0	0/0	0/0	0/0	0/0	0/0	0/1	0/1	0/0	0/0	0/1	0/0	0/1	0/0	0/0	0/1	0/0	0/0	0/1	0/0	0/0	0/1	0/0	0/0	0/1	0/0	0/0	0/0	0/1	0/0	0/0	0/0	0/0	0/0	0/0	0/0	0/0	0/0	0/0	1/1	0/0	0/0	0/1	0/1	0/0	1/1	0/0	0/0	0/1	0/0	0/1	0/0	0/0	0/0	0/0	0/0	0/0	0/0	0/0	0/0	0/0	0/0	0/0	0/0	0/0	0/0	0/0	0/0	0/0	0/0	0/0	0/0	0/0	0/0	0/0	0/0	0/0	0/0	0/0	0/0	0/1	0/0	0/0	0/0	0/0	0/0	0/0	0/0	0/1	0/1	0/1	0/1	0/1	0/0	0/1	0/1	1/1	0/1	0/0	0/0	0/0	0/0	0/0	0/0	0/0	0/0
SC1.1	2783159	AX-93214024	T	.	.	.	PR	GT	0/0	0/0	0/0	0/0	0/0	0/0	0/0	0/0	0/0	0/0	0/0	0/0	0/0	0/0	0/0	0/0	0/0	0/0	0/0	0/0	0/0	0/0	0/0	0/0	0/0	0/0	0/0	0/0	0/0	0/0	0/0	0/0	0/0	0/0	0/0	0/0	0/0	0/0	0/0	0/0	0/0	0/0	0/0	0/0	0/0	0/0	0/0	0/0	0/0	0/0	0/0	0/0	0/0	0/0	0/0	0/0	0/0	0/0	0/0	0/0	0/0	0/0	0/0	0/0	0/0	0/0	0/0	0/0	0/0	0/0	0/0	0/0	0/0	0/0	0/0	0/0	0/0	0/0	0/0	0/0	0/0	0/0	0/0	0/0	0/0	0/0	0/0	0/0	0/0	0/0	0/0	0/0	0/0	0/0	0/0	0/0	0/0	0/0	0/0	0/0	0/0	0/0	0/0	0/0	0/0	0/0	0/0
SC1.1	2802591	AX-93214025	C	.	.	.	PR	GT	0/0	0/0	0/0	0/0	0/0	0/0	0/0	0/0	0/0	0/0	0/0	0/0	0/0	0/0	0/0	0/0	0/0	0/0	0/0	0/0	0/0	0/0	0/0	0/0	0/0	0/0	0/0	0/0	0/0	0/0	0/0	0/0	0/0	0/0	0/0	0/0	0/0	0/0	0/0	0/0	0/0	0/0	0/0	0/0	0/0	0/0	0/0	0/0	0/0	0/0	0/0	0/0	0/0	0/0	0/0	0/0	0/0	0/0	0/0	0/0	0/0	0/0	0/0	0/0	0/0	0/0	0/0	0/0	0/0	0/0	0/0	0/0	0/0	0/0	0/0	0/0	0/0	0/0	0/0	0/0	0/0	0/0	0/0	0/0	0/0	0/0	0/0	0/0	0/0	0/0	0/0	0/0	0/0	0/0	0/0	0/0	0/0	0/0	0/0	0/0	0/0	0/0	0/0	0/0	0/0	0/0	0/0
SC1.1	2832791	AX-93214026	G	.	.	.	PR	GT	0/0	0/0	0/0	0/0	0/0	0/0	0/0	0/0	0/0	0/0	0/0	0/0	0/0	0/0	0/0	0/0	0/0	0/0	0/0	0/0	0/0	0/0	0/0	0/0	0/0	0/0	0/0	0/0	0/0	0/0	0/0	0/0	0/0	0/0	0/0	0/0	0/0	0/0	0/0	0/0	0/0	0/0	0/0	0/0	0/0	0/0	0/0	0/0	0/0	0/0	0/0	0/0	0/0	0/0	0/0	0/0	0/0	0/0	0/0	0/0	0/0	0/0	0/0	0/0	0/0	0/0	0/0	0/0	0/0	0/0	0/0	0/0	0/0	0/0	0/0	0/0	0/0	0/0	0/0	0/0	0/0	0/0	0/0	0/0	0/0	0/0	0/0	0/0	0/0	0/0	0/0	0/0	0/0	0/0	0/0	0/0	0/0	0/0	0/0	0/0	0/0	0/0	0/0	0/0	0/0	0/0	0/0
SC1.1	2833065	AX-93214027	C	.	.	.	PR	GT	0/0	0/0	0/0	0/0	0/0	0/0	0/0	0/0	0/0	0/0	0/0	0/0	0/0	0/0	0/0	0/0	0/0	0/0	0/0	0/0	0/0	0/0	0/0	0/0	0/0	0/0	0/0	0/0	0/0	0/0	0/0	0/0	0/0	0/0	0/0	0/0	0/0	0/0	0/0	0/0	0/0	0/0	0/0	0/0	0/0	0/0	0/0	0/0	0/0	0/0	0/0	0/0	0/0	0/0	0/0	0/0	0/0	0/0	0/0	0/0	0/0	0/0	0/0	0/0	0/0	0/0	0/0	0/0	0/0	0/0	0/0	0/0	0/0	0/0	0/0	0/0	0/0	0/0	0/0	0/0	0/0	0/0	0/0	0/0	0/0	0/0	0/0	0/0	0/0	0/0	0/0	0/0	0/0	0/0	0/0	0/0	0/0	0/0	0/0	0/0	0/0	0/0	0/0	0/0	0/0	0/0	0/0
SC1.1	2851918	AX-93214028	A	G	.	.	PR	GT	0/0	0/0	0/0	0/0	0/0	0/1	0/0	0/0	0/1	0/0	0/0	0/0	1/1	0/0	0/0	0/0	0/0	0/1	0/1	0/0	0/0	0/1	0/1	1/1	0/0	0/0	0/0	0/1	0/1	0/0	0/0	1/1	0/0	1/1	0/1	0/1	1/1	0/0	1/1	0/0	0/0	0/0	0/1	0/0	0/0	0/1	0/0	0/0	0/0	0/0	0/1	0/0	0/0	0/1	1/1	0/0	0/0	0/1	0/0	0/1	0/1	0/0	0/1	0/1	0/0	0/1	0/1	0/0	0/1	0/1	0/1	0/0	0/1	0/0	0/1	0/1	0/0	1/1	0/1	0/1	0/1	0/1	1/1	0/1	1/1	0/0	1/1	0/1	0/0	0/0	0/0	0/1	0/0	0/1	0/0	0/0	0/0	0/0	0/0	0/1	0/0	0/1	0/1	0/1	0/0	0/1	0/0
SC1.1	2934374	AX-93214030	G	T	.	.	PR	GT	0/0	0/0	0/0	0/0	0/0	0/0	0/0	0/0	0/0	0/0	0/0	0/0	0/0	0/0	0/0	0/0	0/0	0/0	0/0	0/0	0/0	0/0	0/0	0/0	0/0	0/0	0/0	0/0	0/0	0/0	0/0	0/0	0/0	0/0	0/0	0/1	0/0	0/1	0/0	0/0	0/0	0/0	0/0	0/0	0/0	0/0	0/0	0/0	0/0	0/0	0/0	0/0	0/0	0/1	0/0	0/1	0/1	0/1	1/1	1/1	0/0	0/0	0/0	0/0	0/0	0/0	0/0	0/0	0/0	0/0	0/0	0/0	0/0	0/0	0/0	0/0	0/0	0/0	0/0	0/0	0/0	0/0	0/0	0/0	0/0	0/0	0/0	0/0	0/0	0/0	0/0	0/0	0/0	0/0	0/0	0/0	0/0	0/0	0/0	0/0	0/0	0/1	0/0	0/0	0/0	0/0	0/0
SC1.1	2937397	AX-93214031	A	.	.	.	PR	GT	0/0	0/0	0/0	0/0	0/0	0/0	0/0	0/0	0/0	0/0	0/0	0/0	0/0	0/0	0/0	0/0	0/0	0/0	0/0	0/0	0/0	0/0	0/0	0/0	0/0	0/0	0/0	0/0	0/0	0/0	0/0	0/0	0/0	0/0	0/0	0/0	0/0	0/0	0/0	0/0	0/0	0/0	0/0	0/0	0/0	0/0	0/0	0/0	0/0	0/0	0/0	0/0	0/0	0/0	0/0	0/0	0/0	0/0	0/0	0/0	0/0	0/0	0/0	0/0	0/0	0/0	0/0	0/0	0/0	0/0	0/0	0/0	0/0	0/0	0/0	0/0	0/0	0/0	0/0	0/0	0/0	0/0	0/0	0/0	0/0	0/0	0/0	0/0	0/0	0/0	0/0	0/0	0/0	0/0	0/0	0/0	0/0	0/0	0/0	0/0	0/0	0/0	0/0	0/0	0/0	0/0	0/0
SC1.1	2949000	AX-93214032	A	C	.	.	PR	GT	0/0	0/0	0/1	0/0	0/0	0/0	0/0	0/0	0/0	0/0	0/0	0/0	0/0	0/1	0/0	0/0	0/0	0/0	0/0	0/0	0/0	0/0	0/0	0/0	0/0	0/0	0/1	0/0	0/1	0/1	0/1	0/0	0/0	0/0	0/1	0/0	0/0	0/0	0/0	0/0	0/0	1/1	0/1	0/1	0/1	0/1	0/0	1/1	1/1	0/1	0/1	0/1	0/0	0/0	0/0	0/0	0/1	0/0	0/0	0/0	0/0	1/1	0/1	0/1	0/1	0/1	0/1	0/0	0/0	0/0	0/1	1/1	0/1	0/0	0/1	0/1	1/1	0/0	0/1	0/1	0/1	0/1	0/0	./.	0/0	1/1	0/0	0/1	0/1	1/1	0/0	0/1	0/1	0/0	0/0	0/1	0/0	0/0	1/1	0/0	0/1	0/0	0/1	0/1	1/1	0/1	1/1
SC1.1	3085289	AX-93214034	G	T	.	.	PR	GT	0/0	0/0	0/1	0/0	0/0	0/0	0/0	0/0	0/0	0/0	0/0	0/0	0/0	0/1	0/0	0/1	0/0	0/0	0/1	0/0	0/1	0/0	0/0	0/0	0/0	0/0	0/0	0/0	0/0	0/0	0/0	0/0	0/0	0/0	0/0	0/0	0/0	0/0	0/0	0/0	0/0	0/1	0/0	0/0	0/0	0/1	0/0	0/1	0/1	0/1	0/1	0/1	0/0	0/0	./.	0/0	0/1	0/0	0/0	0/0	0/0	1/1	0/1	0/0	0/0	0/0	0/0	0/0	0/0	0/0	0/0	0/0	0/0	0/0	0/0	0/1	1/1	0/0	0/1	0/1	0/1	0/1	0/0	0/0	0/0	1/1	0/0	1/1	0/0	0/1	0/0	0/1	0/1	0/0	0/0	0/1	0/0	0/0	0/1	0/0	0/0	0/0	0/0	0/0	0/0	0/0	0/0
SC1.1	3142834	AX-93214036	T	.	.	.	PR	GT	0/0	0/0	0/0	0/0	0/0	./.	0/0	0/0	0/0	0/0	0/0	0/0	0/0	0/0	0/0	0/0	0/0	0/0	0/0	0/0	0/0	0/0	0/0	0/0	0/0	0/0	0/0	0/0	0/0	0/0	0/0	./.	0/0	0/0	0/0	0/0	./.	0/0	0/0	0/0	0/0	0/0	0/0	0/0	0/0	0/0	0/0	0/0	0/0	0/0	0/0	0/0	0/0	0/0	0/0	0/0	0/0	0/0	0/0	0/0	0/0	0/0	0/0	0/0	0/0	0/0	0/0	0/0	0/0	0/0	0/0	0/0	0/0	0/0	0/0	0/0	0/0	0/0	0/0	0/0	0/0	0/0	./.	0/0	./.	0/0	./.	0/0	0/0	0/0	0/0	0/0	0/0	0/0	0/0	0/0	0/0	0/0	0/0	0/0	0/0	0/0	0/0	0/0	0/0	0/0	0/0
SC1.1	3262976	AX-93214038	T	.	.	.	PR	GT	0/0	0/0	0/0	0/0	0/0	0/0	0/0	0/0	0/0	0/0	0/0	0/0	./.	0/0	0/0	0/0	0/0	0/0	0/0	0/0	0/0	0/0	0/0	./.	0/0	0/0	0/0	0/0	0/0	0/0	0/0	./.	0/0	./.	0/0	0/0	./.	0/0	./.	0/0	0/0	0/0	0/0	0/0	0/0	0/0	0/0	0/0	0/0	0/0	0/0	0/0	0/0	0/0	0/0	0/0	0/0	0/0	0/0	0/0	0/0	0/0	0/0	0/0	0/0	0/0	0/0	0/0	0/0	0/0	0/0	0/0	0/0	0/0	0/0	0/0	0/0	./.	0/0	0/0	0/0	0/0	./.	0/0	./.	0/0	./.	0/0	0/0	0/0	0/0	0/0	0/0	0/0	0/0	0/0	0/0	0/0	0/0	0/0	0/0	0/0	0/0	0/0	0/0	0/0	0/0
SC1.1	3291170	AX-93214040	C	A	.	.	PR	GT	1/1	1/1	0/0	1/1	1/1	0/0	0/1	0/0	0/0	1/1	0/0	1/1	0/0	0/1	0/1	0/1	1/1	0/0	0/0	1/1	0/0	0/1	0/0	0/0	0/1	0/0	0/0	0/1	0/0	0/0	0/1	0/0	0/0	0/0	0/0	0/0	0/0	0/0	0/0	0/0	./.	0/1	0/1	1/1	1/1	0/0	0/1	0/1	0/1	0/0	0/0	0/0	1/1	0/0	0/0	0/0	0/0	0/0	0/0	0/0	0/0	0/0	0/0	0/0	0/0	0/0	0/0	./.	0/0	0/0	0/0	0/0	0/0	./.	0/0	0/0	0/0	0/0	0/0	0/0	0/0	0/0	0/0	0/0	0/0	0/0	0/0	0/0	0/1	0/0	1/1	0/0	0/1	0/0	./.	0/0	0/0	0/0	0/0	0/0	0/0	0/0	0/0	0/0	0/0	0/0	0/0
SC1.1	3402773	AX-93214045	G	T	.	.	PR	GT	0/0	0/0	1/1	0/0	0/0	1/1	0/0	0/0	1/1	0/0	0/0	0/0	1/1	1/1	0/0	1/1	0/0	1/1	1/1	0/0	1/1	1/1	1/1	1/1	0/0	0/0	0/0	1/1	1/1	0/0	0/0	1/1	1/1	1/1	1/1	1/1	1/1	0/0	1/1	0/0	0/0	0/0	1/1	0/0	0/0	1/1	0/0	0/0	0/0	0/0	1/1	0/0	0/0	1/1	0/0	1/1	1/1	1/1	0/0	0/0	1/1	1/1	1/1	0/0	0/0	0/0	0/0	0/0	0/0	0/0	0/0	0/0	0/0	0/0	0/0	1/1	1/1	1/1	1/1	1/1	1/1	1/1	1/1	1/1	1/1	1/1	1/1	0/0	./.	1/1	0/0	1/1	1/1	1/1	0/0	1/1	1/1	0/0	1/1	1/1	1/1	0/0	0/0	0/0	0/0	0/0	0/0
SC1.1	3451827	AX-93214046	A	C	.	.	PR	GT	0/0	0/0	0/0	0/0	0/0	0/1	0/0	0/0	0/1	0/0	0/0	0/0	1/1	0/0	0/0	0/0	0/0	0/1	0/1	0/0	0/0	0/1	0/1	1/1	0/0	0/0	0/0	0/1	0/1	0/0	0/0	1/1	0/0	1/1	0/1	0/1	1/1	0/0	1/1	0/0	0/0	0/0	0/1	0/0	0/0	0/1	0/0	0/0	0/0	0/0	0/1	0/0	0/0	0/1	./.	0/0	0/0	0/1	0/0	0/0	0/1	0/0	0/1	0/0	0/0	0/0	0/0	0/0	0/0	0/0	0/0	0/0	0/0	0/0	0/0	0/1	0/0	1/1	0/1	0/1	0/1	0/1	1/1	0/1	1/1	0/0	1/1	0/0	0/0	0/0	0/0	0/1	0/0	0/1	0/0	0/0	0/0	0/0	0/0	0/1	0/0	0/0	0/0	0/0	0/0	0/0	0/0
SC1.1	3523917	AX-93214048	G	A	.	.	PR	GT	0/0	0/0	0/1	0/0	0/0	0/0	0/0	0/0	0/0	0/0	0/0	0/0	0/0	0/1	0/0	0/1	0/0	0/0	0/1	0/0	0/1	0/0	0/0	0/0	0/0	0/0	0/0	0/0	0/0	0/0	0/0	0/0	0/0	0/0	0/0	0/0	0/0	0/0	0/0	0/0	0/0	0/0	0/0	0/0	0/0	./.	0/0	0/0	0/0	0/0	0/0	0/0	0/0	0/0	0/0	0/0	0/0	0/0	0/0	0/0	0/0	0/0	0/0	0/0	0/0	0/0	0/0	0/0	0/0	0/0	0/0	0/0	0/0	0/0	0/0	0/1	1/1	0/0	0/1	0/1	0/1	0/1	0/0	0/0	0/0	1/1	0/0	0/0	0/0	0/1	0/0	0/1	0/1	0/0	0/0	0/1	0/0	0/0	0/1	0/0	0/0	0/1	0/0	0/0	0/0	0/0	0/0
SC1.1	3586446	AX-93214049	G	.	.	.	PR	GT	0/0	0/0	0/0	0/0	0/0	0/0	0/0	0/0	0/0	0/0	0/0	0/0	0/0	0/0	0/0	0/0	0/0	0/0	0/0	0/0	0/0	0/0	0/0	0/0	0/0	0/0	0/0	0/0	0/0	0/0	0/0	0/0	0/0	0/0	0/0	0/0	0/0	0/0	0/0	0/0	0/0	0/0	0/0	0/0	0/0	0/0	0/0	0/0	0/0	0/0	0/0	0/0	0/0	0/0	0/0	0/0	0/0	0/0	0/0	0/0	0/0	0/0	0/0	0/0	0/0	0/0	0/0	0/0	0/0	0/0	0/0	0/0	0/0	0/0	0/0	0/0	0/0	0/0	0/0	0/0	0/0	0/0	0/0	0/0	0/0	0/0	0/0	0/0	./.	0/0	0/0	0/0	0/0	0/0	0/0	0/0	0/0	0/0	0/0	0/0	0/0	0/0	0/0	0/0	0/0	0/0	0/0
SC1.1	3603544	AX-93214050	G	T	.	.	PR	GT	0/0	0/0	0/0	0/0	0/0	0/0	0/0	0/0	0/0	0/0	0/0	0/0	0/0	0/0	0/0	0/0	0/0	0/0	0/0	0/0	0/0	0/0	0/0	0/0	0/0	0/0	0/0	0/0	0/0	0/0	0/0	0/0	0/0	0/0	0/0	1/1	0/0	0/1	0/0	0/0	1/1	1/1	1/1	1/1	1/1	1/1	1/1	1/1	1/1	1/1	1/1	1/1	0/0	./.	0/0	0/1	0/1	1/1	1/1	0/1	0/0	0/0	0/0	0/0	0/0	0/0	0/0	0/0	0/0	0/0	0/0	0/0	0/0	0/0	0/0	1/1	1/1	./.	1/1	1/1	1/1	0/0	0/0	0/0	0/0	1/1	0/0	0/1	0/0	0/0	0/0	0/0	0/0	0/0	0/0	0/0	0/0	0/0	0/0	0/0	0/0	0/0	0/0	0/0	0/0	0/0	0/0
SC1.1	3667536	AX-93214054	C	G	.	.	PR	GT	0/1	0/0	0/1	0/0	0/0	0/0	0/0	0/0	0/0	0/0	0/1	0/0	0/0	0/1	0/0	0/1	0/0	0/0	0/1	0/0	0/1	0/0	0/0	0/0	0/0	0/0	0/0	0/0	0/0	0/0	0/0	0/0	0/0	0/0	0/0	0/1	0/0	0/1	0/0	0/0	1/1	0/1	0/1	1/1	1/1	0/0	1/1	0/1	0/1	0/1	0/0	0/1	0/0	0/1	0/0	0/1	1/1	0/1	1/1	0/1	0/0	1/1	0/0	0/0	0/0	0/0	0/0	0/0	0/0	0/0	0/0	0/0	0/0	0/0	0/0	0/0	0/0	0/0	0/0	0/0	0/0	0/1	0/0	0/0	0/0	0/0	0/0	./.	0/0	0/1	0/0	0/1	0/1	0/0	0/0	0/1	0/0	0/0	0/1	0/0	0/0	0/0	0/0	0/0	0/0	0/0	0/0
SC1.1	3667977	AX-93214055	A	G	.	.	PR	GT	0/0	0/0	0/1	0/0	0/0	0/0	0/0	0/0	0/0	0/0	0/0	0/0	0/0	0/1	0/0	0/1	0/0	0/0	0/1	0/0	0/1	0/0	0/0	0/0	0/0	0/0	0/0	0/0	0/0	0/0	0/0	0/0	0/0	0/0	0/0	0/1	0/0	0/1	0/0	0/0	1/1	0/1	0/1	1/1	1/1	0/0	1/1	0/1	0/1	0/1	0/0	0/1	0/0	0/1	0/0	0/1	1/1	0/1	1/1	0/1	0/0	0/1	0/0	0/0	0/0	0/0	0/0	0/0	0/0	0/0	0/0	0/0	0/0	0/0	0/0	0/0	0/0	0/0	0/0	0/0	0/0	0/1	0/0	0/0	0/0	0/0	0/0	0/1	./.	0/1	0/0	0/1	0/1	0/0	0/0	0/1	0/0	0/0	0/1	0/0	0/0	0/0	0/0	0/0	0/0	0/0	0/0
SC1.1	3682795	AX-93214056	T	C	.	.	PR	GT	0/0	0/0	0/0	0/0	0/0	0/1	0/0	0/0	0/1	0/0	0/0	0/0	1/1	0/0	0/0	0/0	0/0	0/1	0/1	0/0	0/0	0/1	0/1	1/1	0/0	0/0	0/0	0/1	0/1	0/0	0/0	1/1	0/0	1/1	0/1	./.	1/1	0/0	1/1	0/0	0/0	0/0	0/1	0/0	0/0	0/1	0/0	0/0	0/0	0/0	0/1	0/0	0/0	0/0	1/1	0/0	0/0	0/0	0/0	0/1	0/1	0/0	0/1	0/1	0/0	0/1	0/1	0/0	0/1	0/1	0/1	0/0	0/1	0/0	0/1	0/1	0/0	1/1	0/1	0/1	0/1	0/1	1/1	0/1	1/1	0/0	1/1	0/1	0/0	0/0	0/0	0/1	0/0	0/1	0/0	0/0	0/0	0/0	0/0	0/1	0/0	0/1	0/1	0/1	0/0	0/1	0/0
SC1.1	3683105	AX-93214057	A	G	.	.	PR	GT	0/0	0/0	0/0	0/0	0/0	0/1	0/0	0/0	0/1	0/0	0/0	0/0	1/1	0/0	0/0	0/0	0/0	0/1	0/1	0/0	0/0	0/1	0/1	1/1	0/0	0/0	0/0	0/1	0/1	0/0	0/0	1/1	0/0	1/1	0/1	0/1	1/1	0/1	1/1	0/0	0/0	0/0	0/1	0/0	0/0	0/1	0/0	0/0	0/0	0/0	0/1	0/0	0/0	0/1	./.	0/1	0/1	0/1	0/1	0/1	0/1	0/0	0/1	0/0	0/0	0/0	0/0	0/0	0/0	0/0	0/0	0/0	0/0	0/0	0/0	0/1	0/0	1/1	0/1	0/1	0/1	0/1	1/1	0/1	1/1	0/0	1/1	0/0	0/0	0/0	0/0	0/1	0/0	0/1	0/0	0/0	0/0	0/0	0/0	0/1	0/0	0/1	0/0	0/0	0/0	0/0	0/0
SC1.1	3840465	AX-93214064	T	C	.	.	PR	GT	0/0	0/0	0/0	0/0	0/0	0/1	0/0	0/0	0/1	./.	0/0	0/0	1/1	0/0	0/0	0/0	0/0	./.	0/1	0/0	0/0	0/1	0/1	1/1	0/0	0/0	0/0	0/1	0/1	0/0	0/0	1/1	0/0	1/1	0/1	0/1	1/1	0/0	1/1	0/0	0/0	0/0	0/1	0/0	0/0	0/1	0/0	0/0	0/0	0/0	0/1	0/0	0/0	0/1	1/1	0/0	0/0	0/1	0/0	0/0	0/1	0/0	0/1	0/1	0/0	0/1	0/1	0/0	0/1	0/1	0/1	0/0	0/1	0/0	0/1	0/1	0/0	1/1	0/1	0/1	0/1	0/1	1/1	0/1	1/1	0/0	1/1	0/1	0/0	0/0	0/0	0/1	0/0	0/1	0/0	0/0	0/0	0/0	0/0	0/1	0/0	0/0	0/1	0/1	0/0	0/1	0/0
SC1.1	3849421	AX-93214066	A	G	.	.	PR	GT	0/0	0/0	0/0	0/0	0/0	0/1	0/0	0/0	0/1	0/0	0/0	0/0	1/1	0/0	0/0	0/0	0/0	0/1	0/1	0/0	0/0	0/1	0/1	1/1	0/0	0/0	0/0	0/1	0/1	0/0	0/0	1/1	0/0	1/1	0/1	0/1	1/1	0/0	1/1	0/0	0/0	0/0	0/1	0/0	0/0	0/1	0/0	0/0	0/0	0/0	0/1	0/0	0/0	0/1	1/1	0/0	0/0	0/1	0/0	0/0	0/1	0/0	0/1	0/1	0/0	0/1	0/1	0/0	0/1	0/1	0/1	0/0	0/1	0/0	0/1	0/1	0/0	1/1	0/1	0/1	0/1	0/1	1/1	0/1	1/1	0/0	1/1	0/1	0/0	0/0	0/0	0/1	0/0	0/1	0/0	0/0	0/0	0/0	0/0	0/1	0/0	0/0	0/1	0/1	0/0	0/1	0/0
SC1.1	3866177	AX-93214069	A	T	.	.	PR	GT	0/0	0/0	0/0	0/0	0/0	0/0	0/0	0/0	0/0	0/0	0/0	0/0	0/0	0/0	0/0	0/0	0/0	0/0	0/0	0/0	0/0	0/0	0/0	0/0	0/0	0/0	0/0	0/0	0/0	0/0	0/0	0/0	0/0	0/0	0/0	0/0	0/0	0/0	0/0	0/0	0/0	0/0	0/0	0/0	0/0	0/0	0/0	0/0	0/0	0/0	0/0	0/0	0/0	0/0	0/0	0/0	0/0	0/0	0/0	0/1	0/0	0/0	0/0	0/0	0/0	0/0	0/0	0/0	0/0	0/0	0/0	0/0	0/0	0/0	0/0	0/0	0/0	0/0	0/0	0/0	0/0	0/0	0/0	0/0	0/0	0/0	0/0	0/0	0/0	0/0	0/0	0/0	0/0	0/0	0/0	0/0	0/0	0/0	0/0	0/0	0/0	0/1	0/0	0/0	0/0	0/0	0/0
SC1.1	3927243	AX-93214072	T	C	.	.	PR	GT	0/0	0/0	0/0	0/0	0/0	0/1	0/0	0/0	0/1	0/0	0/0	0/0	1/1	0/0	0/0	0/0	0/0	0/1	0/1	0/0	0/0	0/1	0/1	1/1	0/0	0/0	0/0	0/1	0/1	0/0	0/0	1/1	0/0	1/1	0/1	0/1	1/1	0/0	1/1	0/0	0/0	0/0	0/1	0/0	0/0	0/1	0/0	0/0	0/0	0/0	0/1	0/0	0/0	0/1	0/0	0/0	0/0	0/1	0/0	0/0	0/1	0/0	0/1	0/0	0/0	0/0	0/0	0/0	0/0	0/0	0/0	0/0	0/0	0/0	0/0	0/1	0/0	1/1	0/1	0/1	0/1	0/1	1/1	0/1	1/1	0/0	1/1	0/0	0/0	0/0	0/0	0/1	0/0	0/1	0/0	0/0	0/0	0/0	0/0	0/1	0/0	0/0	0/0	0/0	0/0	0/0	0/0
SC1.1	4007539	AX-93214075	T	C	.	.	PR	GT	0/0	0/0	0/0	0/0	0/0	0/1	0/0	0/0	0/1	0/0	0/0	0/0	1/1	0/0	0/0	0/0	0/0	0/1	0/1	0/0	0/0	0/1	0/1	1/1	0/0	0/0	0/0	0/1	0/1	0/0	0/0	1/1	0/0	1/1	0/1	0/1	1/1	./.	1/1	0/0	0/0	0/0	0/1	0/0	0/0	0/1	0/0	0/0	0/0	0/0	0/1	0/0	0/0	0/1	1/1	0/0	0/0	0/1	0/0	0/1	0/1	0/0	./.	0/1	0/0	0/1	0/1	0/0	0/1	0/1	0/1	0/0	0/1	0/0	0/1	0/1	0/0	1/1	0/1	0/1	0/1	0/1	1/1	0/1	1/1	0/0	1/1	0/1	0/0	0/0	0/0	0/1	0/0	0/1	0/0	0/0	0/0	0/0	0/0	0/1	0/0	0/1	./.	0/1	0/0	0/1	0/0
SC1.1	4015841	AX-93214076	C	.	.	.	PR	GT	0/0	0/0	0/0	0/0	0/0	0/0	0/0	0/0	0/0	0/0	0/0	0/0	0/0	0/0	0/0	0/0	0/0	0/0	0/0	0/0	0/0	0/0	0/0	0/0	0/0	0/0	0/0	0/0	0/0	0/0	0/0	0/0	0/0	0/0	0/0	0/0	0/0	0/0	0/0	0/0	0/0	0/0	0/0	0/0	0/0	0/0	0/0	0/0	0/0	0/0	0/0	0/0	0/0	0/0	./.	0/0	0/0	0/0	0/0	0/0	0/0	0/0	0/0	0/0	0/0	0/0	0/0	0/0	0/0	0/0	0/0	0/0	0/0	0/0	0/0	0/0	0/0	0/0	0/0	0/0	0/0	0/0	0/0	0/0	0/0	0/0	0/0	0/0	0/0	0/0	0/0	0/0	0/0	0/0	0/0	0/0	0/0	0/0	0/0	0/0	0/0	0/0	0/0	0/0	0/0	0/0	0/0
SC1.1	4050133	AX-93214077	A	G	.	.	PR	GT	0/0	0/0	0/0	0/0	0/0	0/1	0/0	0/0	0/1	0/0	0/0	0/0	1/1	0/0	0/0	0/0	0/0	0/1	0/1	0/0	0/0	0/1	0/1	1/1	0/0	0/0	0/0	0/1	0/1	0/0	0/0	1/1	0/0	1/1	0/1	0/1	1/1	0/0	1/1	0/0	0/0	0/0	0/1	0/0	0/0	0/1	0/0	0/0	0/0	0/0	0/1	0/0	0/0	0/1	0/0	0/0	0/0	0/1	0/0	0/0	0/1	0/0	1/1	0/0	0/0	0/0	0/0	0/0	0/0	0/0	0/0	0/0	0/0	0/0	0/0	0/1	0/0	1/1	0/1	0/1	0/1	0/1	1/1	0/1	1/1	0/0	1/1	0/0	0/0	0/0	0/0	0/1	0/0	0/1	0/0	0/0	0/0	0/0	0/0	0/1	0/0	0/0	0/0	0/0	0/0	0/0	0/0
SC1.1	4080793	AX-93214078	T	A	.	.	PR	GT	0/0	0/0	0/0	0/0	0/0	0/0	0/0	0/0	0/0	0/0	0/0	0/0	0/0	0/0	0/0	0/0	0/0	0/0	0/0	0/0	0/0	0/0	0/0	0/0	0/0	0/0	0/0	0/0	0/0	0/0	0/0	0/0	0/0	0/0	0/0	0/0	0/0	0/0	0/0	0/0	0/0	0/0	0/0	0/0	0/0	0/0	0/0	0/0	0/0	0/0	0/0	0/0	0/0	0/0	0/1	0/0	0/0	0/0	0/0	0/0	0/0	0/0	0/0	0/0	0/0	0/0	0/0	0/0	0/0	0/0	0/0	0/0	0/0	0/0	0/0	0/0	0/0	0/0	0/0	0/0	0/0	0/0	0/0	0/0	0/0	0/0	0/0	0/0	0/0	0/0	0/0	0/0	0/0	0/0	0/0	0/0	0/0	0/0	0/0	0/0	0/0	0/0	0/0	0/0	0/0	0/0	0/0
SC1.1	4081126	AX-93214079	G	A	.	.	PR	GT	0/0	0/0	0/0	0/0	0/0	0/1	0/0	0/0	0/1	0/0	0/0	0/0	1/1	0/0	0/0	0/0	0/0	0/1	0/1	0/0	0/0	0/1	0/1	1/1	0/0	0/0	0/0	0/1	0/1	0/0	0/0	1/1	0/0	1/1	0/1	0/1	1/1	0/0	1/1	0/0	0/0	0/0	0/1	0/0	0/0	0/1	0/0	0/0	0/0	0/0	0/1	0/0	0/0	0/1	1/1	0/0	0/0	0/1	0/0	0/1	0/1	0/0	0/1	0/1	0/0	0/1	0/1	0/0	0/1	0/1	0/1	0/0	0/1	0/0	0/1	0/1	0/0	1/1	0/1	0/1	0/1	0/1	1/1	0/1	1/1	0/0	1/1	0/1	0/0	0/0	0/0	0/1	0/0	0/1	0/0	0/0	0/0	0/0	0/0	0/1	0/0	0/1	0/1	0/1	0/0	0/1	0/0
SC1.1	4085052	AX-93214080	T	C	.	.	PR	GT	0/1	0/0	0/1	0/0	0/0	0/1	0/0	0/0	0/1	0/0	0/1	0/0	1/1	0/0	0/0	0/1	0/0	0/1	1/1	0/0	0/1	0/1	0/1	1/1	0/0	0/0	0/0	0/1	0/1	0/0	0/0	1/1	0/0	1/1	0/1	0/1	1/1	0/0	1/1	0/0	0/0	0/0	0/1	0/0	0/0	0/1	0/0	0/0	0/0	0/0	0/1	0/0	0/0	0/1	1/1	0/0	0/0	0/1	0/0	0/1	0/1	0/1	1/1	0/1	0/0	0/1	0/1	0/0	1/1	1/1	0/1	0/0	0/1	0/1	0/1	0/1	0/0	1/1	0/1	0/1	0/1	0/1	1/1	0/1	1/1	0/0	1/1	0/1	0/0	0/0	0/0	0/1	0/0	0/1	0/0	0/0	0/0	0/0	0/0	0/1	0/0	0/1	0/1	0/1	0/0	0/1	0/0
SC1.1	4097197	AX-93214081	A	C	.	.	PR	GT	0/0	0/0	0/0	0/0	0/0	0/0	0/0	0/0	0/0	0/0	0/0	0/0	0/0	0/0	0/0	0/0	0/0	0/0	0/0	0/0	0/0	0/0	0/0	0/0	0/0	0/0	0/0	0/0	0/0	0/0	0/0	0/0	0/0	0/0	0/0	0/0	0/0	0/0	0/0	0/0	0/0	0/0	0/0	0/0	0/0	0/0	0/0	0/0	0/0	0/0	0/0	0/0	0/0	0/0	./.	0/0	0/0	0/0	0/0	0/0	0/0	0/0	0/0	0/1	0/0	0/1	0/1	0/0	0/1	0/1	0/1	0/0	0/1	0/0	0/1	0/0	0/0	0/0	0/0	0/0	0/0	0/0	0/0	0/0	0/0	0/0	0/0	0/1	0/0	0/0	0/0	0/0	0/0	0/0	0/0	0/0	0/0	0/0	0/0	0/0	0/0	0/0	0/1	0/1	0/0	0/1	0/0
SC1.1	4165572	AX-93214084	C	T	.	.	PR	GT	0/0	0/0	0/1	0/0	0/0	0/0	0/0	0/1	1/1	0/0	0/0	0/1	1/1	0/0	0/0	0/0	0/1	1/1	0/0	0/1	0/0	0/0	1/1	0/1	0/0	0/0	0/1	0/0	1/1	1/1	0/1	1/1	0/0	./.	1/1	0/0	./.	0/0	1/1	0/0	0/0	1/1	1/1	0/1	0/1	1/1	0/0	1/1	1/1	0/1	1/1	0/1	0/0	0/0	./.	0/0	0/1	0/0	0/0	0/1	0/0	0/1	0/0	0/0	0/1	0/0	0/0	1/1	1/1	1/1	0/0	0/0	0/0	1/1	0/0	0/0	0/0	1/1	0/0	0/0	0/0	0/0	1/1	0/0	1/1	0/0	1/1	0/0	0/0	0/1	0/0	0/0	0/0	./.	1/1	0/0	0/0	0/0	0/1	0/0	0/1	0/1	0/0	0/0	0/0	0/0	0/0
SC1.1	4168574	AX-93214085	A	G	.	.	PR	GT	0/0	0/0	0/0	0/0	0/0	0/0	0/0	0/0	0/0	0/0	0/0	0/0	0/1	0/0	0/0	0/0	0/0	0/0	0/0	0/0	0/0	0/0	0/0	0/1	0/0	0/0	0/0	0/0	0/0	0/0	0/0	0/1	0/0	0/1	0/0	0/0	0/1	0/0	0/1	0/0	0/0	0/0	0/0	0/0	0/0	0/0	0/0	0/0	0/0	0/0	0/0	0/0	0/0	0/0	0/1	0/0	0/0	0/0	0/0	0/1	0/0	0/0	0/0	1/1	0/1	1/1	1/1	0/0	0/0	0/0	1/1	1/1	1/1	0/0	1/1	0/0	0/0	0/1	0/0	0/0	0/0	0/0	0/1	0/0	0/1	0/0	0/1	0/0	0/1	0/0	0/0	0/0	0/0	0/0	0/0	0/0	0/0	0/0	0/0	0/0	0/0	1/1	0/0	0/0	1/1	1/1	1/1
SC1.1	4179719	AX-93214086	A	G	.	.	PR	GT	0/0	0/0	0/0	0/0	0/0	0/0	0/0	0/0	0/0	0/0	0/0	0/0	0/0	0/0	0/0	0/0	0/0	0/0	0/0	0/0	0/0	0/0	0/0	0/0	0/0	0/0	0/0	0/0	0/0	0/0	0/0	0/0	0/0	0/0	0/0	0/0	0/0	0/0	0/0	0/0	0/0	0/0	0/0	0/0	0/0	0/0	0/0	0/0	0/0	0/0	0/0	0/0	0/0	0/0	1/1	0/0	0/0	0/0	0/0	0/0	0/0	0/0	0/0	0/1	0/0	0/1	0/1	0/0	0/1	0/1	0/1	0/0	0/1	0/0	0/1	0/0	0/0	0/0	0/0	0/0	0/0	0/0	0/0	0/0	0/0	0/0	0/0	0/1	0/0	0/0	0/0	0/0	0/0	0/0	0/0	0/0	0/0	0/0	0/0	0/0	0/0	0/0	0/1	0/1	0/0	0/1	0/0
SC1.1	4184420	AX-93214087	T	.	.	.	PR	GT	0/0	0/0	0/0	0/0	0/0	0/0	0/0	0/0	0/0	0/0	0/0	0/0	0/0	0/0	0/0	0/0	0/0	0/0	0/0	0/0	0/0	0/0	0/0	0/0	0/0	0/0	0/0	0/0	0/0	0/0	0/0	0/0	0/0	0/0	0/0	0/0	0/0	0/0	0/0	0/0	0/0	0/0	0/0	0/0	0/0	0/0	0/0	0/0	0/0	0/0	0/0	0/0	0/0	0/0	0/0	0/0	0/0	0/0	0/0	0/0	0/0	0/0	0/0	0/0	0/0	0/0	0/0	0/0	0/0	0/0	0/0	0/0	0/0	0/0	0/0	0/0	0/0	0/0	0/0	0/0	0/0	0/0	0/0	0/0	0/0	0/0	0/0	0/0	0/0	0/0	0/0	0/0	0/0	0/0	0/0	0/0	0/0	0/0	0/0	0/0	0/0	0/0	0/0	0/0	0/0	0/0	0/0
SC1.1	4196492	AX-93214088	A	.	.	.	PR	GT	0/0	0/0	0/0	0/0	0/0	0/0	0/0	0/0	0/0	0/0	0/0	0/0	0/0	0/0	0/0	0/0	0/0	0/0	0/0	0/0	0/0	0/0	0/0	0/0	0/0	0/0	0/0	0/0	0/0	0/0	0/0	0/0	0/0	0/0	0/0	0/0	0/0	0/0	0/0	0/0	0/0	0/0	0/0	0/0	0/0	0/0	0/0	0/0	0/0	0/0	0/0	0/0	0/0	0/0	0/0	0/0	0/0	0/0	0/0	0/0	0/0	0/0	0/0	0/0	0/0	0/0	0/0	0/0	0/0	0/0	0/0	0/0	0/0	0/0	0/0	0/0	0/0	0/0	0/0	0/0	0/0	0/0	0/0	0/0	0/0	0/0	0/0	0/0	0/0	0/0	0/0	0/0	0/0	0/0	0/0	0/0	0/0	0/0	0/0	0/0	0/0	0/0	0/0	0/0	0/0	0/0	0/0
SC1.1	4220926	AX-93214089	A	T	.	.	PR	GT	1/1	1/1	0/1	1/1	1/1	0/1	1/1	0/1	0/0	1/1	1/1	0/1	0/0	0/1	1/1	1/1	0/1	0/0	0/1	0/1	1/1	0/1	0/0	0/0	1/1	1/1	0/1	0/1	0/0	0/0	0/1	0/0	1/1	0/0	0/0	0/0	0/0	0/1	0/0	1/1	1/1	0/0	0/0	0/1	0/1	0/0	1/1	0/0	0/0	0/1	0/0	0/1	1/1	0/0	./.	0/1	0/0	0/0	0/0	0/0	0/1	0/1	0/1	0/0	0/0	0/0	0/0	0/0	0/0	0/0	0/0	0/0	0/0	0/0	0/0	0/0	0/0	0/0	0/0	0/0	0/0	0/1	0/0	0/0	0/0	0/0	0/0	1/1	./.	0/0	1/1	0/0	0/1	0/1	0/0	0/0	1/1	1/1	0/0	0/0	0/1	0/0	1/1	1/1	0/0	0/0	0/0
SC1.1	4236991	AX-93214090	G	A	.	.	PR	GT	0/0	0/0	0/1	0/0	0/0	0/0	0/0	0/1	0/1	0/0	0/0	0/1	0/0	0/1	0/0	0/0	0/1	0/1	0/0	0/1	0/0	0/0	0/1	0/0	0/0	0/0	0/1	0/0	0/1	1/1	0/1	0/0	0/0	0/0	0/1	0/1	0/0	0/1	0/0	0/0	0/0	1/1	0/1	0/1	0/1	0/1	0/0	1/1	1/1	0/1	0/1	0/1	0/0	0/1	0/0	0/1	1/1	0/1	1/1	0/1	0/0	0/1	0/0	0/1	1/1	0/1	0/1	1/1	0/1	0/1	0/1	1/1	0/1	1/1	0/1	0/1	1/1	0/0	0/1	0/1	0/1	0/0	0/0	0/1	0/0	1/1	0/0	0/0	0/0	1/1	0/0	0/1	0/1	0/0	1/1	1/1	0/0	0/0	1/1	0/1	0/1	0/1	0/0	0/0	1/1	0/1	1/1
SC1.1	4249296	AX-93214092	T	C	.	.	PR	GT	1/1	1/1	0/1	1/1	1/1	0/1	1/1	0/1	0/0	1/1	1/1	0/1	0/0	0/1	1/1	1/1	0/1	0/0	0/1	0/1	1/1	0/1	0/0	0/0	1/1	1/1	0/1	0/1	0/0	0/0	0/1	0/0	1/1	0/0	0/0	0/0	0/0	0/1	0/0	1/1	1/1	0/0	0/0	0/1	0/1	0/0	1/1	0/0	0/0	0/1	0/0	0/1	1/1	0/0	0/0	0/1	0/0	0/0	0/0	0/1	0/1	0/1	0/1	0/0	0/0	0/0	0/0	0/0	0/0	0/0	0/0	0/0	0/0	0/0	0/0	0/0	0/0	0/0	0/0	0/0	0/0	0/1	0/0	0/0	0/0	0/0	0/0	0/1	0/1	0/0	1/1	0/0	0/1	0/1	0/0	0/0	1/1	1/1	0/0	0/0	0/1	0/1	0/1	0/1	0/0	0/0	0/0
SC1.1	4290393	AX-93214094	G	.	.	.	PR	GT	0/0	0/0	0/0	0/0	0/0	0/0	0/0	0/0	0/0	0/0	0/0	0/0	0/0	0/0	0/0	0/0	0/0	0/0	0/0	0/0	0/0	0/0	0/0	0/0	0/0	0/0	0/0	0/0	0/0	0/0	0/0	0/0	0/0	0/0	0/0	0/0	0/0	0/0	0/0	0/0	0/0	0/0	0/0	0/0	0/0	0/0	0/0	0/0	0/0	0/0	0/0	0/0	0/0	0/0	0/0	0/0	0/0	0/0	0/0	0/0	0/0	0/0	0/0	0/0	0/0	0/0	0/0	0/0	0/0	0/0	0/0	0/0	0/0	0/0	0/0	0/0	0/0	0/0	0/0	0/0	0/0	0/0	0/0	0/0	0/0	0/0	0/0	0/0	0/0	0/0	0/0	0/0	0/0	0/0	0/0	0/0	0/0	0/0	0/0	0/0	0/0	0/0	0/0	0/0	0/0	0/0	0/0
SC1.1	4296931	AX-93214095	G	T	.	.	PR	GT	1/1	1/1	0/1	1/1	1/1	0/1	1/1	0/1	0/0	1/1	1/1	0/1	0/0	0/1	1/1	1/1	0/1	0/0	0/1	0/1	1/1	0/1	0/0	0/0	1/1	1/1	0/1	0/1	0/0	0/0	0/1	0/0	1/1	0/0	0/0	0/0	0/0	0/1	0/0	1/1	1/1	0/0	0/0	0/1	0/1	0/0	1/1	0/0	0/0	0/1	0/0	0/1	1/1	0/0	1/1	0/1	0/0	0/0	0/0	0/0	0/1	0/1	0/1	0/1	0/0	0/1	0/1	0/0	0/1	0/1	0/1	0/0	0/1	0/0	0/1	0/1	1/1	0/0	0/1	0/1	0/1	0/0	0/0	0/1	0/0	1/1	0/0	0/1	./.	0/0	1/1	0/0	0/1	0/1	0/0	0/1	1/1	1/1	0/0	0/1	0/1	0/0	1/1	1/1	0/0	0/1	0/0
SC1.1	4305356	AX-93214096	A	C	.	.	PR	GT	0/0	0/0	0/0	0/0	0/0	0/0	0/0	0/0	0/0	0/0	0/0	0/0	0/0	0/0	0/0	0/0	0/0	./.	0/0	0/0	0/0	0/0	0/0	0/1	0/0	0/0	0/0	0/0	0/0	0/0	0/0	0/1	0/0	0/1	0/0	0/0	./.	0/0	0/1	0/0	0/0	0/0	0/0	0/0	0/0	0/0	0/0	0/0	0/0	0/0	0/0	0/0	0/0	0/0	0/0	0/0	0/0	0/0	0/0	0/0	0/0	0/0	0/0	0/0	0/0	0/0	0/0	0/0	0/0	0/0	0/0	0/0	0/0	0/0	0/0	0/0	0/0	0/1	0/0	0/0	0/0	0/0	./.	0/0	0/1	0/0	0/1	0/0	0/0	0/0	0/0	0/0	0/0	0/0	0/0	0/0	0/0	0/0	0/0	0/0	0/0	0/0	0/0	0/0	0/0	0/0	0/0
SC1.1	4321278	AX-93214097	A	C	.	.	PR	GT	0/1	0/0	0/1	0/0	0/0	0/0	0/0	0/0	0/0	0/0	0/1	0/0	0/0	0/0	0/0	0/1	0/0	0/0	0/1	0/0	0/1	0/0	0/0	0/0	0/0	0/0	0/0	0/0	0/0	0/0	0/0	0/0	0/0	0/0	0/0	0/0	0/0	0/0	0/0	0/0	0/0	0/0	0/0	0/0	0/0	0/0	0/0	0/0	0/0	0/0	0/0	0/0	0/0	0/0	0/0	0/0	0/0	0/0	0/0	0/0	0/0	0/1	0/1	0/0	0/0	0/0	0/0	0/0	0/0	0/0	0/0	0/0	0/0	0/0	0/0	0/0	0/0	0/0	0/0	0/0	0/0	0/0	0/0	0/0	0/0	0/0	0/0	0/0	0/0	0/0	0/0	0/0	0/0	0/0	0/0	0/0	0/0	0/0	0/0	0/0	0/0	0/0	0/0	0/0	0/0	0/0	0/0
SC1.1	4378244	AX-93214098	T	C	.	.	PR	GT	0/0	0/0	0/0	0/0	0/0	0/0	0/0	0/0	0/0	0/0	0/0	0/0	./.	0/0	0/0	0/0	0/0	0/0	0/0	0/0	0/0	0/0	0/0	./.	0/0	0/0	0/0	0/0	0/0	0/0	0/0	./.	0/0	./.	0/0	0/0	./.	0/0	./.	0/0	0/0	0/0	0/0	0/0	0/0	./.	0/0	0/0	0/0	0/0	0/0	0/0	0/0	0/0	1/1	0/0	0/0	0/0	0/0	0/1	0/0	0/0	0/0	0/1	0/0	0/1	0/1	0/0	0/1	0/1	0/1	0/0	0/1	0/0	0/1	1/1	1/1	./.	1/1	1/1	1/1	0/0	./.	1/1	./.	1/1	./.	0/1	0/0	0/0	0/0	0/0	0/0	0/0	0/0	0/1	0/0	0/0	0/0	1/1	0/0	0/1	0/1	0/1	0/0	0/1	0/0
SC1.1	4412319	AX-93214099	T	G	.	.	PR	GT	0/0	0/0	0/0	0/0	0/0	0/1	0/0	0/0	0/1	0/0	0/0	0/0	1/1	0/0	0/0	0/0	0/0	0/1	0/1	0/0	0/0	0/1	0/1	1/1	0/0	0/0	0/0	0/1	0/1	0/0	0/0	./.	0/0	1/1	0/1	0/1	1/1	0/0	1/1	0/0	0/0	0/0	0/1	0/0	0/0	0/1	0/0	0/0	0/0	0/0	0/1	0/0	0/0	0/1	1/1	0/0	0/0	0/1	0/0	0/0	0/1	0/0	0/1	0/1	0/0	0/1	0/1	0/0	0/1	0/1	0/1	0/0	0/1	0/0	0/1	0/1	0/0	1/1	0/1	0/1	0/1	0/1	1/1	0/1	1/1	0/0	1/1	0/1	0/0	0/0	0/0	0/1	0/0	0/1	0/0	0/0	0/0	0/0	0/0	0/1	0/0	0/0	0/1	0/1	0/0	0/1	0/0
SC1.1	4463018	AX-93214101	C	T	.	.	PR	GT	0/0	0/0	0/0	0/0	0/0	0/1	0/0	0/0	0/1	0/0	0/0	0/0	1/1	0/0	0/0	0/0	0/0	0/1	0/1	0/0	0/0	0/1	0/1	1/1	0/0	0/0	0/0	0/1	0/1	0/0	0/0	1/1	0/0	1/1	0/1	0/1	1/1	0/0	1/1	0/0	0/0	0/0	0/1	0/0	0/0	0/1	0/0	0/0	0/0	0/0	0/1	0/0	0/0	0/1	1/1	0/0	0/0	0/1	0/0	0/0	0/1	0/0	0/1	0/1	0/0	0/1	0/1	0/0	0/1	0/1	0/1	0/0	0/1	0/0	0/1	0/1	0/0	1/1	0/1	0/1	0/1	0/1	1/1	0/1	1/1	0/0	1/1	0/1	0/0	0/0	0/0	0/1	0/0	0/1	0/0	0/0	0/0	0/0	0/0	0/1	0/0	0/0	0/1	0/1	0/0	0/1	0/0
SC1.1	4484428	AX-93214103	A	G	.	.	PR	GT	0/0	0/0	0/0	0/0	0/0	0/0	0/0	0/0	0/0	0/0	0/0	0/0	1/1	0/0	0/0	0/0	0/0	0/0	./.	0/0	0/0	0/1	./.	1/1	0/0	0/0	0/0	./.	0/0	0/0	0/0	1/1	0/0	1/1	0/0	1/1	1/1	0/1	1/1	0/0	1/1	0/0	0/1	0/1	0/1	0/1	1/1	0/0	0/0	0/1	0/0	0/1	0/0	1/1	1/1	0/1	1/1	1/1	1/1	1/1	0/0	0/1	0/1	1/1	0/1	1/1	1/1	0/0	0/1	0/1	1/1	1/1	1/1	0/0	1/1	0/1	0/0	1/1	0/1	./.	0/1	./.	1/1	1/1	1/1	0/0	1/1	0/1	0/0	0/0	0/1	0/1	0/0	1/1	0/0	0/1	0/1	1/1	0/0	1/1	0/0	1/1	0/1	0/1	1/1	1/1	1/1
SC1.1	4492829	AX-93214104	C	.	.	.	PR	GT	0/0	0/0	0/0	0/0	0/0	0/0	0/0	0/0	0/0	0/0	0/0	0/0	0/0	0/0	0/0	0/0	0/0	0/0	0/0	0/0	0/0	0/0	0/0	0/0	0/0	0/0	0/0	0/0	0/0	0/0	0/0	0/0	0/0	0/0	0/0	0/0	0/0	0/0	0/0	0/0	0/0	0/0	0/0	0/0	0/0	0/0	0/0	0/0	0/0	0/0	0/0	0/0	0/0	0/0	0/0	0/0	0/0	0/0	0/0	0/0	0/0	0/0	0/0	0/0	0/0	0/0	0/0	0/0	0/0	0/0	0/0	0/0	0/0	0/0	0/0	0/0	0/0	0/0	0/0	0/0	0/0	0/0	0/0	0/0	0/0	0/0	0/0	0/0	0/0	0/0	0/0	0/0	0/0	0/0	0/0	0/0	0/0	0/0	0/0	0/0	0/0	0/0	0/0	0/0	0/0	0/0	0/0
SC1.1	4556704	AX-93214107	G	A	.	.	PR	GT	0/0	0/0	0/0	0/0	0/0	0/0	0/0	0/0	0/0	0/0	0/0	0/0	0/0	0/0	0/0	0/0	0/0	0/0	0/0	0/0	0/0	0/0	0/0	0/0	0/0	0/0	0/0	0/0	0/0	0/0	0/0	0/0	0/0	0/0	0/0	0/0	0/0	0/0	0/0	0/0	0/0	0/0	0/0	0/0	0/0	0/0	0/0	0/0	0/0	0/0	0/0	0/0	0/0	0/0	0/0	0/0	0/0	0/0	0/0	0/1	0/0	0/0	0/0	0/0	0/0	0/0	0/0	0/0	0/0	0/0	0/0	0/0	0/0	0/0	0/0	0/0	0/0	0/0	0/0	0/0	0/0	0/0	0/0	0/0	0/0	0/0	0/0	0/0	0/0	0/0	0/0	0/0	0/0	0/0	0/0	0/0	0/0	0/0	0/0	0/0	0/0	0/0	0/0	0/0	0/0	0/0	0/0
SC1.1	4557402	AX-93214108	G	T	.	.	PR	GT	0/0	0/0	1/1	0/0	0/0	0/0	0/0	0/1	1/1	0/0	0/0	0/1	0/0	0/1	0/0	0/1	0/1	./.	1/1	0/1	0/1	0/0	1/1	./.	0/0	0/0	0/1	0/0	1/1	1/1	0/1	0/0	0/0	0/0	1/1	0/0	0/0	0/0	0/0	0/0	0/0	0/1	1/1	0/1	0/1	0/0	0/0	0/1	0/1	0/0	0/0	0/0	0/0	0/0	./.	0/0	0/1	0/0	0/0	0/0	0/0	1/1	1/1	0/0	0/0	0/0	0/0	0/0	1/1	1/1	0/0	0/0	0/0	0/1	0/0	0/0	0/0	./.	0/0	0/0	0/0	1/1	0/0	0/0	./.	0/0	0/0	1/1	0/0	0/1	0/1	1/1	0/1	1/1	0/0	0/1	0/1	1/1	0/1	0/0	0/1	0/0	./.	./.	0/0	0/0	0/0
SC1.1	4579332	AX-93214109	A	G	.	.	PR	GT	1/1	1/1	0/0	1/1	1/1	0/1	1/1	0/1	0/0	1/1	1/1	0/1	0/0	0/1	1/1	0/1	0/1	0/0	0/0	0/1	0/1	0/1	0/0	0/0	1/1	1/1	0/1	0/1	0/0	0/0	0/1	0/0	1/1	0/0	0/0	0/0	0/0	0/1	0/0	1/1	1/1	1/1	0/1	1/1	1/1	0/1	1/1	1/1	1/1	1/1	0/1	1/1	1/1	0/0	0/0	0/1	0/0	0/0	0/0	0/0	0/1	0/0	0/0	0/1	1/1	0/1	0/1	1/1	0/0	0/0	0/1	1/1	0/1	0/1	0/1	0/1	1/1	0/0	0/1	0/1	0/1	0/0	0/0	0/1	0/0	1/1	0/0	0/1	0/1	0/1	0/1	0/0	0/1	0/0	1/1	0/1	0/1	0/0	0/1	0/1	0/1	0/1	0/0	0/0	1/1	0/1	1/1
SC1.1	4604177	AX-93214111	C	T	.	.	PR	GT	1/1	1/1	0/0	1/1	1/1	1/1	1/1	0/1	0/0	1/1	1/1	0/1	./.	0/1	1/1	0/1	0/1	0/0	0/0	0/1	0/1	1/1	0/0	./.	1/1	1/1	0/1	1/1	0/0	0/0	0/1	./.	1/1	0/1	0/0	0/0	0/1	0/1	./.	1/1	0/0	0/1	1/1	0/1	0/1	0/0	0/0	0/1	0/1	0/0	0/0	0/0	1/1	0/0	./.	0/1	0/0	0/0	0/0	0/0	1/1	0/0	0/0	1/1	1/1	1/1	1/1	1/1	0/0	0/0	1/1	1/1	1/1	0/1	1/1	0/0	0/0	./.	0/0	0/0	0/0	0/0	./.	0/0	0/0	0/0	./.	1/1	1/1	0/0	0/1	0/0	0/1	0/0	1/1	0/0	0/1	0/0	0/0	0/0	0/1	0/1	1/1	1/1	1/1	1/1	1/1
SC1.1	4805055	AX-93214115	A	.	.	.	PR	GT	0/0	0/0	0/0	0/0	0/0	0/0	0/0	0/0	0/0	0/0	0/0	0/0	0/0	0/0	0/0	0/0	0/0	0/0	0/0	0/0	0/0	0/0	0/0	0/0	0/0	0/0	0/0	0/0	0/0	0/0	0/0	0/0	0/0	0/0	0/0	0/0	0/0	0/0	0/0	0/0	0/0	0/0	0/0	0/0	0/0	0/0	0/0	0/0	0/0	0/0	0/0	0/0	0/0	0/0	0/0	0/0	0/0	0/0	0/0	0/0	0/0	0/0	0/0	0/0	0/0	0/0	0/0	0/0	0/0	0/0	0/0	0/0	0/0	0/0	0/0	0/0	0/0	0/0	0/0	0/0	0/0	0/0	0/0	0/0	0/0	0/0	0/0	0/0	0/0	0/0	0/0	0/0	0/0	0/0	0/0	0/0	0/0	0/0	0/0	0/0	0/0	0/0	0/0	0/0	0/0	0/0	0/0
SC1.1	4854437	AX-93214117	C	.	.	.	PR	GT	0/0	0/0	0/0	0/0	0/0	0/0	0/0	0/0	0/0	0/0	0/0	0/0	0/0	0/0	0/0	0/0	0/0	0/0	0/0	0/0	0/0	0/0	0/0	0/0	0/0	0/0	0/0	0/0	0/0	0/0	0/0	0/0	0/0	0/0	0/0	0/0	0/0	0/0	0/0	0/0	0/0	0/0	0/0	0/0	0/0	0/0	0/0	0/0	0/0	0/0	0/0	0/0	0/0	0/0	0/0	0/0	0/0	0/0	0/0	0/0	0/0	0/0	0/0	0/0	0/0	0/0	0/0	0/0	0/0	0/0	0/0	0/0	0/0	0/0	0/0	0/0	0/0	0/0	0/0	0/0	0/0	0/0	0/0	0/0	0/0	0/0	0/0	0/0	0/0	0/0	0/0	0/0	0/0	0/0	0/0	0/0	0/0	0/0	0/0	0/0	0/0	0/0	0/0	0/0	0/0	0/0	0/0
SC1.1	4970554	AX-93214118	A	G	.	.	PR	GT	0/0	0/0	0/0	0/0	1/1	0/1	0/0	0/0	0/1	0/1	0/0	0/1	1/1	0/1	0/1	0/1	0/0	0/1	0/1	0/0	0/0	0/1	0/1	1/1	0/0	0/1	0/0	0/1	0/1	0/0	0/0	1/1	0/0	1/1	0/1	0/1	1/1	0/0	1/1	0/0	1/1	0/0	0/1	0/1	0/1	0/1	1/1	0/0	0/0	0/1	0/1	0/1	0/1	0/1	./.	0/0	0/0	0/1	0/0	0/1	0/1	0/0	0/1	0/0	0/0	0/0	0/0	0/0	0/0	0/0	0/0	0/0	0/0	0/0	0/0	0/1	0/0	1/1	0/1	0/1	0/1	0/1	1/1	0/1	1/1	0/0	1/1	0/0	0/0	0/0	0/0	0/1	0/0	0/1	0/0	0/0	0/0	0/0	0/0	0/1	0/0	0/0	1/1	1/1	0/0	0/0	0/0
SC1.1	5050140	AX-93214121	C	T	.	.	PR	GT	0/0	0/0	0/0	0/0	0/0	0/0	0/0	0/0	0/0	0/0	0/0	0/0	0/0	0/0	0/0	0/0	0/0	0/0	0/0	0/0	0/0	0/0	0/0	0/0	0/0	0/0	0/0	0/0	0/0	0/0	0/0	0/0	0/1	0/0	0/0	0/0	0/0	0/0	0/0	0/0	1/1	0/0	0/0	0/1	0/1	0/0	1/1	0/0	0/0	0/1	0/0	0/1	0/0	0/0	0/0	0/1	0/0	0/0	0/0	0/0	0/1	0/0	0/1	0/0	0/0	0/0	0/0	0/0	0/0	0/0	0/0	0/0	0/0	0/0	0/0	0/1	1/1	0/0	0/1	0/1	0/1	0/0	0/0	0/0	0/0	1/1	0/0	0/0	0/1	0/0	0/0	0/0	0/0	0/0	0/0	0/0	0/1	0/0	0/0	0/0	0/1	0/1	0/1	0/1	0/0	0/1	0/0
SC1.1	5153432	AX-93214124	A	G	.	.	PR	GT	1/1	1/1	0/0	1/1	1/1	0/1	1/1	0/1	0/0	1/1	1/1	0/1	0/0	1/1	1/1	0/1	0/1	0/0	0/0	0/1	0/1	0/1	0/0	0/0	1/1	1/1	0/1	0/1	0/0	0/0	0/1	0/0	1/1	0/0	0/0	0/1	0/0	1/1	0/0	1/1	1/1	1/1	0/1	1/1	1/1	0/1	1/1	1/1	1/1	1/1	0/1	1/1	1/1	0/1	0/0	1/1	1/1	0/1	1/1	0/1	0/1	1/1	0/1	0/0	0/1	0/0	0/0	1/1	0/0	0/0	0/0	0/0	0/0	0/1	0/0	0/0	0/0	0/0	0/0	0/0	0/0	0/0	0/0	0/1	0/0	0/0	0/0	0/1	0/1	0/1	0/1	0/1	1/1	0/1	1/1	0/1	1/1	1/1	0/1	0/0	1/1	0/1	0/1	0/1	0/0	0/1	0/0
SC1.1	5321917	AX-93214127	G	T	.	.	PR	GT	0/1	0/0	1/1	0/0	0/0	0/1	0/1	0/1	0/1	0/0	0/1	0/1	0/0	0/0	0/1	0/1	./.	0/1	0/1	0/1	0/1	0/0	0/1	0/0	0/1	0/1	1/1	0/0	0/1	1/1	0/1	0/0	0/1	0/0	0/1	0/1	0/1	1/1	0/0	1/1	1/1	0/0	0/0	0/1	0/1	0/0	1/1	0/0	0/0	0/1	0/0	0/1	0/0	0/1	0/0	0/1	0/1	0/1	1/1	1/1	0/0	0/0	0/1	0/0	0/0	0/0	0/0	0/0	0/1	0/1	0/0	0/0	0/0	0/1	0/0	0/1	1/1	0/0	0/1	0/1	0/1	0/0	0/0	0/1	0/0	1/1	0/0	0/1	0/1	0/0	0/1	0/0	0/0	0/0	0/0	0/0	0/1	0/0	0/0	0/0	1/1	0/1	1/1	1/1	0/0	0/1	0/0
SC1.1	5370485	AX-93214129	G	.	.	.	PR	GT	0/0	0/0	0/0	0/0	0/0	0/0	0/0	0/0	0/0	0/0	0/0	0/0	0/0	0/0	0/0	0/0	0/0	0/0	0/0	0/0	0/0	0/0	0/0	0/0	0/0	0/0	0/0	0/0	0/0	0/0	0/0	0/0	0/0	0/0	0/0	0/0	0/0	0/0	0/0	0/0	0/0	0/0	0/0	0/0	0/0	0/0	0/0	0/0	0/0	0/0	0/0	0/0	0/0	0/0	0/0	0/0	0/0	0/0	0/0	0/0	0/0	0/0	0/0	0/0	0/0	0/0	0/0	0/0	0/0	0/0	0/0	0/0	0/0	0/0	0/0	0/0	0/0	0/0	0/0	0/0	0/0	0/0	0/0	0/0	0/0	0/0	0/0	0/0	0/0	0/0	0/0	0/0	0/0	0/0	0/0	0/0	0/0	0/0	0/0	0/0	0/0	0/0	0/0	0/0	0/0	0/0	0/0
SC1.1	5383781	AX-93214130	G	A	.	.	PR	GT	0/0	0/0	0/0	0/0	0/0	0/0	0/0	0/0	0/0	0/0	0/0	0/0	0/0	0/0	0/0	0/0	0/0	0/0	0/0	0/0	0/0	0/0	0/0	0/0	0/0	0/0	0/0	0/0	0/0	0/0	0/0	0/0	0/1	0/0	0/0	0/0	0/0	0/0	0/0	0/0	0/0	./.	0/1	0/1	0/1	0/0	0/0	0/1	0/1	0/0	0/0	0/0	0/0	0/0	0/0	0/1	0/0	0/0	0/0	0/0	0/1	0/0	0/0	0/0	0/0	0/0	0/0	0/0	./.	0/0	0/0	0/0	0/0	0/0	0/0	0/0	0/0	0/0	0/0	0/0	0/0	0/0	0/0	0/0	0/0	0/0	0/0	0/0	0/0	0/0	0/0	0/0	0/0	0/0	0/0	0/0	0/0	0/0	0/0	0/0	0/0	0/0	0/0	0/0	0/0	0/0	0/0
SC1.1	5405479	AX-93214131	T	C	.	.	PR	GT	0/0	0/0	0/0	0/0	1/1	0/0	0/0	0/0	0/0	0/1	0/0	0/1	0/0	0/1	0/1	0/1	0/0	0/0	0/0	0/0	0/0	0/0	0/0	0/0	0/0	0/1	0/0	0/0	0/0	0/0	0/0	0/0	0/1	0/0	0/0	0/0	0/0	0/0	0/0	0/0	0/0	0/1	0/1	0/1	0/1	0/0	0/0	0/1	0/1	0/0	0/0	0/0	0/1	0/0	0/0	0/1	0/1	0/0	0/0	0/1	0/1	0/1	0/1	0/1	0/1	0/1	0/1	0/0	0/1	0/1	0/1	1/1	0/1	0/1	0/1	0/0	0/0	0/0	0/0	0/0	0/0	0/0	0/0	0/1	0/0	0/0	0/0	0/1	1/1	0/1	0/0	0/0	0/0	0/0	1/1	0/1	0/1	0/0	0/1	0/1	1/1	1/1	0/0	0/0	1/1	0/1	1/1
SC1.1	5458369	AX-93214135	A	G	.	.	PR	GT	0/1	1/1	0/0	1/1	0/0	0/0	0/1	1/1	1/1	0/1	0/1	0/1	./.	0/0	0/0	0/0	1/1	1/1	0/0	1/1	0/1	1/1	1/1	./.	0/1	0/0	0/0	1/1	0/0	0/1	0/1	./.	0/1	./.	0/0	0/0	./.	0/0	./.	0/0	0/0	0/0	0/0	0/0	0/0	0/0	0/0	0/0	0/0	0/0	0/0	0/0	0/1	0/0	./.	0/1	0/0	0/0	0/0	0/0	1/1	0/0	0/0	0/1	0/0	0/1	0/1	0/0	./.	0/1	0/1	0/0	0/1	0/0	0/1	1/1	1/1	./.	1/1	1/1	1/1	1/1	./.	0/0	./.	1/1	./.	./.	0/0	0/0	0/1	0/0	0/1	0/0	0/0	0/0	0/0	0/0	0/0	./.	0/0	0/0	0/0	0/0	0/0	0/0	0/0
SC1.1	5466134	AX-93214136	T	.	.	.	PR	GT	0/0	0/0	0/0	0/0	0/0	0/0	0/0	0/0	0/0	0/0	0/0	0/0	0/0	0/0	0/0	0/0	0/0	0/0	0/0	0/0	0/0	0/0	0/0	0/0	0/0	0/0	0/0	0/0	0/0	0/0	0/0	0/0	0/0	0/0	0/0	0/0	0/0	0/0	0/0	0/0	0/0	0/0	0/0	0/0	0/0	0/0	0/0	0/0	0/0	0/0	0/0	0/0	0/0	0/0	0/0	0/0	0/0	0/0	0/0	0/0	0/0	0/0	0/0	0/0	0/0	0/0	0/0	0/0	0/0	0/0	0/0	0/0	0/0	0/0	0/0	0/0	0/0	0/0	0/0	0/0	0/0	0/0	0/0	0/0	0/0	0/0	0/0	0/0	0/0	0/0	0/0	0/0	0/0	0/0	0/0	0/0	0/0	0/0	0/0	0/0	0/0	0/0	0/0	0/0	0/0	0/0	0/0
SC1.1	5510386	AX-93214137	A	G	.	.	PR	GT	0/0	0/0	0/0	0/0	0/0	0/0	0/0	0/0	0/0	0/0	0/0	0/0	0/0	0/0	0/0	0/0	0/0	0/0	0/0	0/0	0/0	0/0	0/0	0/0	0/0	0/0	0/0	0/0	0/0	0/0	0/0	0/0	0/0	0/0	0/0	0/0	0/0	0/0	0/0	0/0	0/0	0/0	0/0	0/0	0/0	0/0	0/0	0/0	0/0	0/0	0/0	0/0	0/0	0/0	0/0	0/0	0/0	0/0	0/0	0/1	0/0	0/0	0/0	0/0	0/0	0/0	0/0	0/0	0/0	0/0	0/0	0/0	0/0	0/0	0/0	0/0	0/0	0/0	0/0	0/0	0/0	0/0	0/0	0/0	0/0	0/0	0/0	0/0	0/0	0/0	0/0	0/0	0/0	0/0	0/0	0/0	0/0	0/0	0/0	0/0	0/0	0/0	0/0	0/0	0/0	0/0	0/0
SC1.1	5519457	AX-93214139	G	A	.	.	PR	GT	0/0	0/0	0/1	0/0	1/1	0/0	0/0	0/0	0/0	0/1	0/0	0/1	0/0	1/1	0/1	1/1	0/0	0/0	0/1	0/0	0/1	0/0	0/0	0/0	0/0	0/1	0/0	0/0	0/0	0/0	0/0	0/0	0/0	0/0	0/0	0/1	0/0	0/1	0/0	0/0	1/1	0/1	0/0	0/1	0/1	0/1	1/1	0/1	0/1	1/1	0/1	1/1	0/1	0/1	0/0	0/1	1/1	0/1	1/1	0/1	0/0	1/1	0/1	0/0	0/0	0/0	0/0	0/0	0/0	0/0	0/0	0/0	0/0	0/0	0/0	0/0	0/0	0/0	0/0	0/0	0/0	0/0	0/0	0/0	0/0	0/0	0/0	0/1	1/1	0/1	0/0	0/1	0/1	0/0	0/0	0/1	0/1	0/0	0/1	0/0	0/1	0/1	0/1	0/1	0/0	0/1	0/0
SC1.1	5520405	AX-93214140	A	G	.	.	PR	GT	0/1	0/1	0/0	0/1	0/0	0/0	./.	0/1	0/1	./.	0/1	./.	0/0	0/0	0/0	0/0	0/1	0/1	0/0	0/1	0/1	0/1	0/1	./.	0/1	0/0	0/0	0/1	0/0	0/1	./.	0/0	0/1	0/0	0/0	0/0	0/0	0/0	0/0	0/0	0/0	./.	0/1	./.	./.	0/0	0/0	./.	0/1	0/0	0/0	0/0	./.	0/0	0/0	0/1	0/0	0/0	0/0	0/0	0/1	0/0	0/0	0/1	0/1	0/1	0/1	0/0	0/1	0/1	0/1	0/1	0/1	0/1	0/1	0/1	0/1	0/0	0/1	0/1	0/1	0/1	0/0	0/1	0/0	0/1	0/0	0/0	0/0	0/1	./.	0/0	0/1	0/0	0/0	0/0	0/0	0/0	0/1	0/0	0/1	0/1	0/0	0/0	0/1	0/1	0/1
SC1.1	5551877	AX-93214141	C	A	.	.	PR	GT	0/1	1/1	0/0	1/1	0/0	0/1	0/1	0/1	0/1	0/1	0/1	0/0	1/1	0/0	0/0	0/0	0/1	0/1	0/1	0/1	0/1	1/1	0/1	1/1	0/1	0/0	0/0	1/1	0/1	0/0	0/1	1/1	0/1	1/1	0/1	0/1	1/1	0/0	1/1	0/0	1/1	0/1	1/1	1/1	1/1	0/1	1/1	0/1	0/1	0/1	0/1	0/1	0/1	0/1	0/1	0/1	0/0	0/1	0/0	0/0	1/1	0/0	0/1	0/0	0/0	0/0	0/0	0/0	1/1	./.	0/0	0/0	0/0	0/1	0/0	1/1	1/1	1/1	1/1	1/1	1/1	0/1	1/1	0/1	1/1	1/1	1/1	0/0	0/1	0/1	0/0	0/1	0/1	0/1	0/0	0/1	0/0	0/0	0/1	1/1	0/0	0/0	0/1	0/1	0/0	0/0	0/0
SC1.1	5556120	AX-93214142	C	T	.	.	PR	GT	0/0	0/0	0/1	0/0	0/0	0/0	0/0	0/0	0/0	0/0	0/0	0/0	0/0	0/0	0/0	0/1	0/0	0/0	0/1	0/0	0/1	0/0	0/0	0/0	0/0	0/0	0/0	0/0	0/0	0/0	0/0	0/0	0/0	0/0	0/0	0/1	0/0	0/1	0/0	0/0	0/0	0/1	0/0	0/0	0/0	0/1	0/0	0/1	0/1	0/1	0/1	0/1	0/0	0/1	0/0	0/1	0/1	0/1	1/1	1/1	0/0	0/0	0/0	0/0	0/0	0/0	0/0	0/0	0/0	0/0	0/0	0/0	0/0	0/0	0/0	0/0	0/0	0/0	0/0	0/0	0/0	0/0	0/0	0/0	0/0	0/0	0/0	0/0	0/0	0/0	0/0	0/0	0/0	0/0	0/0	0/0	0/0	0/0	0/0	0/0	0/0	0/0	0/0	0/0	0/0	0/0	0/0
SC1.1	5641433	AX-93214145	G	T	.	.	PR	GT	0/1	1/1	0/0	1/1	1/1	0/0	0/1	0/1	0/0	1/1	0/1	0/1	0/0	1/1	0/1	0/1	0/1	0/0	0/0	0/1	0/1	0/1	0/0	0/0	0/1	0/1	0/0	0/1	0/0	0/0	0/1	0/0	0/0	0/0	0/0	0/0	0/0	0/0	0/0	0/0	0/0	0/0	0/0	0/0	0/0	./.	0/0	0/0	0/0	0/0	0/0	0/0	1/1	0/0	0/0	0/0	0/0	0/0	0/0	0/0	0/0	0/1	0/0	0/0	0/0	0/0	0/0	0/0	0/0	0/0	0/0	0/0	0/0	0/0	0/0	0/0	0/0	0/0	0/0	0/0	0/0	0/0	0/0	0/0	0/0	0/0	0/0	0/0	0/0	0/1	0/0	0/1	1/1	0/0	0/0	0/1	0/0	0/0	0/1	0/0	0/0	0/1	0/0	0/0	0/0	0/0	0/0
SC1.1	5642707	AX-93214146	G	A	.	.	PR	GT	0/1	0/0	0/0	0/0	0/0	1/1	0/1	0/1	1/1	0/0	0/1	0/1	1/1	0/0	0/1	0/0	0/1	1/1	0/1	0/1	0/0	0/1	1/1	1/1	0/1	0/1	0/1	0/1	0/1	0/1	0/0	1/1	1/1	1/1	0/1	0/1	0/1	0/1	1/1	1/1	0/0	0/0	0/1	0/0	0/0	0/1	0/0	0/0	0/0	0/0	0/1	0/0	0/0	0/1	1/1	0/1	0/1	0/1	0/0	0/1	1/1	0/1	0/1	0/0	0/0	0/0	0/0	0/0	0/0	0/0	0/0	0/0	0/1	0/0	0/0	0/1	0/0	1/1	0/1	0/1	0/1	0/1	1/1	1/1	1/1	0/0	1/1	0/0	0/1	0/0	0/1	0/1	0/0	0/1	1/1	0/1	0/0	0/0	0/0	1/1	0/0	0/0	1/1	1/1	0/0	0/1	0/0
SC1.2	59598	AX-93214152	T	C	.	.	PR	GT	0/1	0/0	0/1	0/1	0/0	0/0	0/0	0/0	0/0	0/0	0/0	0/0	0/1	0/0	0/0	0/1	0/0	0/0	0/0	0/0	0/0	0/0	0/0	0/0	0/0	0/0	0/0	0/1	0/0	0/0	0/1	0/1	0/0	0/1	0/0	0/1	0/0	0/1	0/1	0/0	0/0	0/0	0/1	0/0	0/0	0/1	0/0	0/0	0/0	0/0	0/1	0/1	0/0	0/0	0/0	0/0	0/0	0/0	0/0	0/0	0/0	0/0	0/0	0/0	0/0	0/0	0/0	0/0	0/0	0/0	0/0	0/0	0/0	0/0	0/0	0/0	0/1	0/0	0/0	0/1	0/0	0/0	0/0	0/0	0/0	0/0	0/0	1/1	./.	0/1	0/1	1/1	0/1	0/1	1/1	0/0	0/1	0/1	0/1	1/1	0/1	1/1	0/0	0/0	0/0	0/0	0/0
SC1.2	76619	AX-93214153	A	.	.	.	PR	GT	0/0	0/0	0/0	0/0	0/0	0/0	0/0	0/0	0/0	0/0	0/0	0/0	0/0	0/0	0/0	0/0	0/0	0/0	0/0	0/0	0/0	0/0	0/0	0/0	0/0	0/0	0/0	0/0	0/0	0/0	0/0	0/0	0/0	0/0	0/0	0/0	0/0	0/0	0/0	0/0	0/0	0/0	0/0	0/0	0/0	0/0	0/0	0/0	0/0	0/0	0/0	0/0	0/0	0/0	0/0	0/0	0/0	0/0	0/0	0/0	0/0	0/0	0/0	0/0	0/0	0/0	0/0	0/0	0/0	0/0	0/0	0/0	0/0	0/0	0/0	0/0	0/0	0/0	0/0	0/0	0/0	0/0	0/0	0/0	0/0	0/0	0/0	0/0	0/0	0/0	0/0	0/0	0/0	0/0	0/0	0/0	0/0	0/0	0/0	0/0	0/0	0/0	0/0	0/0	0/0	0/0	0/0
SC1.2	78910	AX-93214154	G	A	.	.	PR	GT	0/0	./.	0/0	0/0	0/0	0/0	0/0	0/0	0/0	0/0	0/0	./.	0/0	0/0	./.	0/0	0/0	0/0	0/0	0/0	./.	0/0	0/0	0/0	0/0	0/0	0/0	0/0	0/0	0/0	0/0	0/0	0/0	0/0	0/0	0/0	0/0	0/0	0/0	0/0	0/0	0/0	0/0	0/0	0/0	0/0	0/0	0/0	0/0	0/0	0/0	./.	0/0	0/0	0/0	0/0	0/0	./.	./.	./.	0/0	0/0	0/0	0/0	0/0	0/0	0/0	0/0	0/0	0/0	0/0	0/0	0/0	0/0	0/0	0/0	0/0	0/0	0/0	0/0	0/0	0/0	0/0	0/0	0/0	0/0	0/0	0/0	0/1	0/0	0/0	0/0	0/0	0/0	0/0	./.	0/0	0/0	0/0	0/0	0/0	0/0	0/0	0/0	0/0	0/0	0/0
SC1.2	318498	AX-93214160	G	A	.	.	PR	GT	0/0	0/0	0/0	0/0	0/0	0/0	0/0	0/0	0/0	0/0	0/0	0/0	0/0	0/0	0/0	0/0	0/0	0/0	0/0	0/0	0/1	0/0	0/0	0/0	0/0	0/0	0/0	0/0	0/0	0/0	0/0	0/0	0/0	0/0	0/0	0/0	0/0	0/0	0/0	0/0	0/0	0/0	0/0	0/0	0/0	0/0	0/0	0/0	0/0	0/0	0/0	0/0	0/0	0/0	0/0	0/0	0/0	0/0	0/0	0/0	0/0	0/0	0/0	0/0	0/0	0/0	0/0	./.	0/0	0/0	0/1	0/0	./.	0/0	0/1	0/0	0/0	0/0	./.	0/0	0/0	0/0	0/0	0/0	0/0	0/0	0/0	0/0	0/0	0/0	0/0	0/0	0/0	0/0	0/0	0/0	0/0	0/0	0/0	0/0	0/0	0/0	0/0	0/0	0/0	0/0	0/0
SC1.2	352271	AX-93214162	G	A	.	.	PR	GT	0/0	0/0	0/0	0/0	0/0	0/0	0/0	0/0	0/0	0/0	0/0	0/0	0/0	0/0	0/0	0/0	0/0	0/0	0/1	0/0	0/0	0/1	1/1	0/0	0/1	0/0	0/0	0/1	0/0	0/1	0/0	0/0	0/0	0/0	0/1	0/0	0/0	0/0	0/0	0/0	0/0	0/0	0/0	0/0	0/0	0/0	0/0	0/0	0/0	0/0	0/0	0/0	0/0	0/0	0/0	0/0	0/0	0/0	0/0	0/0	0/0	0/0	0/0	0/0	0/0	0/0	0/0	0/0	0/0	0/0	0/0	0/0	0/0	0/0	0/0	0/0	0/1	1/1	0/0	0/0	1/1	1/1	1/1	0/1	0/1	1/1	0/0	0/0	0/0	0/0	0/0	0/0	0/0	0/0	0/0	0/0	0/0	0/0	0/0	0/0	0/0	0/0	0/0	0/0	0/0	0/0	0/0
SC1.2	425586	AX-93214163	C	T	.	.	PR	GT	0/0	0/0	0/0	0/0	0/0	0/0	0/0	0/0	0/0	0/0	0/0	0/0	0/0	0/0	0/0	0/0	0/0	0/0	0/0	0/0	0/0	0/0	0/0	0/0	0/0	0/0	0/0	0/0	0/0	0/0	0/0	0/0	0/1	0/0	0/0	0/0	0/0	0/0	0/0	0/0	0/0	0/0	0/0	0/0	0/0	0/0	0/0	0/0	0/0	0/0	0/0	0/0	0/0	0/1	0/0	0/1	0/0	0/0	0/0	0/0	0/0	0/0	0/1	0/0	0/0	0/0	0/0	0/0	0/0	0/0	0/0	0/0	0/0	0/0	0/0	0/0	0/0	0/0	0/0	0/0	0/0	0/0	0/0	0/0	0/0	0/0	0/0	0/0	0/0	0/0	0/0	0/0	0/0	0/0	0/0	0/0	0/0	0/0	0/1	0/0	0/0	0/0	0/0	0/0	0/0	0/0	0/0
SC1.2	555357	AX-93214164	T	A	.	.	PR	GT	0/0	1/1	0/0	0/1	0/1	0/0	0/0	0/0	0/0	0/0	0/0	0/1	0/0	0/0	0/0	0/0	0/0	0/0	0/0	0/0	1/1	0/0	0/0	0/0	0/0	0/0	0/1	0/0	0/0	0/0	0/0	0/1	0/0	0/0	0/0	0/0	0/0	0/1	0/0	0/1	0/0	0/1	0/0	0/0	0/1	0/0	0/0	0/0	0/0	0/0	0/0	0/0	0/0	0/0	0/0	0/0	0/0	0/0	0/0	0/0	0/0	0/1	0/0	0/1	0/1	0/0	0/0	0/0	0/0	0/0	0/0	0/0	0/0	0/0	0/0	0/0	0/0	0/0	0/0	0/1	0/0	0/0	0/0	0/0	0/0	0/0	0/0	0/1	0/1	0/1	0/0	0/0	0/0	0/0	0/1	0/0	0/1	0/0	0/0	0/1	0/0	1/1	0/1	0/0	0/0	0/0	0/1
SC1.2	722882	AX-93214168	A	T	.	.	PR	GT	0/1	0/1	0/0	1/1	0/0	1/1	0/0	0/0	0/1	0/0	1/1	0/0	0/0	0/0	0/0	0/1	0/0	0/0	1/1	0/0	0/1	0/0	0/0	0/0	0/0	0/1	0/1	0/0	0/0	0/0	0/0	0/0	0/0	0/0	0/0	0/0	0/0	0/0	0/1	0/0	0/0	0/0	0/0	0/0	0/0	0/0	0/0	0/0	0/0	0/0	0/0	0/0	0/0	0/0	0/0	0/0	1/1	1/1	0/0	0/0	0/0	0/0	0/0	0/0	0/0	0/0	0/0	0/0	0/0	1/1	1/1	1/1	1/1	0/0	1/1	0/0	0/0	0/0	0/0	0/0	0/0	0/0	0/0	0/0	0/0	0/0	0/0	0/0	./.	0/0	0/0	1/1	1/1	0/0	0/1	1/1	0/1	0/0	0/0	0/0	0/1	0/0	0/0	0/0	0/0	0/0	0/0
SC1.2	832419	AX-93214170	T	C	.	.	PR	GT	0/0	0/0	0/1	0/0	0/0	0/0	0/0	0/0	0/0	0/1	0/0	0/0	0/0	0/1	0/0	0/0	0/0	0/0	0/0	0/0	0/0	0/0	0/0	0/0	0/0	0/1	0/0	0/0	0/0	0/0	0/0	0/0	0/0	0/0	0/0	0/0	0/0	0/0	0/0	0/0	0/0	0/0	0/0	0/0	0/0	0/0	0/0	0/0	0/0	0/0	0/0	0/0	0/0	./.	1/1	0/0	1/1	1/1	0/0	0/0	1/1	1/1	0/0	0/0	0/0	0/0	0/0	0/0	0/0	0/0	0/0	0/0	0/0	0/0	0/0	0/0	0/0	0/0	0/0	0/0	0/0	0/0	0/0	0/0	0/0	0/0	0/0	0/0	0/0	0/0	0/0	0/0	0/0	0/0	0/0	0/0	0/0	0/0	0/0	0/0	0/0	1/1	0/0	0/0	0/0	0/0	0/0
SC1.2	862887	AX-93214172	C	T	.	.	PR	GT	0/1	0/1	0/0	0/0	0/0	0/0	0/0	0/1	0/0	0/0	0/0	0/1	0/1	0/0	0/1	0/0	0/1	0/1	0/0	0/0	0/0	0/0	0/0	0/0	0/0	0/0	0/0	0/0	0/1	0/0	0/0	0/0	0/0	0/1	0/1	0/0	0/1	0/0	0/0	0/0	0/0	0/0	0/0	0/0	0/0	0/0	0/0	0/0	0/0	0/0	0/0	0/0	0/0	0/0	0/0	0/0	0/0	0/0	0/0	0/0	0/0	0/0	0/0	0/1	0/0	0/0	0/1	0/1	0/1	0/0	0/0	0/0	0/0	0/1	0/0	0/1	0/0	0/0	0/0	0/1	0/0	0/1	0/1	1/1	0/1	0/0	0/0	0/0	0/0	0/0	0/0	0/0	0/0	0/0	0/0	0/0	0/0	0/0	0/1	0/1	0/0	0/0	0/0	0/0	0/0	0/0	0/0
SC1.2	910149	AX-93214173	G	.	.	.	PR	GT	0/0	0/0	0/0	0/0	0/0	0/0	0/0	0/0	0/0	0/0	0/0	0/0	0/0	0/0	0/0	0/0	0/0	0/0	0/0	0/0	0/0	0/0	0/0	0/0	0/0	0/0	0/0	0/0	0/0	0/0	0/0	0/0	0/0	0/0	0/0	0/0	0/0	0/0	0/0	0/0	0/0	0/0	0/0	0/0	0/0	0/0	0/0	0/0	0/0	0/0	0/0	0/0	0/0	0/0	0/0	0/0	0/0	0/0	0/0	0/0	0/0	0/0	0/0	0/0	0/0	0/0	0/0	0/0	0/0	0/0	0/0	0/0	0/0	0/0	0/0	0/0	0/0	0/0	0/0	0/0	0/0	0/0	0/0	0/0	0/0	0/0	0/0	0/0	0/0	0/0	0/0	0/0	0/0	0/0	0/0	0/0	0/0	0/0	0/0	0/0	0/0	0/0	0/0	0/0	0/0	0/0	0/0
SC1.2	1035339	AX-93214174	T	G	.	.	PR	GT	0/0	0/0	0/1	0/0	0/0	0/0	0/0	0/0	0/0	0/1	0/0	0/0	0/0	0/0	0/0	0/0	0/0	0/0	0/0	0/0	0/0	0/0	0/0	0/0	0/0	0/1	0/0	0/0	0/0	0/0	0/0	0/0	0/0	0/0	0/0	0/0	0/0	0/0	0/0	0/0	0/0	0/0	0/0	0/0	0/0	0/0	0/0	0/0	0/0	0/0	0/0	0/0	0/0	./.	1/1	0/0	1/1	1/1	0/0	0/0	1/1	1/1	0/0	0/0	0/0	0/0	0/0	0/0	0/0	0/0	0/0	0/0	0/0	0/0	0/0	0/0	0/0	0/0	0/0	0/0	0/0	0/0	0/0	0/0	0/0	0/0	0/0	0/0	0/0	0/0	0/0	0/0	0/0	0/0	0/0	0/0	0/0	0/0	0/0	0/0	0/0	1/1	0/0	0/0	0/0	0/0	0/0
SC1.2	1146219	AX-93214178	A	.	.	.	PR	GT	0/0	0/0	0/0	0/0	0/0	0/0	0/0	0/0	0/0	0/0	0/0	0/0	0/0	0/0	0/0	0/0	0/0	0/0	0/0	0/0	0/0	0/0	0/0	0/0	0/0	0/0	0/0	0/0	0/0	0/0	0/0	0/0	0/0	0/0	0/0	0/0	0/0	0/0	0/0	0/0	0/0	0/0	0/0	0/0	0/0	0/0	0/0	0/0	0/0	0/0	0/0	0/0	0/0	0/0	0/0	0/0	0/0	0/0	0/0	0/0	0/0	0/0	0/0	0/0	0/0	0/0	0/0	0/0	0/0	0/0	0/0	0/0	0/0	0/0	0/0	0/0	./.	0/0	0/0	0/0	0/0	0/0	0/0	0/0	0/0	0/0	0/0	0/0	0/0	./.	0/0	0/0	0/0	0/0	0/0	0/0	0/0	0/0	0/0	0/0	0/0	0/0	0/0	0/0	0/0	0/0	0/0
SC1.2	1188557	AX-93214183	T	C	.	.	PR	GT	0/1	0/1	./.	0/0	0/1	0/1	1/1	0/0	0/1	0/0	0/0	1/1	0/0	1/1	0/0	0/0	0/0	1/1	0/0	0/0	1/1	0/1	0/0	0/1	0/0	0/1	0/0	0/1	1/1	0/1	0/1	0/1	0/0	0/1	0/0	0/1	1/1	0/1	0/1	0/0	0/1	0/1	0/1	0/1	0/1	0/1	1/1	0/1	0/1	0/1	0/1	0/1	0/1	0/0	0/0	0/0	1/1	0/1	0/1	0/0	0/1	0/0	0/1	0/0	0/0	0/0	0/0	0/0	0/0	0/1	0/1	0/1	0/1	0/1	0/1	0/0	0/1	0/0	0/0	0/1	0/1	0/1	0/1	0/1	0/1	1/1	0/1	0/0	0/0	0/0	0/1	0/0	0/0	0/1	0/0	0/0	0/1	0/0	0/1	0/1	0/0	0/0	0/0	1/1	0/1	0/0	0/1
SC1.2	1232138	AX-93214184	G	C	.	.	PR	GT	0/0	0/0	0/0	0/0	0/0	0/0	0/0	0/0	0/0	0/0	0/0	0/0	0/0	0/0	0/0	0/0	0/0	0/0	0/0	0/0	0/0	0/0	0/0	0/0	0/0	0/0	0/0	0/0	0/0	0/0	0/0	0/0	0/0	0/0	0/0	0/0	0/0	0/0	0/0	0/0	0/0	0/0	0/0	0/0	0/0	0/0	0/0	0/0	0/0	0/0	0/0	0/0	0/0	0/0	0/0	0/0	0/0	0/0	0/0	0/0	0/0	0/0	0/0	0/0	0/0	0/0	0/0	0/0	0/0	0/0	0/0	0/0	0/0	0/0	0/0	0/0	0/0	0/0	0/0	0/0	0/0	0/0	0/0	0/0	0/0	0/0	0/0	0/0	0/0	0/1	0/1	0/0	0/0	0/0	0/0	0/0	0/0	0/0	0/0	0/0	0/1	0/0	0/0	0/0	0/0	0/0	0/0
SC1.2	1263822	AX-93214185	A	G	.	.	PR	GT	0/1	0/1	1/1	0/0	0/1	0/1	1/1	./.	0/1	0/0	0/0	1/1	0/0	1/1	0/0	0/0	0/0	1/1	0/0	0/0	1/1	0/1	0/0	0/1	./.	0/1	0/0	0/1	1/1	0/1	0/1	0/1	0/0	./.	./.	0/1	1/1	0/1	0/1	0/0	0/1	0/1	0/1	0/1	0/1	0/1	1/1	0/1	0/1	0/1	0/1	0/1	0/1	0/1	0/0	0/1	1/1	0/1	0/1	0/0	0/1	0/0	0/1	0/0	0/0	0/0	0/0	0/0	0/0	0/1	0/1	0/1	0/1	0/1	0/1	0/1	0/1	1/1	0/1	1/1	0/1	0/1	0/1	1/1	0/1	1/1	0/1	0/0	0/0	0/1	1/1	0/0	0/0	0/1	0/0	0/0	0/1	0/0	0/1	1/1	0/1	0/0	0/0	1/1	0/1	./.	0/1
SC1.2	1288730	AX-93214186	T	G	.	.	PR	GT	0/1	0/1	0/0	0/0	0/1	0/1	0/0	0/0	0/0	0/0	0/0	0/1	0/0	0/0	0/0	0/0	0/0	0/0	0/0	0/0	0/0	0/0	0/0	0/0	0/0	0/0	0/0	0/0	0/1	0/0	0/1	0/0	0/0	0/0	0/0	0/1	0/0	0/0	0/1	0/0	0/0	0/1	0/1	0/0	0/0	0/1	0/0	0/0	0/0	0/1	0/1	0/1	0/0	0/0	0/0	0/0	0/1	0/0	0/0	./.	0/0	0/0	0/0	0/0	0/0	0/0	0/0	0/0	0/0	0/1	0/1	0/1	0/1	0/1	0/1	0/0	0/0	0/0	0/0	0/0	0/1	0/1	0/1	0/1	0/1	0/1	0/1	0/0	0/0	0/0	0/1	0/0	0/0	0/1	0/0	0/0	0/1	0/0	0/1	0/1	0/0	0/0	0/0	0/1	0/1	0/0	0/1
SC1.2	1308340	AX-93214187	G	.	.	.	PR	GT	0/0	0/0	0/0	0/0	0/0	0/0	0/0	0/0	0/0	0/0	0/0	0/0	0/0	0/0	0/0	0/0	0/0	0/0	0/0	0/0	0/0	0/0	0/0	0/0	0/0	0/0	0/0	0/0	0/0	0/0	0/0	0/0	0/0	0/0	0/0	0/0	0/0	0/0	0/0	0/0	0/0	0/0	0/0	0/0	0/0	0/0	0/0	0/0	0/0	0/0	0/0	0/0	0/0	0/0	0/0	0/0	0/0	0/0	0/0	0/0	0/0	0/0	0/0	0/0	0/0	0/0	0/0	0/0	0/0	0/0	0/0	0/0	0/0	0/0	0/0	0/0	0/0	0/0	0/0	0/0	0/0	0/0	0/0	0/0	0/0	0/0	0/0	0/0	0/0	0/0	0/0	0/0	0/0	0/0	0/0	0/0	0/0	0/0	0/0	0/0	0/0	0/0	0/0	0/0	0/0	0/0	0/0
SC1.2	1308714	AX-93214188	T	C	.	.	PR	GT	0/1	0/1	0/0	0/0	0/1	0/1	0/0	0/0	0/0	0/0	0/0	0/1	0/0	0/0	0/0	0/0	0/0	0/0	0/0	0/0	0/0	0/0	0/0	0/0	0/0	0/0	0/0	0/0	0/1	0/0	0/1	0/0	0/0	0/0	0/0	0/1	0/0	0/0	0/1	0/0	0/0	0/1	0/1	0/0	0/0	0/1	0/0	0/0	0/0	0/1	0/1	0/1	0/0	0/0	0/0	0/0	0/1	0/0	0/0	0/0	0/0	0/0	0/0	0/0	0/0	0/0	0/0	0/0	0/0	0/1	0/1	0/1	0/1	0/1	0/1	0/0	0/0	0/0	0/0	0/0	0/1	0/1	0/1	0/1	0/1	0/1	0/1	0/0	0/0	0/0	0/1	0/0	0/0	0/1	0/0	0/0	0/1	0/0	0/1	0/1	0/0	0/0	0/0	./.	0/1	0/0	0/1
SC1.2	1309705	AX-93214189	T	C	.	.	PR	GT	0/1	0/1	1/1	0/0	0/1	0/1	1/1	0/1	0/1	0/0	0/0	1/1	0/0	1/1	0/0	0/0	0/0	1/1	0/0	0/0	1/1	0/1	0/0	0/1	0/1	0/1	0/0	0/1	1/1	0/1	0/1	0/1	0/0	0/1	0/1	0/1	1/1	0/1	0/1	0/1	0/1	0/1	0/1	0/1	0/1	0/1	1/1	0/1	0/1	0/1	0/1	0/1	0/1	0/1	1/1	0/0	1/1	0/1	0/1	0/0	1/1	0/0	0/1	0/0	0/0	0/0	0/0	0/0	0/0	0/1	0/1	0/1	0/1	0/1	0/1	0/1	0/1	1/1	0/1	1/1	0/1	0/1	0/1	1/1	0/1	1/1	0/1	0/0	0/0	0/0	0/1	0/0	0/0	0/1	0/0	0/0	0/1	0/0	0/1	1/1	0/0	0/0	0/0	1/1	0/1	0/1	0/1
SC1.2	1318834	AX-93214190	G	A	.	.	PR	GT	0/0	0/0	./.	0/0	0/0	0/0	1/1	0/0	0/1	0/0	0/0	0/0	0/0	1/1	0/0	0/0	0/0	1/1	0/0	0/0	1/1	0/1	0/0	0/1	0/0	0/1	0/0	0/1	0/0	./.	0/0	0/1	0/0	0/1	0/0	0/0	1/1	0/1	0/0	0/0	0/0	0/0	0/0	0/0	0/0	0/0	0/0	0/0	0/0	0/0	0/0	0/0	0/0	0/0	0/0	0/0	0/0	./.	0/1	0/0	0/0	0/0	0/1	0/0	0/0	0/0	0/0	0/0	0/0	0/0	0/0	0/0	0/0	0/0	0/0	0/1	0/0	1/1	0/1	0/1	0/0	0/0	0/0	0/1	0/0	0/0	0/0	0/0	0/0	0/0	0/0	0/0	0/0	0/0	0/0	0/0	0/0	0/0	0/0	0/1	0/0	0/0	0/0	0/0	0/0	0/0	0/0
SC1.2	1353474	AX-93214191	A	G	.	.	PR	GT	0/1	0/1	1/1	0/0	0/1	0/1	0/0	0/1	0/0	0/0	0/0	0/1	0/0	./.	0/0	0/0	0/0	0/1	0/0	0/0	0/1	0/0	0/0	0/0	0/1	0/0	0/0	0/0	0/1	0/0	0/1	0/0	0/0	0/0	0/1	0/1	0/1	0/0	0/1	0/1	0/1	0/1	0/1	0/1	0/1	0/1	1/1	0/1	0/1	0/1	0/1	0/1	0/0	1/1	1/1	0/1	0/1	0/0	0/0	0/0	0/1	0/0	0/0	0/0	0/0	0/0	0/0	0/0	0/0	0/1	0/1	0/1	0/1	0/1	0/1	0/0	0/1	0/0	0/0	0/1	0/1	0/1	0/1	0/1	0/1	1/1	0/1	0/0	0/0	0/1	1/1	0/0	0/0	0/1	0/0	0/0	0/1	0/0	0/1	0/1	0/1	0/0	0/0	1/1	0/1	0/1	0/1
SC1.2	1356285	AX-93214193	A	G	.	.	PR	GT	0/1	0/1	./.	0/0	0/1	0/1	0/0	0/0	0/0	0/0	0/0	0/1	0/0	0/0	0/0	0/0	0/0	0/0	0/0	0/0	0/0	0/0	0/0	0/0	0/0	0/0	0/0	0/0	0/1	0/0	0/1	0/0	0/0	0/0	0/0	0/1	0/0	0/0	0/1	0/0	0/1	0/1	0/1	0/1	0/1	0/1	1/1	0/1	0/1	0/1	0/1	0/1	0/0	1/1	1/1	0/1	0/1	0/0	0/0	0/0	0/1	0/0	0/0	0/0	0/0	0/0	0/0	0/0	0/0	0/1	0/1	0/1	0/1	0/1	0/1	0/0	0/1	0/0	0/0	0/1	0/1	0/1	0/1	0/1	0/1	1/1	0/1	0/0	0/0	0/0	0/1	0/0	0/0	0/1	0/0	0/0	0/1	0/0	0/1	0/1	0/0	0/0	0/0	1/1	0/1	0/0	0/1
SC1.2	1429343	AX-93214194	C	T	.	.	PR	GT	0/0	0/0	0/0	0/0	0/0	0/0	0/0	0/0	0/0	0/0	0/0	0/0	0/0	0/0	0/0	0/0	0/0	0/0	0/0	0/0	0/0	0/0	0/0	0/0	0/0	0/0	0/0	0/0	0/0	0/0	0/0	0/0	0/0	0/0	0/0	0/0	0/0	0/0	0/0	0/0	./.	0/0	0/0	./.	./.	0/0	0/1	0/0	./.	0/0	0/0	0/0	0/0	0/0	0/0	0/0	0/0	0/0	0/0	0/0	0/0	0/0	0/0	0/0	0/0	0/0	0/0	0/0	0/0	0/0	0/0	0/0	0/0	0/0	0/0	0/0	0/1	0/0	0/0	0/1	0/0	0/0	0/0	0/0	0/0	0/1	0/0	0/0	0/0	0/0	0/0	0/0	0/0	0/0	0/0	0/0	0/0	0/0	0/0	0/0	0/0	0/0	0/0	0/0	0/0	0/0	0/0
SC1.2	1451324	AX-93214195	A	G	.	.	PR	GT	0/0	0/0	0/0	0/0	0/0	0/0	0/0	0/0	0/0	0/0	0/0	0/0	0/0	0/0	0/0	0/0	0/0	0/0	0/0	0/0	0/0	0/0	0/0	0/0	0/0	0/0	0/0	0/0	0/0	0/0	0/0	0/0	0/0	0/0	0/0	0/0	0/0	0/0	0/0	0/0	0/0	0/0	0/0	0/0	0/0	0/0	0/0	0/0	0/0	0/0	0/0	0/0	0/0	0/0	0/0	0/0	0/0	0/0	0/0	0/0	0/0	0/0	0/0	0/0	0/0	0/0	0/0	0/0	0/0	0/0	0/0	0/0	0/0	0/0	0/0	0/0	0/0	0/0	0/0	0/0	0/0	0/0	0/0	0/0	0/0	0/0	0/0	0/0	0/0	0/0	0/0	0/0	0/0	0/1	0/0	0/0	0/0	0/0	0/0	0/0	0/0	0/0	0/0	0/0	0/0	0/0	0/0
SC1.2	1474652	AX-93214196	T	C	.	.	PR	GT	0/0	0/0	0/0	0/0	0/0	0/0	0/0	0/0	0/0	0/0	0/0	0/0	0/0	0/0	0/0	0/0	0/0	0/0	0/0	0/0	0/0	0/0	0/0	0/0	0/0	0/0	0/0	0/0	0/0	0/0	0/0	0/0	0/0	0/0	0/0	0/0	0/1	0/0	0/0	0/0	0/0	0/0	0/0	0/0	0/0	0/0	0/0	0/0	0/0	0/0	0/0	0/0	0/0	0/0	0/0	0/0	0/0	0/0	0/0	0/0	0/0	0/0	0/0	0/0	0/0	0/0	0/0	0/0	0/0	0/0	0/0	0/0	0/0	0/0	0/0	0/0	0/0	0/0	0/0	0/0	0/0	0/0	0/0	0/0	0/0	0/0	0/0	0/0	0/0	0/0	0/0	0/0	0/0	0/0	0/0	0/0	0/0	0/0	0/0	0/0	0/0	0/0	0/0	0/0	0/0	0/0	0/0
SC1.2	1503297	AX-93214197	C	.	.	.	PR	GT	0/0	0/0	./.	0/0	0/0	0/0	./.	0/0	0/0	0/0	0/0	0/0	0/0	./.	0/0	0/0	0/0	./.	0/0	0/0	./.	0/0	0/0	0/0	0/0	0/0	0/0	0/0	0/0	0/0	0/0	0/0	0/0	0/0	0/0	0/0	./.	0/0	0/0	0/0	0/0	0/0	0/0	0/0	0/0	0/0	0/0	0/0	0/0	0/0	0/0	0/0	0/0	0/0	0/0	0/0	0/0	0/0	0/0	0/0	0/0	0/0	0/0	0/0	0/0	0/0	0/0	0/0	0/0	0/0	0/0	0/0	0/0	0/0	0/0	0/0	0/0	0/0	0/0	0/0	0/0	0/0	0/0	0/0	0/0	0/0	0/0	0/0	0/0	0/0	0/0	0/0	0/0	0/0	0/0	0/0	0/0	0/0	0/0	0/0	0/0	0/0	0/0	0/0	0/0	0/0	0/0
SC1.2	1558017	AX-93214198	C	.	.	.	PR	GT	0/0	0/0	./.	0/0	0/0	0/0	0/0	0/0	0/0	0/0	0/0	0/0	0/0	0/0	0/0	0/0	0/0	0/0	0/0	0/0	0/0	0/0	0/0	0/0	0/0	0/0	0/0	0/0	0/0	0/0	0/0	0/0	0/0	0/0	0/0	0/0	0/0	0/0	0/0	0/0	0/0	0/0	0/0	0/0	0/0	0/0	0/0	0/0	0/0	0/0	0/0	0/0	0/0	0/0	0/0	0/0	0/0	0/0	0/0	0/0	0/0	0/0	0/0	0/0	0/0	0/0	0/0	0/0	0/0	0/0	0/0	0/0	0/0	0/0	0/0	0/0	0/0	0/0	0/0	0/0	0/0	0/0	0/0	0/0	0/0	0/0	0/0	0/0	0/0	0/0	0/0	0/0	0/0	0/0	0/0	0/0	0/0	0/0	0/0	0/0	0/0	0/0	0/0	0/0	0/0	0/0	0/0
SC1.2	1578183	AX-93214199	G	A	.	.	PR	GT	0/0	0/0	0/0	0/0	0/0	0/0	1/1	0/0	0/1	0/0	0/0	0/1	0/0	1/1	0/0	0/0	0/0	1/1	0/0	0/0	1/1	0/1	0/0	0/1	0/0	0/1	0/0	0/1	0/1	0/1	0/0	0/1	0/0	0/1	0/0	0/0	1/1	0/1	0/0	0/0	0/1	0/0	0/0	0/1	0/1	0/0	1/1	0/1	0/1	0/0	0/0	0/0	0/1	0/1	1/1	0/0	0/1	0/1	0/1	0/0	1/1	0/0	0/1	0/0	0/0	0/0	0/0	0/0	0/0	0/0	0/0	0/0	0/0	0/0	0/0	0/0	0/1	./.	0/0	1/1	0/0	0/0	0/0	0/0	0/0	0/1	0/0	0/0	0/0	0/0	0/0	0/0	0/0	0/0	0/0	0/0	0/0	0/0	0/0	0/0	0/0	0/0	0/0	0/0	0/0	0/0	0/0
SC1.2	1582268	AX-93214200	C	A	.	.	PR	GT	0/0	0/0	./.	0/0	0/0	0/0	0/0	0/0	0/0	0/0	0/0	0/0	0/0	0/0	0/0	0/0	0/0	0/0	0/0	0/0	0/0	0/0	0/0	0/0	0/0	0/0	0/0	0/0	0/0	0/0	0/0	0/0	0/0	0/0	0/0	0/0	0/0	0/0	0/0	0/0	0/0	0/0	0/0	0/0	0/0	0/0	0/0	0/0	0/0	0/0	0/0	0/0	0/0	0/0	0/0	0/0	0/0	0/0	0/0	0/0	0/0	0/0	0/0	0/0	0/0	0/0	0/0	0/0	0/0	0/0	0/0	0/0	0/0	0/0	0/0	0/1	0/0	1/1	0/1	0/1	0/0	0/0	0/0	0/1	0/0	0/0	0/0	0/0	0/0	0/0	0/0	0/0	0/0	0/0	0/0	0/0	0/0	0/0	0/0	0/1	0/0	0/0	0/0	0/0	0/0	0/0	0/0
SC1.2	1604154	AX-93214203	T	C	.	.	PR	GT	0/0	0/0	0/0	0/0	0/0	0/0	1/1	0/0	1/1	0/0	0/0	0/1	./.	0/1	0/0	./.	0/0	0/1	0/0	0/0	0/1	1/1	./.	1/1	0/0	1/1	0/0	1/1	0/1	1/1	0/0	1/1	./.	1/1	0/0	0/0	0/1	1/1	0/0	0/0	0/1	0/0	0/0	1/1	1/1	0/0	1/1	1/1	0/1	0/0	0/0	0/0	1/1	0/0	0/0	0/0	0/1	1/1	1/1	0/1	0/1	0/0	1/1	0/0	0/0	0/0	0/0	0/0	0/0	0/0	0/0	0/0	0/0	0/0	0/0	0/0	1/1	0/0	0/0	0/1	0/0	0/0	0/0	0/0	0/0	0/1	0/0	0/0	0/0	./.	0/0	0/0	./.	0/0	0/0	./.	0/0	0/1	0/0	0/0	0/1	0/0	0/0	0/0	0/0	0/0	0/0
SC1.2	1604504	AX-93214204	T	A	.	.	PR	GT	0/0	0/0	./.	0/0	0/0	0/0	1/1	0/0	0/1	0/0	0/0	0/1	0/0	1/1	0/0	0/0	0/0	1/1	0/0	0/0	1/1	0/1	0/0	0/1	0/0	0/1	0/0	0/1	0/1	0/1	0/0	0/1	0/0	0/1	0/0	0/0	1/1	0/1	0/0	0/0	0/1	0/0	0/0	0/1	0/1	0/0	1/1	0/1	0/1	0/0	0/0	0/0	0/1	0/0	0/0	0/0	0/1	0/1	0/1	0/0	0/1	0/0	0/1	0/0	0/0	0/0	0/0	0/0	0/0	0/0	0/0	0/0	0/0	0/0	0/0	0/0	0/1	0/0	0/0	0/1	0/0	0/0	0/0	0/0	0/0	0/1	0/0	0/0	0/0	0/0	0/0	0/0	0/0	0/0	0/0	0/0	0/0	0/0	0/0	0/0	0/0	0/0	0/0	0/0	0/0	0/0	0/0
SC1.2	1624275	AX-93214206	C	A	.	.	PR	GT	0/1	0/1	0/0	0/0	0/1	0/1	0/0	0/0	0/0	0/0	0/0	0/1	0/0	0/0	0/0	0/0	0/0	0/0	0/0	0/0	0/0	0/0	0/0	0/0	0/0	0/0	0/0	0/0	0/1	0/0	0/1	0/0	0/0	0/0	0/0	0/1	0/0	0/0	0/1	0/0	0/1	1/1	0/1	0/0	0/0	0/1	0/0	0/0	0/1	0/1	0/1	0/1	0/0	0/0	0/0	0/0	0/1	0/0	0/0	0/0	0/0	0/0	0/0	0/0	0/0	0/0	0/0	0/0	0/0	0/1	0/1	0/1	0/1	0/1	0/1	0/0	0/0	0/0	0/0	0/0	0/1	0/1	0/1	0/1	0/1	0/1	0/1	0/0	0/0	0/0	0/1	0/0	./.	0/1	0/0	0/0	./.	0/0	0/1	0/1	0/0	0/0	0/0	0/1	0/1	0/0	0/1
SC1.2	1624489	AX-93214207	C	T	.	.	PR	GT	0/0	0/0	0/0	0/0	0/0	0/0	0/0	0/0	0/0	0/0	0/0	0/0	0/0	0/0	0/0	0/0	0/0	0/0	0/0	0/0	0/0	0/0	0/0	0/0	0/0	0/0	0/0	0/0	0/0	0/0	0/0	0/0	0/0	0/0	0/0	0/0	0/0	0/0	0/0	0/0	0/0	0/0	0/0	0/0	0/0	0/0	0/0	0/0	0/0	0/0	0/0	0/0	0/0	0/0	0/0	0/0	0/0	0/0	0/0	0/0	0/0	0/0	0/0	0/0	0/0	0/0	0/0	0/0	0/0	0/0	0/0	0/0	0/0	0/0	0/0	0/1	0/0	1/1	0/1	0/1	0/0	0/0	0/0	0/1	0/0	0/0	0/0	0/0	0/0	0/0	0/0	0/0	0/0	0/0	0/0	0/0	0/0	0/0	0/0	0/1	0/0	0/0	0/0	0/0	0/0	0/0	0/0
SC1.2	1655518	AX-93214208	C	T	.	.	PR	GT	0/0	0/0	0/0	0/0	0/0	0/0	0/0	0/0	0/0	0/0	0/0	0/0	0/0	0/0	0/0	0/0	0/0	0/0	0/0	0/0	0/0	0/0	0/0	0/0	0/0	0/0	0/0	0/0	0/0	0/0	0/0	0/0	0/0	0/0	0/0	0/0	0/0	0/0	0/0	0/0	0/1	0/0	0/0	0/1	0/1	0/0	1/1	0/1	0/1	0/0	0/0	0/0	0/0	0/0	0/0	0/0	0/0	0/0	0/0	0/0	0/0	0/0	0/0	0/0	0/0	0/0	0/0	0/0	0/0	0/0	0/0	0/0	0/0	0/0	0/0	0/0	0/1	0/0	0/0	0/1	0/0	0/0	0/0	0/0	0/0	0/1	0/0	0/0	0/0	0/0	0/0	0/0	0/0	0/0	0/0	0/0	0/0	0/0	0/0	0/0	0/0	0/0	0/0	0/0	0/0	0/0	0/0
SC1.2	1736260	AX-93214210	A	T	.	.	PR	GT	0/1	0/1	0/0	0/0	0/1	0/1	0/0	0/0	0/0	0/0	0/0	0/1	0/0	0/0	0/0	0/0	0/0	0/0	0/0	0/0	0/0	0/0	0/0	0/0	0/0	0/0	0/0	0/0	0/1	0/0	0/1	0/0	0/0	0/0	0/0	0/1	0/0	0/0	0/1	0/0	0/0	0/1	0/1	0/0	0/0	0/1	0/0	0/0	0/0	0/1	0/1	0/1	0/0	0/0	0/0	0/0	0/1	0/0	0/0	0/0	0/0	0/0	0/0	0/0	0/0	0/0	0/0	0/0	0/0	0/1	0/1	0/1	0/1	0/1	0/1	0/0	0/0	0/0	0/0	0/0	0/1	0/1	0/1	0/1	0/1	0/1	0/1	0/0	0/0	0/0	0/1	0/0	0/0	0/1	0/0	0/0	0/1	0/0	0/1	0/1	0/0	0/0	0/0	0/1	0/1	0/0	0/1
SC1.2	1748573	AX-93214212	C	T	.	.	PR	GT	0/1	0/1	0/1	0/0	./.	0/1	./.	0/0	0/0	0/0	0/0	1/1	0/0	0/1	0/0	0/0	0/0	./.	0/0	0/0	0/1	0/0	0/0	0/1	0/0	0/0	0/0	0/0	1/1	0/0	0/1	0/1	0/0	0/0	0/1	0/1	0/1	./.	0/1	0/0	0/0	0/1	0/1	0/0	0/0	0/1	0/0	0/0	0/0	0/1	0/1	0/1	0/0	0/0	0/0	0/0	1/1	0/0	0/0	0/0	0/0	0/0	0/0	0/0	0/0	0/0	0/0	0/0	0/0	0/1	0/1	0/1	0/1	0/1	0/1	0/0	0/0	0/0	0/0	0/0	0/1	0/1	0/1	0/1	0/1	0/1	0/1	0/0	0/0	0/0	0/1	0/0	0/0	0/1	0/0	0/0	0/1	0/0	0/1	0/1	0/0	0/0	0/0	1/1	0/1	0/0	0/1
SC1.2	1772414	AX-93214213	A	T	.	.	PR	GT	0/0	0/0	./.	0/0	0/0	0/0	./.	0/0	0/0	0/0	0/0	0/0	0/0	./.	0/0	0/0	0/0	./.	0/0	0/0	./.	0/0	0/0	0/0	0/0	0/0	0/0	0/0	0/0	0/0	0/0	0/0	0/0	0/0	0/0	0/0	./.	0/0	0/0	0/0	0/0	0/0	0/0	0/0	0/0	0/0	0/0	0/0	0/0	0/0	0/0	0/0	0/0	0/0	0/0	0/0	0/0	0/0	0/0	0/0	0/0	0/0	0/0	0/0	0/0	0/0	0/0	0/0	0/0	0/0	0/0	0/0	0/0	0/0	0/0	0/1	0/1	1/1	0/1	1/1	0/0	0/0	0/0	0/1	0/0	0/1	0/0	0/0	1/1	0/0	0/0	0/0	0/0	0/1	0/0	0/0	0/0	0/0	0/0	0/1	0/0	0/0	0/0	0/0	0/0	0/0	0/0
SC1.2	1777963	AX-93214214	T	G	.	.	PR	GT	0/1	0/1	./.	0/0	0/1	0/1	./.	0/0	0/0	0/0	0/0	1/1	0/0	./.	0/0	0/0	0/0	./.	0/0	0/0	./.	0/0	0/0	0/1	0/0	0/0	0/0	0/0	1/1	0/0	0/1	0/0	0/0	0/0	0/0	0/1	./.	0/0	0/1	0/0	0/1	1/1	0/1	0/0	0/0	0/1	0/0	0/0	0/1	0/1	0/1	0/1	0/0	0/1	0/0	0/1	1/1	0/0	0/0	0/0	0/0	0/0	0/0	0/0	0/0	0/0	0/0	0/0	0/0	0/1	0/1	0/1	0/1	0/1	0/1	0/1	0/1	1/1	0/1	1/1	0/1	0/1	0/1	1/1	0/1	1/1	0/1	0/0	1/1	0/0	0/1	0/0	0/0	0/1	0/0	0/0	0/1	0/0	0/1	1/1	0/0	0/0	0/0	1/1	0/1	0/0	0/1
SC1.2	1810126	AX-93214217	T	C	.	.	PR	GT	0/1	0/1	0/0	0/0	0/1	0/1	0/0	0/0	0/0	0/0	0/0	0/1	0/0	0/0	0/0	0/0	0/0	0/0	0/0	0/0	0/0	0/0	0/0	0/0	0/0	0/0	0/0	0/0	0/1	0/0	0/1	0/0	0/0	0/0	0/0	0/1	0/0	0/0	0/1	0/0	0/0	0/1	0/1	0/0	0/0	0/1	0/0	0/0	0/0	0/1	0/1	0/1	0/0	0/0	0/0	0/0	0/1	0/0	0/0	0/0	0/0	0/0	0/0	0/0	0/0	0/0	0/0	0/0	0/0	0/1	0/1	0/1	0/1	0/1	0/1	0/1	0/1	1/1	0/1	1/1	0/1	0/1	0/1	1/1	0/1	1/1	0/1	0/0	1/1	0/0	0/1	0/0	0/0	0/1	0/0	0/0	0/1	0/0	0/1	1/1	0/0	0/0	0/0	0/1	0/1	0/0	0/1
SC1.2	1838492	AX-93214218	A	T	.	.	PR	GT	0/1	0/1	1/1	0/0	0/1	0/1	1/1	0/1	0/1	0/0	0/0	1/1	0/0	1/1	0/0	0/0	0/0	1/1	0/0	0/0	1/1	0/1	0/0	0/1	0/1	0/1	0/0	0/1	1/1	0/1	0/1	0/1	0/0	0/1	0/1	0/1	1/1	0/1	0/1	0/1	1/1	1/1	0/1	0/1	0/1	0/1	1/1	0/1	1/1	0/1	0/1	0/1	0/1	0/1	0/0	0/1	1/1	0/1	0/1	0/0	0/1	0/0	0/1	0/0	0/0	0/0	0/0	0/0	0/0	0/1	0/1	0/1	0/1	0/1	0/1	0/1	0/1	1/1	0/1	1/1	0/1	0/1	0/1	1/1	0/1	1/1	0/1	0/0	1/1	0/0	0/1	0/0	0/0	0/1	0/0	0/0	0/1	0/0	0/1	1/1	0/0	0/0	0/0	1/1	0/1	0/1	0/1
SC1.2	1843091	AX-93214220	T	C	.	.	PR	GT	0/0	0/0	0/0	0/0	0/0	0/0	1/1	0/0	0/1	0/0	0/0	0/1	0/0	0/1	0/0	0/0	0/0	0/1	0/0	0/0	0/1	0/1	0/0	0/1	0/0	0/1	0/0	0/1	0/1	0/1	0/0	0/1	0/0	0/1	0/0	0/0	0/1	0/1	0/0	0/0	0/1	0/0	0/0	0/1	0/1	0/0	1/1	0/1	0/1	0/0	0/0	0/0	0/1	0/1	0/0	0/1	0/1	0/1	0/1	0/0	0/1	0/0	0/1	0/0	0/0	0/0	0/0	0/0	0/0	0/0	0/0	0/0	0/0	0/0	0/0	0/0	0/0	0/0	0/0	0/0	0/0	0/0	0/0	0/0	0/0	0/0	0/0	0/0	0/0	0/0	0/0	0/0	0/0	0/0	0/0	0/0	0/0	0/0	0/0	0/0	0/0	0/0	0/0	0/0	0/0	0/0	0/0
SC1.2	1850084	AX-93214221	A	.	.	.	PR	GT	0/0	0/0	./.	0/0	0/0	0/0	./.	0/0	0/0	0/0	0/0	0/0	./.	./.	0/0	0/0	0/0	./.	0/0	0/0	./.	0/0	0/0	0/0	0/0	0/0	0/0	0/0	0/0	0/0	0/0	0/0	0/0	0/0	0/0	0/0	./.	0/0	0/0	0/0	0/0	0/0	0/0	0/0	0/0	0/0	0/0	0/0	0/0	0/0	0/0	0/0	0/0	0/0	0/0	0/0	0/0	0/0	0/0	0/0	0/0	0/0	0/0	0/0	0/0	0/0	0/0	0/0	0/0	0/0	0/0	0/0	0/0	0/0	0/0	0/0	0/0	0/0	0/0	0/0	0/0	0/0	0/0	0/0	0/0	0/0	0/0	0/0	0/0	0/0	0/0	0/0	0/0	0/0	0/0	0/0	0/0	0/0	0/0	0/0	0/0	0/0	0/0	0/0	0/0	0/0	0/0
SC1.2	1851802	AX-93214222	G	A	.	.	PR	GT	0/0	0/0	1/1	0/0	0/0	0/0	0/0	0/1	0/0	0/0	0/0	0/0	0/0	0/1	0/0	0/0	0/0	0/1	0/0	0/0	0/1	0/0	0/0	0/0	0/1	0/0	0/0	0/0	0/0	0/0	0/0	0/0	0/0	0/0	0/1	0/0	0/1	0/0	0/0	0/1	0/0	0/0	0/0	0/0	0/0	0/0	0/0	0/0	0/0	0/0	0/0	0/0	0/0	0/0	0/0	0/0	0/0	0/0	0/0	0/0	0/0	0/0	0/0	0/0	0/0	0/0	0/0	0/0	0/0	0/0	0/0	0/0	0/0	0/0	0/0	0/1	0/1	1/1	0/1	1/1	0/0	0/0	0/0	0/1	0/0	0/1	0/0	0/0	./.	0/0	0/0	0/0	0/0	0/0	0/0	0/0	0/0	0/0	0/0	0/1	0/0	0/0	0/0	0/1	0/0	0/1	0/0
SC1.2	1852034	AX-93214223	T	A	.	.	PR	GT	0/0	0/0	0/0	0/0	0/0	0/0	0/0	0/0	0/0	0/0	0/0	0/0	0/0	0/0	0/0	0/0	0/0	0/0	0/0	0/0	0/0	0/0	0/0	0/0	0/0	0/0	0/0	0/0	0/0	0/0	0/0	0/0	0/0	0/0	0/0	0/0	0/0	0/0	0/0	0/0	0/0	0/0	0/0	0/0	0/0	0/0	0/0	0/0	0/0	0/0	0/0	0/0	0/0	0/0	0/0	0/0	0/0	0/0	0/0	0/0	0/0	0/0	0/0	0/0	0/0	0/0	0/0	0/0	0/0	0/0	0/0	0/0	0/0	0/0	0/0	0/1	0/1	1/1	0/1	1/1	0/0	0/0	0/0	0/1	0/0	0/1	0/0	0/0	0/1	0/0	0/0	0/0	0/0	0/0	0/0	0/0	0/0	0/0	0/0	0/1	0/0	0/0	0/0	0/0	0/0	0/0	0/0
SC1.2	1926888	AX-93214227	T	.	.	.	PR	GT	0/0	0/0	0/0	0/0	0/0	0/0	0/0	0/0	0/0	0/0	0/0	0/0	0/0	./.	0/0	0/0	0/0	0/0	0/0	0/0	0/0	0/0	0/0	0/0	0/0	0/0	0/0	0/0	0/0	0/0	0/0	0/0	0/0	0/0	0/0	0/0	0/0	0/0	0/0	0/0	0/0	0/0	0/0	0/0	0/0	0/0	./.	./.	0/0	0/0	0/0	0/0	0/0	0/0	0/0	0/0	0/0	0/0	0/0	0/0	0/0	0/0	0/0	0/0	0/0	0/0	0/0	0/0	0/0	0/0	0/0	0/0	0/0	0/0	./.	0/0	0/0	0/0	0/0	0/0	0/0	0/0	0/0	0/0	0/0	0/0	0/0	0/0	0/0	0/0	0/0	0/0	0/0	0/0	0/0	0/0	0/0	0/0	0/0	0/0	0/0	0/0	0/0	0/0	0/0	0/0	./.
SC1.2	1936788	AX-93214228	T	A	.	.	PR	GT	0/0	0/0	0/0	0/0	0/0	0/0	0/0	0/0	0/0	0/0	0/0	0/0	0/0	0/0	0/0	0/0	0/0	0/0	0/0	0/0	0/0	0/0	0/0	0/0	0/0	0/0	0/0	0/0	0/0	0/0	0/0	0/0	0/0	0/0	0/0	0/0	0/0	0/0	0/0	0/0	0/0	0/0	0/0	0/0	0/0	0/0	0/0	0/0	0/0	0/0	0/0	0/0	0/0	0/0	0/0	0/0	0/0	0/0	0/0	0/0	0/0	0/0	0/0	0/0	0/0	0/0	0/0	0/0	0/0	0/0	0/0	0/0	0/0	0/0	0/0	0/0	0/0	0/0	0/0	0/0	0/0	0/0	0/0	0/0	0/0	0/0	0/0	0/0	1/1	0/0	0/0	0/0	0/0	0/0	0/0	0/0	0/0	0/0	0/0	0/0	0/0	0/0	0/0	0/0	0/0	0/0	0/0
SC1.2	1951087	AX-93214229	T	C	.	.	PR	GT	0/1	0/1	./.	0/0	0/1	0/1	0/0	0/0	0/0	0/0	0/0	0/1	0/0	0/0	0/0	0/0	0/0	0/1	0/0	0/0	0/0	0/0	0/0	0/0	0/0	0/0	0/0	0/0	0/1	./.	0/1	0/0	0/0	0/0	0/0	0/1	0/1	0/0	0/1	0/0	0/1	1/1	0/1	0/0	0/0	0/1	0/0	0/0	0/1	0/1	0/1	0/1	0/0	0/0	0/0	0/0	0/1	0/0	0/0	0/0	0/0	0/0	0/0	0/0	0/0	0/0	0/0	0/0	0/0	0/1	0/1	0/1	0/1	0/1	0/1	0/1	0/0	1/1	0/1	0/1	0/1	0/1	0/1	1/1	0/1	0/1	0/1	0/0	1/1	0/0	0/1	0/0	0/0	0/1	0/0	0/0	0/1	0/0	0/1	1/1	0/0	0/0	0/0	1/1	0/1	0/0	0/1
SC1.2	1954410	AX-93214231	C	A	.	.	PR	GT	0/0	0/0	./.	0/0	0/0	0/0	1/1	0/0	0/1	0/0	0/0	0/1	0/0	1/1	0/0	0/0	0/0	1/1	0/0	0/0	1/1	0/1	0/0	0/1	0/0	0/1	0/0	0/1	0/1	0/1	0/0	0/1	0/0	0/1	0/0	0/0	1/1	0/1	0/0	0/0	0/1	0/1	0/0	0/0	0/0	0/0	0/0	0/0	0/1	0/0	0/0	0/0	0/1	0/0	0/0	0/0	0/1	0/1	0/1	0/0	0/1	0/0	0/1	0/0	0/0	0/0	0/0	0/0	0/0	0/0	0/0	0/0	0/0	0/0	0/0	0/0	0/0	0/0	0/0	0/0	0/0	0/0	0/0	0/0	0/0	0/0	0/0	0/0	0/0	0/0	0/0	0/0	0/0	0/0	0/0	0/0	0/0	0/0	0/0	0/0	0/0	0/0	0/0	0/0	0/0	0/0	0/0
SC1.2	2000238	AX-93214232	A	G	.	.	PR	GT	0/1	0/1	1/1	0/0	0/1	0/1	1/1	0/1	0/1	0/0	0/0	1/1	0/0	1/1	0/0	0/0	0/0	1/1	0/0	0/0	1/1	0/1	0/0	0/1	0/1	0/1	0/0	0/1	1/1	0/1	0/1	0/1	0/0	0/1	0/1	0/1	1/1	0/1	0/1	0/1	0/0	0/1	0/1	0/0	0/0	0/1	0/0	0/0	0/0	0/1	0/1	0/1	0/1	0/0	0/0	0/0	1/1	0/1	0/1	0/0	0/1	0/0	0/1	0/0	0/0	0/0	0/0	0/0	0/0	0/1	0/1	0/1	0/1	0/1	0/1	0/0	0/0	0/0	0/0	0/0	0/1	0/1	0/1	0/1	0/1	0/1	0/1	0/0	./.	0/0	0/1	0/0	0/0	0/1	0/0	0/0	0/1	0/0	0/1	0/1	0/0	0/0	0/0	1/1	0/1	0/1	0/1
SC1.2	2038496	AX-93214234	G	.	.	.	PR	GT	0/0	0/0	0/0	0/0	0/0	0/0	0/0	0/0	0/0	0/0	0/0	0/0	0/0	0/0	0/0	0/0	0/0	0/0	0/0	0/0	0/0	0/0	0/0	0/0	0/0	0/0	0/0	0/0	0/0	0/0	0/0	0/0	0/0	0/0	0/0	0/0	0/0	0/0	0/0	0/0	0/0	0/0	0/0	0/0	0/0	0/0	0/0	0/0	0/0	0/0	0/0	0/0	0/0	0/0	0/0	0/0	0/0	0/0	0/0	0/0	0/0	0/0	0/0	0/0	0/0	0/0	0/0	0/0	0/0	0/0	0/0	0/0	0/0	0/0	0/0	0/0	0/0	0/0	0/0	0/0	0/0	0/0	0/0	0/0	0/0	0/0	0/0	0/0	0/0	0/0	0/0	0/0	0/0	0/0	0/0	0/0	0/0	0/0	0/0	0/0	0/0	0/0	0/0	0/0	0/0	0/0	0/0
SC1.2	2055266	AX-93214236	C	T	.	.	PR	GT	0/1	0/1	0/0	0/0	0/1	0/1	0/0	0/0	0/0	0/0	0/0	0/1	0/0	0/0	0/0	0/0	0/0	0/0	0/0	0/0	0/0	0/0	0/0	0/0	0/0	0/0	0/0	0/0	0/1	0/0	0/1	0/0	0/0	0/0	0/0	0/1	0/0	0/0	0/1	0/0	0/0	0/1	0/1	0/0	0/0	0/1	0/0	0/0	0/0	0/1	0/1	0/1	0/0	0/0	0/0	0/0	0/1	0/0	0/0	0/0	0/0	0/0	0/0	0/0	0/0	0/0	0/0	0/0	0/0	0/1	0/1	0/1	0/1	0/1	0/1	0/0	0/0	0/0	0/0	0/0	0/1	0/1	0/1	0/1	0/1	0/1	0/1	0/0	0/0	0/0	0/1	0/0	0/0	0/1	0/0	0/0	0/1	0/0	0/1	0/1	0/0	0/0	0/0	0/1	0/1	0/0	0/1
SC1.2	2056734	AX-93214237	A	G	.	.	PR	GT	0/1	0/1	1/1	0/0	0/1	0/1	1/1	0/1	0/1	0/0	0/0	1/1	0/0	1/1	0/0	0/0	0/0	1/1	0/0	0/0	1/1	0/1	0/0	0/1	0/1	0/1	0/0	0/1	1/1	0/1	0/1	0/1	0/0	0/1	0/1	0/1	1/1	0/1	0/1	0/1	0/0	0/1	0/1	0/0	0/0	0/1	0/0	0/0	0/0	0/1	0/1	0/1	0/1	0/0	0/0	0/0	1/1	0/1	0/1	0/0	0/1	0/0	0/1	0/0	0/0	0/0	0/0	0/0	0/0	0/1	0/1	0/1	0/1	0/1	0/1	0/1	0/0	1/1	0/1	0/1	0/1	0/1	0/1	1/1	0/1	0/1	0/1	0/0	1/1	0/0	0/1	0/0	0/0	0/1	0/0	0/0	0/1	0/0	0/1	1/1	0/0	0/0	0/0	1/1	0/1	0/1	0/1
SC1.2	2071218	AX-93214238	G	.	.	.	PR	GT	0/0	0/0	0/0	0/0	0/0	0/0	0/0	0/0	0/0	0/0	0/0	0/0	0/0	0/0	0/0	0/0	0/0	0/0	0/0	0/0	0/0	0/0	0/0	0/0	0/0	0/0	0/0	0/0	0/0	0/0	0/0	0/0	0/0	0/0	0/0	0/0	0/0	0/0	0/0	0/0	0/0	0/0	0/0	0/0	0/0	0/0	./.	0/0	0/0	0/0	0/0	0/0	0/0	0/0	0/0	0/0	0/0	0/0	0/0	0/0	0/0	0/0	0/0	0/0	0/0	0/0	0/0	0/0	0/0	0/0	0/0	0/0	0/0	0/0	0/0	0/0	0/0	0/0	0/0	0/0	0/0	0/0	0/0	0/0	0/0	0/0	0/0	0/0	0/0	0/0	0/0	0/0	0/0	0/0	0/0	0/0	0/0	0/0	0/0	0/0	0/0	0/0	0/0	0/0	0/0	0/0	0/0
SC1.2	2075749	AX-93214239	G	A	.	.	PR	GT	0/0	0/0	./.	0/0	0/0	0/0	0/0	0/0	0/0	0/0	0/0	0/0	0/0	0/0	0/0	0/0	0/0	0/0	0/0	0/0	0/0	0/0	0/0	0/0	0/0	0/0	0/0	0/0	0/0	0/0	0/0	0/0	0/0	0/0	0/0	0/0	0/0	0/0	0/0	0/0	0/1	0/1	0/0	0/0	0/0	0/0	0/0	0/0	0/1	0/0	0/0	0/0	0/0	0/1	0/0	0/1	0/0	0/0	0/0	0/0	0/0	0/0	0/0	0/1	0/1	0/1	0/0	0/1	0/1	0/1	0/1	0/0	0/0	0/0	0/1	0/0	0/1	0/0	0/0	0/1	0/0	0/0	0/0	0/0	0/0	0/1	0/0	0/0	0/0	0/0	0/0	0/0	0/0	0/0	0/0	0/0	0/0	0/0	0/0	0/0	0/0	0/0	0/0	0/0	0/0	0/0	0/0
SC1.2	2096872	AX-93214241	A	C	.	.	PR	GT	0/1	0/1	0/0	0/0	0/1	0/1	0/0	0/0	0/0	0/0	0/0	0/1	0/0	./.	0/0	0/0	0/0	0/0	0/0	0/0	0/0	0/0	0/0	0/0	0/0	0/0	0/0	0/0	0/1	0/0	0/1	0/0	0/0	0/0	0/0	0/1	0/0	0/0	0/1	0/0	0/0	0/1	0/1	0/0	0/0	0/1	0/0	0/0	0/0	0/1	0/1	0/1	0/0	0/0	0/0	0/0	0/1	0/0	0/0	0/0	0/0	0/0	0/0	0/0	0/0	0/0	0/0	0/0	0/0	0/1	0/1	0/1	0/1	0/1	0/1	0/0	0/0	0/0	0/0	0/0	0/1	0/1	0/1	0/1	0/1	0/1	0/1	0/0	0/0	0/0	0/1	0/0	0/0	0/1	0/0	0/0	0/1	0/0	0/1	0/1	0/0	0/0	0/0	0/1	0/1	0/0	0/1
SC1.2	2119038	AX-93214243	T	C	.	.	PR	GT	0/0	0/0	0/0	0/0	0/0	0/0	0/0	0/0	0/0	0/0	0/0	0/0	0/0	0/0	0/0	0/0	0/0	0/0	0/0	0/0	0/0	0/0	0/0	0/0	0/0	0/0	0/0	0/0	0/0	0/0	0/0	0/0	0/0	0/0	0/0	0/0	0/0	0/0	0/0	0/0	1/1	0/1	0/0	0/1	0/1	0/0	1/1	0/1	1/1	0/0	0/0	0/0	0/0	0/1	0/0	0/1	0/0	0/0	0/0	0/0	0/0	0/0	0/0	0/1	0/1	0/1	0/0	0/1	0/1	0/1	0/1	0/0	0/0	0/0	0/1	0/0	0/0	0/0	0/0	0/0	0/0	0/0	0/0	0/0	0/0	0/0	0/0	0/0	./.	0/0	0/0	0/0	0/0	0/0	0/0	0/0	0/0	0/0	0/0	0/0	0/0	0/0	0/0	0/0	0/0	0/0	0/0
SC1.2	2132275	AX-93214247	A	T	.	.	PR	GT	0/1	0/1	0/0	0/0	0/1	0/1	0/0	0/0	0/0	0/0	0/0	0/1	0/0	0/0	0/0	0/0	0/0	0/0	0/0	0/0	0/0	0/0	0/0	0/0	0/0	0/0	0/0	0/0	0/1	0/0	0/1	0/0	0/0	0/0	0/0	0/1	0/0	0/0	0/1	0/0	0/0	0/1	0/1	0/0	0/0	0/1	0/0	0/0	0/0	0/1	0/1	0/1	0/0	0/0	0/0	0/0	0/1	0/0	0/0	0/0	0/0	0/0	0/0	0/0	0/0	0/0	0/0	0/0	0/0	0/1	0/1	0/1	0/1	0/1	0/1	0/0	0/0	0/0	0/0	0/0	0/1	0/1	0/1	0/1	0/1	0/1	0/1	0/0	1/1	0/0	0/1	0/0	0/0	0/1	0/0	0/0	0/1	0/0	0/1	0/1	0/0	0/0	0/0	0/1	0/1	0/0	0/1
SC1.2	2135994	AX-93214248	A	C	.	.	PR	GT	0/1	0/1	0/0	0/0	0/1	0/1	1/1	0/0	0/1	0/0	0/0	1/1	0/0	0/1	0/0	0/0	0/0	0/1	0/0	0/0	0/1	0/1	0/0	0/1	0/0	0/1	0/0	0/1	1/1	0/1	0/1	0/1	0/0	0/1	0/0	0/1	0/1	0/1	0/1	0/0	0/0	0/1	0/1	0/0	0/0	0/1	0/0	0/0	0/0	0/1	0/1	0/1	0/1	0/0	0/0	0/0	1/1	0/1	0/1	0/0	0/1	0/0	0/1	0/0	0/0	0/0	0/0	0/0	0/0	0/1	0/1	0/1	0/1	0/1	0/1	0/1	0/0	1/1	0/1	0/1	0/1	0/1	0/1	1/1	0/1	0/1	0/1	0/0	1/1	0/0	0/1	0/0	0/0	0/1	0/0	0/0	0/1	0/0	0/1	1/1	0/0	0/0	0/0	0/1	0/1	0/0	0/1
SC1.2	2152534	AX-93214249	C	A	.	.	PR	GT	0/0	0/0	./.	0/0	0/0	0/0	1/1	0/0	0/1	0/0	0/0	0/1	0/0	1/1	0/0	0/0	0/0	1/1	0/0	0/0	1/1	0/1	0/0	0/1	0/0	0/1	0/0	0/1	0/1	0/1	0/0	0/1	0/0	0/1	0/0	0/0	1/1	0/1	0/0	0/0	0/0	0/0	0/0	0/0	0/0	0/0	0/0	0/0	0/0	0/0	0/0	0/0	0/1	0/0	0/0	0/0	0/1	0/1	0/1	0/0	0/1	0/0	0/1	0/0	0/0	0/0	0/0	0/0	0/0	0/0	0/0	0/0	0/0	0/0	0/0	0/0	0/0	0/0	0/0	0/0	0/0	0/0	0/0	0/0	0/0	0/0	0/0	0/0	0/0	0/0	0/0	0/0	0/0	0/0	0/0	0/0	0/0	0/0	0/0	0/0	0/0	0/0	0/0	0/0	0/0	0/0	0/0
SC1.2	2152790	AX-93214250	A	C	.	.	PR	GT	0/0	0/0	0/1	0/0	0/0	0/0	1/1	0/0	0/1	0/0	0/0	0/1	0/0	1/1	0/0	0/0	0/0	1/1	0/0	0/0	1/1	0/1	0/0	0/1	0/0	0/1	0/0	0/1	0/1	0/1	0/0	0/1	0/0	0/1	0/0	0/0	1/1	0/1	0/0	0/0	0/0	0/0	0/0	0/0	0/0	0/0	0/0	0/0	0/0	0/0	0/0	0/0	0/1	0/1	0/0	0/1	0/1	0/1	0/1	0/0	0/1	0/0	0/1	0/0	0/0	0/0	0/0	0/0	0/0	0/0	0/0	0/0	0/0	0/0	./.	0/0	0/1	0/0	0/0	0/1	0/0	0/0	0/0	0/0	0/0	0/1	0/0	0/0	0/0	0/0	0/0	0/0	0/0	0/0	0/0	0/0	./.	0/0	0/0	0/0	0/0	0/0	0/0	0/0	0/0	0/0	0/0
SC1.2	2152999	AX-93214251	A	C	.	.	PR	GT	0/0	0/0	1/1	0/0	0/0	0/0	1/1	0/1	0/1	0/0	0/0	0/1	0/0	1/1	0/0	0/0	0/0	1/1	0/0	0/0	1/1	0/1	0/0	0/1	0/1	0/1	0/0	0/1	0/1	0/1	0/0	0/1	0/0	0/1	0/1	0/0	1/1	0/1	0/0	0/1	0/0	0/0	0/0	0/0	0/0	0/0	0/0	0/0	0/0	0/0	0/0	0/0	0/1	0/1	0/0	0/1	0/1	0/1	0/1	0/0	0/1	0/0	0/1	0/0	0/0	0/0	0/0	0/0	0/0	0/0	0/0	0/0	0/0	0/0	0/0	0/0	0/1	0/0	0/0	0/1	0/0	0/0	0/0	0/0	0/0	0/1	0/0	0/0	0/0	0/0	0/0	0/0	0/0	0/0	0/0	0/0	0/0	0/0	0/0	0/0	0/0	0/0	0/0	0/1	0/0	0/1	0/0
SC1.2	2188474	AX-93214252	A	T	.	.	PR	GT	0/0	0/0	./.	0/0	0/0	0/0	1/1	0/1	0/1	0/0	0/0	0/1	0/0	1/1	0/0	0/0	0/0	1/1	0/0	0/0	1/1	0/1	0/0	0/1	0/1	0/1	0/0	0/1	0/1	0/1	0/0	0/1	0/0	0/1	0/1	0/0	1/1	0/1	0/0	0/1	0/0	0/0	0/0	0/0	0/0	0/0	0/0	0/0	0/0	0/0	0/0	0/0	0/1	0/1	0/0	0/1	0/1	0/1	0/1	0/1	0/1	0/0	0/1	0/0	0/0	0/0	0/0	0/0	0/0	0/0	0/0	0/0	0/0	0/0	0/0	0/0	0/1	0/0	0/0	0/1	0/0	0/0	0/0	0/0	0/0	0/1	0/0	0/0	0/0	0/0	0/0	0/0	0/0	0/0	0/0	0/0	0/0	0/0	0/0	0/0	0/0	0/0	0/0	0/1	0/0	0/1	0/0
SC1.2	2200116	AX-93214253	C	T	.	.	PR	GT	0/0	0/0	./.	0/0	0/0	0/0	1/1	0/0	0/1	0/0	0/0	0/1	0/0	1/1	0/0	0/0	0/0	1/1	0/0	0/0	1/1	0/1	0/0	0/1	0/0	0/1	0/0	0/1	0/1	0/1	0/0	0/1	0/0	0/1	0/0	0/0	1/1	0/1	0/0	0/0	0/0	0/0	0/0	0/0	0/0	0/0	0/0	0/0	0/0	0/0	0/0	0/0	0/1	0/1	0/0	0/1	0/1	0/1	0/1	0/0	0/1	0/0	0/1	0/0	0/0	0/0	0/0	0/0	0/0	0/0	0/0	0/0	0/0	0/0	0/0	0/0	0/1	0/0	0/0	0/1	0/0	0/0	0/0	0/0	0/0	0/1	0/0	0/0	0/0	0/0	0/0	0/0	0/0	0/0	0/0	0/0	0/0	0/0	0/0	0/0	0/0	0/0	0/0	0/0	0/0	0/0	0/0
SC1.2	2207380	AX-93214254	C	A	.	.	PR	GT	0/0	0/0	0/1	0/0	0/0	0/0	1/1	0/0	0/1	0/0	0/0	0/1	0/0	0/1	0/0	0/0	0/0	./.	0/0	0/0	1/1	0/1	0/0	0/1	0/0	0/1	0/0	0/1	0/1	0/1	0/0	0/1	0/0	0/1	0/0	0/0	1/1	0/1	0/0	0/0	0/0	0/0	0/0	0/0	0/0	0/0	0/0	0/0	0/0	0/0	0/0	0/0	0/1	0/0	0/0	0/0	0/1	0/1	0/1	0/0	0/1	0/0	0/1	0/0	0/0	0/0	0/0	0/0	0/0	0/0	0/0	0/0	0/0	0/0	0/0	0/0	0/0	0/0	0/0	0/0	0/0	0/0	0/0	0/0	0/0	0/0	0/0	0/0	0/0	0/0	0/0	0/0	0/0	0/0	0/0	0/0	0/0	0/0	0/0	0/0	0/0	0/0	0/0	0/0	0/0	0/0	0/0
SC1.2	2214918	AX-93214255	G	T	.	.	PR	GT	0/0	0/0	0/0	0/0	0/0	0/0	0/0	0/0	0/0	0/0	0/0	0/0	0/0	0/0	0/0	0/0	0/0	0/0	0/0	0/0	0/0	0/0	0/0	0/0	0/0	0/0	0/0	0/0	0/0	0/0	0/0	0/0	0/0	0/0	0/0	0/0	0/0	0/0	0/0	0/0	0/0	0/0	0/0	0/0	0/0	0/0	0/0	0/0	0/0	0/0	0/0	0/0	0/0	0/0	0/0	0/0	0/0	0/0	0/0	0/0	0/0	0/0	0/0	0/0	0/0	0/0	0/0	0/0	0/0	0/0	0/0	0/0	0/0	0/0	0/0	0/0	0/1	0/0	0/0	0/1	0/0	0/0	0/0	0/0	0/0	0/1	0/0	0/0	0/0	0/0	0/0	0/0	0/0	0/0	0/0	0/0	0/0	0/0	0/0	0/0	0/0	0/0	0/0	0/0	0/0	0/0	0/0
SC1.2	2220468	AX-93214256	G	T	.	.	PR	GT	0/0	0/0	1/1	0/0	0/0	0/0	1/1	0/1	0/1	0/0	0/0	0/1	0/0	1/1	0/0	0/0	0/0	1/1	0/0	0/0	1/1	0/1	0/0	0/1	0/1	0/1	0/0	0/1	0/1	0/1	0/0	0/1	0/0	0/1	0/1	0/0	1/1	0/1	0/0	0/1	0/0	0/0	0/0	0/0	0/0	0/0	0/0	0/0	0/0	0/0	0/0	0/0	0/1	0/0	0/0	0/0	0/1	0/1	0/1	0/0	0/1	0/0	0/1	0/1	0/1	0/1	0/0	0/1	0/1	0/1	0/1	0/0	0/0	0/0	0/1	0/0	0/0	0/0	0/0	0/0	0/0	0/0	0/0	0/0	0/0	0/0	0/0	0/0	0/0	0/0	0/0	0/0	0/0	0/0	0/0	0/0	0/0	0/0	0/0	0/0	0/0	0/0	0/0	0/1	0/0	0/1	0/0
SC1.2	2411356	AX-93214261	G	T	.	.	PR	GT	0/1	0/1	0/0	1/1	0/1	0/1	0/0	0/1	0/1	1/1	1/1	0/0	1/1	0/0	1/1	1/1	0/1	0/0	1/1	1/1	0/0	0/1	1/1	0/0	0/1	0/1	1/1	0/1	0/0	0/1	0/1	0/1	1/1	0/1	0/1	0/1	0/0	0/1	0/1	0/1	1/1	0/1	0/1	1/1	1/1	0/1	1/1	1/1	1/1	0/1	0/1	0/1	0/1	0/0	0/0	0/0	0/0	0/1	0/0	0/0	0/0	0/0	0/0	0/0	0/0	0/0	0/0	0/0	0/0	0/0	0/0	0/0	0/0	0/0	0/0	0/1	1/1	0/0	0/1	0/1	0/1	1/1	0/1	0/1	1/1	1/1	1/1	0/0	1/1	0/1	0/1	0/0	0/0	0/0	0/0	0/0	0/0	0/0	0/0	0/0	0/1	1/1	1/1	0/0	0/1	0/1	0/1
SC1.2	2438620	AX-93214262	G	A	.	.	PR	GT	0/0	0/0	0/0	0/0	0/0	0/0	1/1	0/0	0/1	0/0	0/0	0/1	0/0	0/1	0/0	0/0	0/1	0/1	0/0	0/0	0/1	0/1	0/0	1/1	0/0	0/1	0/0	0/1	0/1	0/1	0/0	0/1	0/0	0/1	0/0	0/0	0/1	0/0	0/0	0/0	0/0	0/0	0/0	0/0	0/0	0/0	0/0	0/0	0/0	0/0	0/0	0/0	0/1	0/1	0/0	1/1	0/0	0/0	0/1	1/1	0/0	1/1	0/1	0/1	0/1	0/1	1/1	0/1	0/1	0/0	0/0	0/1	0/1	0/1	0/0	0/1	0/0	1/1	0/1	0/1	0/0	0/0	0/0	0/1	0/0	0/0	0/0	0/0	0/0	0/1	0/0	1/1	1/1	0/1	0/1	0/1	0/1	0/1	0/0	0/1	0/1	0/0	0/0	0/0	0/0	0/0	0/0
SC1.2	2475144	AX-93214263	C	A	.	.	PR	GT	0/1	0/1	0/0	1/1	0/1	0/1	0/0	0/1	0/1	1/1	0/1	0/0	0/1	0/0	1/1	1/1	0/1	0/0	1/1	1/1	0/0	0/1	1/1	0/0	0/1	0/1	1/1	0/1	0/0	0/1	0/1	0/1	1/1	0/1	0/1	0/1	0/0	0/1	0/1	0/1	0/1	0/1	0/0	0/0	0/0	0/0	0/0	0/0	0/1	0/0	0/0	0/0	0/1	0/0	0/0	0/0	0/0	0/1	0/0	0/0	0/0	0/0	0/0	0/0	0/0	0/0	0/0	0/0	0/0	0/0	0/0	0/0	0/0	0/0	0/0	0/1	1/1	0/0	0/1	0/1	0/1	1/1	0/1	0/1	1/1	1/1	0/1	0/0	0/1	0/1	0/1	0/0	0/0	0/0	0/0	0/0	0/0	0/0	0/0	0/0	0/1	1/1	1/1	0/0	0/1	0/1	0/1
SC1.2	2475461	AX-93214264	C	G	.	.	PR	GT	0/1	0/1	0/0	1/1	0/1	0/1	0/0	0/1	0/1	1/1	0/1	0/0	0/1	0/0	1/1	1/1	0/1	0/0	1/1	1/1	0/0	0/1	1/1	0/0	0/1	0/1	1/1	0/1	0/0	0/1	0/1	0/1	1/1	0/1	0/1	0/1	0/0	0/0	0/1	0/1	1/1	0/1	0/1	1/1	1/1	0/1	1/1	1/1	1/1	0/1	0/1	0/1	0/1	0/0	0/0	0/0	0/0	0/1	0/0	0/0	0/0	0/0	0/0	0/1	0/1	0/1	0/0	0/1	0/1	0/1	0/1	0/0	0/0	0/0	0/1	0/1	1/1	0/0	0/1	0/1	0/1	1/1	0/1	0/1	1/1	1/1	0/1	0/1	0/1	0/1	0/1	0/0	0/0	0/0	0/1	0/1	0/0	0/1	0/1	0/0	0/1	1/1	1/1	0/0	0/1	0/1	0/1
SC1.2	2680950	AX-93214268	T	A	.	.	PR	GT	0/1	0/1	1/1	0/0	0/1	0/1	1/1	0/1	0/1	0/0	0/0	1/1	0/0	1/1	0/0	0/0	0/1	1/1	0/0	0/0	1/1	0/1	0/0	1/1	0/1	0/1	0/0	0/1	1/1	0/1	0/1	0/1	0/0	0/1	0/1	0/1	1/1	0/1	0/1	0/1	0/0	0/1	0/1	0/0	0/0	0/1	0/0	0/0	0/0	0/1	0/1	0/1	0/1	0/1	1/1	0/0	1/1	0/1	0/1	0/0	1/1	0/0	0/1	0/0	0/0	0/0	0/0	0/0	0/0	0/1	0/1	0/1	0/1	0/1	0/1	0/0	0/0	0/0	0/0	0/0	0/1	0/0	0/1	0/0	0/0	0/0	0/0	1/1	0/0	0/0	0/1	0/0	0/0	0/1	0/1	0/1	0/1	0/1	1/1	0/1	0/0	0/0	0/0	1/1	0/1	0/1	0/1
SC1.2	2745675	AX-93214270	C	T	.	.	PR	GT	0/1	0/1	./.	0/1	0/0	0/1	0/0	0/1	0/1	0/1	1/1	0/0	0/1	0/0	0/1	0/0	0/0	0/0	0/1	0/1	0/0	0/1	./.	0/0	0/0	0/0	./.	0/0	0/0	0/0	0/0	0/0	0/1	0/0	0/0	0/0	0/0	0/0	0/0	0/0	0/1	0/0	0/1	1/1	1/1	0/1	1/1	1/1	0/1	0/1	0/1	0/1	0/0	0/0	./.	0/0	0/0	0/1	0/0	0/0	0/0	0/0	0/0	0/0	0/0	0/0	./.	0/0	0/0	0/0	0/0	0/0	0/0	0/0	0/0	0/0	0/0	0/0	0/0	0/0	0/0	0/1	0/0	0/1	0/1	0/1	./.	0/0	0/0	0/0	0/0	0/0	0/0	0/0	0/0	0/0	0/0	0/0	0/0	0/0	0/0	1/1	1/1	0/0	0/1	./.	0/1
SC1.2	2771199	AX-93214271	C	.	.	.	PR	GT	0/0	0/0	0/0	0/0	0/0	0/0	0/0	0/0	0/0	0/0	0/0	0/0	0/0	0/0	0/0	0/0	0/0	0/0	0/0	0/0	0/0	0/0	0/0	0/0	0/0	0/0	0/0	0/0	0/0	0/0	0/0	0/0	0/0	0/0	0/0	0/0	0/0	0/0	0/0	0/0	0/0	0/0	0/0	0/0	0/0	0/0	0/0	0/0	0/0	0/0	0/0	0/0	0/0	0/0	0/0	0/0	0/0	0/0	0/0	0/0	0/0	0/0	0/0	0/0	0/0	0/0	0/0	0/0	0/0	0/0	0/0	0/0	0/0	0/0	0/0	0/0	0/0	0/0	0/0	0/0	0/0	0/0	0/0	0/0	0/0	0/0	0/0	0/0	0/0	0/0	0/0	0/0	0/0	0/0	0/0	0/0	0/0	0/0	0/0	0/0	0/0	0/0	0/0	0/0	0/0	0/0	0/0
SC1.2	2798802	AX-93214272	G	A	.	.	PR	GT	0/0	0/0	0/0	0/0	0/0	0/0	./.	0/0	0/0	0/0	0/0	0/0	0/0	0/0	0/0	0/0	0/0	./.	0/0	0/0	./.	0/0	0/0	./.	0/0	0/0	0/0	0/0	0/0	0/0	0/0	0/0	0/0	0/0	0/0	0/0	./.	0/0	0/0	0/0	0/1	0/0	0/0	0/1	0/1	0/0	1/1	0/1	0/1	0/0	0/0	0/0	0/0	0/0	0/0	0/0	0/0	0/0	0/0	0/0	0/1	0/0	0/0	0/0	0/0	0/0	0/0	0/0	0/0	0/0	0/0	0/0	0/0	0/0	0/0	0/0	0/0	0/0	0/0	0/0	0/0	0/0	0/0	0/0	0/0	0/0	0/0	0/0	0/0	0/0	0/0	0/0	0/0	0/0	0/0	0/0	0/0	0/0	0/0	0/0	0/0	0/0	0/1	0/0	0/1	0/0	0/0
SC1.2	2821939	AX-93214273	T	C	.	.	PR	GT	0/0	0/0	0/0	1/1	0/0	0/0	1/1	0/1	1/1	0/0	1/1	0/0	0/0	0/1	0/0	0/0	0/0	0/0	1/1	1/1	0/0	1/1	0/0	1/1	0/1	0/0	1/1	1/1	0/0	0/0	0/0	0/0	1/1	0/0	0/0	0/0	0/1	1/1	0/0	0/0	0/1	0/0	0/0	1/1	1/1	0/0	1/1	1/1	0/1	0/0	0/0	0/0	0/0	./.	0/0	1/1	0/0	./.	0/1	1/1	0/1	1/1	./.	1/1	1/1	1/1	1/1	1/1	1/1	0/1	0/1	0/0	0/0	0/0	0/1	0/0	0/0	1/1	0/0	1/1	0/0	0/0	0/0	1/1	0/0	1/1	0/0	1/1	0/0	0/0	0/0	1/1	1/1	0/0	0/0	0/0	0/0	0/0	0/0	0/0	0/0	1/1	1/1	0/0	0/1	./.	0/0
SC1.2	2997814	AX-93214276	A	G	.	.	PR	GT	0/1	0/1	0/0	0/0	0/1	0/1	0/0	0/0	0/0	0/0	0/0	0/1	0/0	0/0	0/0	0/0	0/0	0/0	0/0	0/0	0/0	0/0	0/0	0/0	0/0	0/0	0/0	0/0	0/1	0/0	0/1	0/0	0/0	0/0	0/0	0/1	0/0	0/0	0/1	0/0	0/0	0/1	0/1	0/0	0/0	0/1	0/0	0/0	0/0	0/1	0/1	0/1	0/0	0/0	0/0	0/0	0/1	0/0	0/0	0/0	0/0	0/0	0/0	0/0	0/0	0/0	0/0	0/0	0/0	0/1	0/1	0/1	0/1	0/1	0/1	0/0	0/0	0/0	0/0	0/0	0/1	0/0	0/1	0/0	0/0	0/0	0/0	0/0	0/0	0/0	0/1	0/0	0/0	0/1	0/0	0/0	0/1	0/0	0/1	0/1	0/0	0/0	0/0	0/1	0/1	0/0	0/1
SC1.2	3204959	AX-93214278	C	T	.	.	PR	GT	1/1	1/1	0/0	1/1	0/1	0/1	1/1	0/1	1/1	0/1	1/1	1/1	0/1	0/1	0/1	0/0	0/1	0/1	1/1	0/1	0/1	1/1	0/0	1/1	0/0	0/1	0/1	0/1	1/1	0/1	0/1	0/1	1/1	0/1	0/0	0/1	0/1	0/0	0/1	0/0	0/0	0/1	1/1	0/1	0/1	1/1	0/0	0/1	0/0	1/1	1/1	1/1	0/1	0/0	0/0	0/0	0/1	0/1	0/0	0/0	0/0	0/0	0/0	0/0	0/0	0/0	0/0	0/0	0/0	0/1	0/1	0/1	0/1	0/1	0/1	0/0	0/0	0/0	0/0	0/0	0/1	0/1	0/1	0/1	0/1	0/1	0/1	./.	0/0	0/0	0/1	0/0	0/0	0/1	0/0	0/0	0/1	0/0	0/1	0/1	0/0	1/1	0/1	0/1	0/1	0/1	1/1
SC1.2	3228332	AX-93214279	C	G	.	.	PR	GT	0/0	0/0	1/1	0/0	0/0	0/0	0/1	0/1	0/0	0/0	0/0	0/0	0/0	1/1	0/0	0/0	0/0	1/1	0/0	0/0	1/1	0/0	0/0	0/1	0/1	0/0	0/0	0/0	0/0	0/0	0/0	0/0	0/0	0/0	0/1	0/0	1/1	0/1	0/0	0/1	0/0	0/0	0/0	0/0	0/0	0/0	0/0	0/0	0/0	0/0	0/0	0/0	0/0	0/1	1/1	0/0	0/1	0/1	0/1	0/0	1/1	0/0	0/1	0/0	0/0	0/0	0/1	0/0	0/0	0/0	0/0	0/0	0/0	0/0	0/0	0/0	0/0	0/0	0/0	0/0	0/0	0/0	0/0	0/0	0/0	0/0	0/0	0/0	0/0	0/0	0/0	0/0	0/0	0/0	0/1	0/1	0/0	0/1	0/1	0/0	0/0	0/0	0/0	0/1	0/0	0/1	0/0
SC1.2	3314228	AX-93214280	G	A	.	.	PR	GT	0/0	0/0	1/1	0/0	0/0	0/1	0/0	0/1	0/0	0/0	0/0	0/0	0/0	0/1	0/0	0/0	0/0	0/1	0/0	0/1	0/1	0/0	0/1	0/0	0/1	0/0	0/0	0/0	0/0	0/0	0/0	0/0	0/0	0/0	0/1	0/0	0/1	0/1	0/0	0/1	0/0	0/0	0/0	0/0	0/0	0/0	0/0	0/0	0/0	0/0	0/0	0/0	0/0	0/1	1/1	0/0	0/1	0/1	0/1	0/0	1/1	0/0	0/1	0/1	0/1	0/1	0/0	0/1	0/1	0/1	0/1	0/0	0/0	0/0	0/1	0/0	0/0	0/0	0/0	0/0	0/0	0/0	0/0	0/0	0/0	0/0	0/0	0/0	0/0	0/0	0/0	0/0	0/0	0/0	0/0	0/0	0/0	0/0	0/0	0/0	0/0	0/0	0/0	0/1	0/0	0/1	0/0
SC1.2	3323440	AX-93214282	C	A	.	.	PR	GT	0/1	0/1	0/0	0/0	0/1	0/1	0/0	0/0	0/0	0/0	0/0	0/1	0/0	0/0	0/0	0/0	0/0	0/0	0/0	0/0	0/0	0/0	0/0	0/0	0/0	0/0	0/0	0/0	0/1	0/0	0/1	0/0	0/0	0/0	0/0	0/1	0/0	0/1	0/1	0/0	0/0	0/1	0/1	0/0	0/0	0/1	0/0	0/0	0/0	0/1	0/1	0/1	0/0	0/0	0/0	0/0	0/1	0/0	0/0	0/0	0/0	0/0	0/0	0/0	0/0	0/0	0/1	0/0	0/0	0/1	0/1	0/1	0/1	0/1	0/1	0/0	0/0	0/0	0/0	0/0	0/1	0/0	0/1	0/0	0/0	0/0	0/0	0/0	0/0	0/0	0/1	0/0	0/0	0/1	0/1	0/1	0/1	0/1	1/1	0/1	0/0	0/0	0/0	0/1	0/1	0/0	0/1
SC1.2	3323851	AX-93214283	A	G	.	.	PR	GT	0/1	0/1	0/0	1/1	0/0	0/0	0/0	1/1	0/1	0/1	1/1	0/0	0/1	0/0	0/1	0/0	0/0	0/0	1/1	1/1	0/0	0/1	0/0	0/0	1/1	0/0	1/1	0/1	0/0	0/0	0/0	0/0	1/1	0/0	0/0	0/0	0/0	0/0	0/0	0/0	0/0	0/0	0/1	0/1	0/1	0/1	0/0	0/1	0/0	0/1	0/1	0/1	0/0	1/1	0/0	0/1	0/0	./.	0/0	0/0	0/0	0/0	0/0	1/1	1/1	1/1	0/1	1/1	1/1	0/0	0/0	0/1	0/1	0/1	0/0	0/1	0/1	1/1	0/1	1/1	0/0	0/1	0/0	1/1	0/1	1/1	0/1	0/0	0/0	0/1	0/0	1/1	1/1	0/1	0/1	0/1	0/1	0/1	0/0	0/1	0/1	1/1	0/1	0/0	0/0	1/1	0/1
SC1.2	3449379	AX-93214286	C	T	.	.	PR	GT	0/0	0/0	0/0	0/0	0/1	0/1	0/0	0/0	0/0	0/1	0/0	0/0	0/1	0/0	0/1	1/1	0/1	0/0	0/0	0/1	0/0	0/0	1/1	0/0	0/0	0/1	0/0	0/0	0/0	0/1	0/1	0/1	0/0	0/1	0/1	0/1	0/0	0/0	0/1	0/1	1/1	0/1	0/1	1/1	1/1	0/1	1/1	1/1	1/1	0/1	0/1	0/1	0/1	0/0	0/0	0/1	0/0	0/0	0/1	1/1	0/0	1/1	0/1	1/1	1/1	1/1	0/1	1/1	1/1	0/1	0/1	0/1	./.	0/1	0/1	0/1	1/1	0/0	0/1	0/1	0/1	0/1	0/1	0/0	0/1	0/1	0/1	0/0	./.	1/1	0/1	1/1	1/1	0/1	0/1	0/1	0/1	0/1	0/0	0/1	1/1	0/0	0/1	0/0	0/1	0/0	0/0
SC1.2	3527458	AX-93214287	C	T	.	.	PR	GT	0/0	0/0	0/0	0/0	0/0	0/1	0/0	0/0	0/0	0/0	0/0	0/0	0/0	0/0	0/0	0/0	0/0	0/0	0/0	0/1	0/0	0/0	0/1	0/0	0/0	0/0	0/0	0/0	0/0	0/0	0/0	0/0	0/0	0/0	0/0	0/0	0/0	0/0	0/0	0/0	0/0	0/0	0/0	0/0	0/0	0/0	0/0	0/0	0/0	0/0	0/0	0/0	0/0	0/0	0/0	0/0	0/0	0/0	0/0	0/0	0/0	0/0	0/0	0/0	0/0	0/0	0/0	0/0	0/0	0/0	0/0	0/0	0/0	0/0	0/0	0/0	0/0	0/0	0/0	0/0	0/0	0/0	0/0	0/0	0/0	0/0	0/0	0/0	0/0	0/0	0/0	0/0	0/0	0/0	0/0	0/0	0/0	0/0	0/0	0/0	0/0	0/0	0/0	0/0	0/0	0/0	0/0
SC1.2	3604146	AX-93214288	A	G	.	.	PR	GT	0/1	1/1	1/1	0/0	0/1	1/1	1/1	1/1	1/1	0/1	0/1	1/1	0/0	1/1	0/0	0/0	0/0	1/1	0/1	1/1	1/1	1/1	0/0	1/1	0/1	0/0	0/0	0/0	1/1	0/0	0/1	0/0	0/0	0/0	./.	0/1	1/1	0/0	0/1	0/1	0/0	0/1	0/1	0/0	0/0	0/1	0/0	0/0	0/0	0/1	0/1	0/1	0/0	1/1	1/1	0/0	1/1	1/1	0/0	0/0	1/1	0/0	0/0	0/0	0/0	0/0	0/1	0/0	0/0	0/1	0/1	0/1	0/1	0/1	0/1	0/0	0/0	0/0	0/0	0/0	0/1	0/1	0/1	0/1	0/1	0/1	0/1	./.	0/0	0/0	0/1	0/0	0/0	0/1	0/1	0/1	0/1	0/1	1/1	0/1	0/0	1/1	0/1	1/1	0/1	1/1	1/1
SC1.2	3646056	AX-93214290	T	C	.	.	PR	GT	0/0	0/0	0/0	0/0	0/0	0/0	0/0	0/0	0/0	0/0	0/0	0/0	0/0	0/0	0/0	0/0	0/0	0/0	0/0	0/0	0/0	0/0	0/0	0/0	0/0	0/0	0/0	0/0	0/0	0/0	0/0	0/0	0/0	0/0	0/0	0/0	0/0	0/0	0/0	0/0	0/0	0/0	0/0	0/0	0/0	0/0	0/0	0/0	0/0	0/0	0/0	0/0	0/0	0/0	0/0	0/0	0/0	0/0	0/0	0/0	0/0	0/0	0/0	0/1	0/1	0/1	1/1	0/1	0/1	0/0	0/0	0/1	0/1	0/1	0/0	0/0	0/0	0/0	0/0	0/0	0/0	0/0	0/0	0/0	0/0	0/0	0/0	0/0	0/0	0/1	0/0	1/1	1/1	0/1	1/1	1/1	0/1	1/1	0/1	0/1	./.	0/0	0/0	0/0	0/0	0/0	0/0
SC1.2	3797321	AX-93214294	G	A	.	.	PR	GT	0/0	0/0	1/1	0/0	0/0	0/0	1/1	0/1	0/1	0/0	0/0	0/1	0/0	1/1	0/0	0/0	0/1	1/1	0/0	0/0	1/1	0/1	0/0	1/1	0/1	0/1	0/0	0/1	0/1	0/1	0/0	0/1	0/0	0/1	0/1	0/0	1/1	0/1	0/0	0/1	0/0	0/0	0/0	0/0	0/0	0/0	0/0	0/0	0/0	0/0	0/0	0/0	0/1	0/1	1/1	0/0	0/1	0/1	0/1	0/0	1/1	0/0	0/1	0/1	0/1	0/1	0/1	0/1	0/1	0/0	0/0	0/1	0/1	0/1	0/0	0/0	0/0	0/0	0/0	0/0	0/0	0/0	0/0	0/0	0/0	0/0	0/0	1/1	0/0	0/1	0/0	1/1	1/1	0/1	0/1	0/0	0/1	0/0	0/0	0/1	0/1	0/0	0/0	0/1	0/0	0/1	0/0
SC1.2	3853820	AX-93214297	C	T	.	.	PR	GT	1/1	0/0	0/0	1/1	1/1	0/0	0/0	0/0	0/0	0/1	0/1	0/0	1/1	0/0	1/1	1/1	0/1	0/0	0/1	0/0	0/0	0/0	0/1	0/0	0/0	0/1	0/1	0/0	0/0	0/1	1/1	0/1	1/1	0/1	0/1	1/1	0/0	0/1	1/1	0/1	1/1	1/1	0/0	0/1	0/1	0/0	1/1	0/1	1/1	0/0	0/0	0/0	0/1	0/0	0/0	0/0	0/0	0/0	0/0	0/0	0/0	0/0	0/0	0/1	0/1	0/1	0/1	0/1	0/1	0/0	0/0	1/1	1/1	1/1	0/0	0/0	0/0	0/0	0/0	0/0	0/0	0/0	0/0	0/0	0/0	0/0	0/0	0/0	0/0	0/1	0/0	1/1	1/1	1/1	0/1	0/0	1/1	0/0	0/0	1/1	0/1	0/0	0/1	0/0	1/1	0/0	0/0
SC1.2	3917474	AX-93214298	A	C	.	.	PR	GT	0/0	0/1	1/1	0/0	0/0	0/0	1/1	0/1	0/1	0/1	0/1	0/1	0/0	1/1	0/0	0/0	0/1	1/1	0/0	0/0	1/1	0/1	0/0	1/1	1/1	0/1	0/1	1/1	0/1	0/1	0/0	0/1	0/0	0/1	0/1	0/0	1/1	0/1	0/0	0/1	0/0	0/0	0/0	0/0	0/0	0/0	0/0	0/0	0/0	0/0	0/0	0/0	0/1	0/1	1/1	0/1	0/1	0/1	1/1	1/1	1/1	1/1	1/1	0/1	0/1	0/1	0/0	0/1	0/1	0/1	0/1	0/0	0/0	0/0	0/1	0/1	0/1	0/0	0/1	0/0	0/1	0/1	0/1	0/0	0/1	0/0	0/1	./.	1/1	0/1	0/1	0/0	0/0	0/0	0/0	0/1	0/0	0/1	0/0	0/0	0/1	1/1	0/0	0/1	0/0	0/1	0/0
SC1.2	3982397	AX-93214300	A	C	.	.	PR	GT	0/1	0/1	0/0	0/0	0/1	0/1	0/0	0/0	0/0	0/0	0/0	0/1	0/0	0/0	0/0	0/0	0/0	0/0	0/0	0/0	0/0	0/0	0/0	0/0	0/0	0/0	0/0	0/0	0/1	0/0	0/1	0/0	0/0	0/0	0/0	0/1	0/0	0/0	0/1	0/0	0/0	0/1	0/1	0/0	0/0	0/1	0/0	0/0	0/0	0/1	0/1	0/1	0/0	0/0	0/0	0/0	0/1	0/0	0/0	0/0	0/0	0/0	0/0	0/0	0/0	0/0	0/0	0/0	0/0	0/1	0/1	0/1	0/1	0/1	0/1	0/0	0/0	0/0	0/0	0/0	0/1	0/0	0/1	0/0	0/0	0/0	0/0	0/0	0/0	0/0	0/1	0/0	0/0	0/1	0/0	0/0	0/1	0/0	0/1	0/1	0/0	0/0	0/0	0/1	0/1	0/0	0/1
SC1.2	3987793	AX-93214301	A	C	.	.	PR	GT	0/1	0/1	0/0	0/0	0/1	1/1	./.	0/0	0/0	0/0	0/0	1/1	0/0	0/0	0/0	0/0	0/0	0/0	0/0	0/1	0/0	0/0	0/1	0/1	0/1	0/0	0/1	1/1	1/1	0/0	0/1	0/0	0/0	0/0	0/0	0/1	0/0	0/0	0/1	0/0	0/0	0/1	0/1	0/0	0/0	0/1	0/0	./.	0/0	0/1	0/1	0/1	0/0	0/1	0/0	1/1	1/1	1/1	1/1	1/1	0/0	1/1	1/1	0/1	0/1	0/1	0/0	0/1	0/1	1/1	1/1	0/1	0/1	0/1	1/1	1/1	1/1	1/1	1/1	1/1	1/1	0/1	1/1	0/1	0/1	0/1	0/1	0/1	./.	0/1	1/1	0/0	0/0	0/1	0/0	0/1	0/1	0/1	0/1	0/1	0/1	1/1	0/0	0/1	0/1	0/0	0/1
SC1.2	4118921	AX-93214306	A	G	.	.	PR	GT	0/0	0/0	0/0	0/0	0/0	0/0	0/0	0/0	0/0	0/0	0/0	0/0	0/0	0/0	0/0	0/0	0/0	0/0	0/0	0/0	0/0	0/0	0/0	0/0	0/0	0/0	0/0	0/0	0/0	0/0	0/0	0/0	0/0	0/0	0/0	0/0	0/0	0/0	0/0	0/0	0/0	0/0	0/0	0/0	0/0	0/0	0/0	0/0	0/0	0/0	0/0	0/0	0/0	0/1	0/0	0/1	0/0	0/0	0/0	0/0	0/0	0/0	0/0	0/0	0/0	0/0	0/0	0/0	0/0	0/0	0/0	0/0	0/0	0/0	0/0	0/0	0/0	0/0	0/0	0/0	0/0	0/0	0/0	0/0	0/0	0/0	0/0	0/0	0/0	0/0	0/0	0/0	0/0	0/0	0/0	0/0	0/0	0/0	0/0	0/0	0/0	0/0	0/0	0/0	0/0	0/0	0/0
SC1.2	4129858	AX-93214309	T	C	.	.	PR	GT	0/0	0/0	1/1	0/0	0/0	0/0	1/1	0/0	0/1	0/0	./.	0/1	0/0	1/1	0/0	0/0	0/1	1/1	0/0	0/0	1/1	0/1	0/0	1/1	0/0	0/1	0/0	0/1	0/1	0/1	0/0	0/1	0/0	0/1	0/0	0/0	1/1	0/1	0/0	0/1	0/0	0/0	0/0	0/0	0/0	0/0	0/0	0/0	0/0	0/0	0/0	0/0	0/1	0/1	1/1	0/0	0/1	0/1	0/1	0/0	1/1	0/0	0/1	0/0	0/0	0/0	0/0	0/0	0/0	0/0	0/0	0/0	0/0	0/0	0/0	0/0	0/0	0/0	0/0	0/0	0/0	0/0	0/0	0/0	0/0	0/0	0/0	0/0	0/0	0/0	0/0	0/0	0/0	0/0	0/0	0/0	0/0	0/0	0/0	0/0	0/0	0/0	0/0	0/0	0/0	0/0	0/0
SC1.2	4321856	AX-93214313	C	T	.	.	PR	GT	0/0	0/0	0/0	0/0	0/0	0/0	0/0	0/0	0/0	0/0	0/0	0/0	0/0	0/0	0/0	0/0	0/0	0/0	0/0	0/0	0/0	0/0	0/0	0/0	0/0	0/0	0/0	0/0	0/0	0/0	0/0	0/0	0/0	0/0	0/0	0/0	0/0	0/0	0/0	0/0	0/0	0/0	0/0	0/0	0/0	0/0	0/0	0/0	0/0	0/0	0/0	0/0	0/0	0/0	0/0	0/0	0/0	0/0	0/0	0/0	0/0	0/0	0/0	0/1	0/1	0/1	0/0	0/1	0/1	1/1	1/1	0/0	0/0	0/0	1/1	0/0	0/0	0/0	0/0	0/0	0/0	0/0	0/0	0/0	0/0	0/0	0/0	0/0	0/0	0/0	0/0	0/0	0/0	0/0	0/0	0/1	0/0	0/1	0/0	0/0	0/0	0/0	0/0	0/0	0/0	0/0	0/0
SC1.2	4336580	AX-93214314	G	C	.	.	PR	GT	0/1	0/0	0/0	1/1	0/1	0/0	0/0	0/1	0/1	0/1	0/1	0/0	0/1	0/0	1/1	1/1	0/1	0/0	1/1	0/1	0/0	0/1	0/1	0/0	0/0	0/1	0/1	0/0	0/0	0/1	0/1	0/1	1/1	0/1	0/1	0/1	0/0	0/1	0/1	0/1	0/0	0/0	0/1	0/1	0/1	0/1	0/0	0/1	0/0	0/1	0/1	0/1	0/1	0/0	0/0	0/0	0/0	0/1	0/0	0/0	0/0	0/0	0/0	0/0	0/0	0/0	0/0	0/0	0/0	0/0	0/0	0/0	0/0	0/0	0/0	0/1	0/0	1/1	0/1	0/1	0/0	0/1	0/0	1/1	0/1	0/1	0/1	0/0	./.	0/0	0/0	0/0	0/0	0/0	0/0	0/0	0/0	0/0	0/0	0/0	0/0	0/0	0/1	0/0	0/0	0/1	0/1
SC1.2	4420121	AX-93214315	G	A	.	.	PR	GT	0/0	0/1	0/0	0/0	0/0	0/1	./.	0/1	./.	0/1	0/1	0/0	0/0	0/0	0/0	0/0	0/0	0/0	0/1	1/1	0/0	1/1	0/1	0/0	0/1	0/0	0/1	1/1	0/0	0/0	0/0	0/0	0/0	0/0	0/0	0/0	0/0	0/0	0/0	0/0	1/1	0/1	0/1	1/1	1/1	0/1	1/1	1/1	1/1	0/1	0/1	0/1	0/0	0/1	0/0	1/1	0/0	0/0	1/1	1/1	0/0	1/1	1/1	0/1	0/1	0/1	1/1	0/1	0/1	0/0	0/0	0/1	0/1	0/1	0/0	0/1	1/1	0/0	0/1	0/1	0/1	0/1	0/1	0/0	0/1	0/1	0/1	0/0	0/1	1/1	0/1	1/1	1/1	0/1	1/1	0/1	0/1	0/1	0/1	0/1	1/1	1/1	0/1	0/0	0/1	0/0	0/0
SC1.2	4584201	AX-93214317	C	T	.	.	PR	GT	0/1	0/1	0/0	1/1	0/0	0/0	./.	0/0	0/0	0/1	1/1	0/0	0/1	0/0	0/1	0/0	0/0	0/0	0/1	0/0	0/0	0/0	0/0	./.	0/0	0/0	0/1	0/0	0/0	0/0	0/0	0/0	1/1	0/0	0/0	0/0	0/0	0/0	0/0	0/0	0/0	0/0	0/0	0/0	0/0	0/0	0/0	0/0	0/0	0/0	0/0	0/0	0/0	0/0	0/0	0/0	0/0	0/0	0/0	0/0	0/0	0/0	0/0	0/1	0/1	0/1	0/1	0/1	0/1	0/0	0/0	0/1	0/1	0/1	0/0	0/1	0/0	1/1	0/1	0/1	0/0	0/0	0/0	0/1	0/0	0/0	0/0	0/0	0/0	0/1	0/0	1/1	1/1	0/1	1/1	0/1	0/1	0/1	0/1	0/1	0/1	0/0	0/0	0/0	0/0	0/0	0/0
SC1.2	4662707	AX-93214318	A	.	.	.	PR	GT	0/0	0/0	0/0	0/0	0/0	0/0	0/0	0/0	0/0	0/0	0/0	0/0	0/0	0/0	0/0	0/0	0/0	0/0	0/0	0/0	0/0	0/0	0/0	0/0	0/0	0/0	0/0	0/0	0/0	0/0	0/0	0/0	0/0	0/0	0/0	0/0	0/0	0/0	0/0	0/0	0/0	0/0	0/0	0/0	0/0	0/0	0/0	0/0	0/0	0/0	0/0	0/0	0/0	0/0	0/0	0/0	0/0	0/0	0/0	0/0	0/0	0/0	0/0	0/0	0/0	0/0	0/0	0/0	0/0	0/0	0/0	0/0	0/0	0/0	0/0	0/0	0/0	0/0	0/0	0/0	0/0	0/0	0/0	0/0	0/0	0/0	0/0	0/0	0/0	0/0	0/0	0/0	0/0	0/0	0/0	0/0	0/0	0/0	0/0	0/0	0/0	0/0	0/0	0/0	0/0	0/0	0/0
SC1.2	4707119	AX-93214319	A	G	.	.	PR	GT	0/1	0/1	0/0	0/0	0/1	0/1	0/0	0/0	0/0	0/0	0/0	0/1	0/0	0/0	0/0	0/0	0/0	0/0	0/0	0/0	0/0	0/0	0/0	0/0	0/0	0/0	0/0	0/0	0/1	0/0	0/1	0/0	0/0	0/0	0/0	0/1	0/0	0/0	0/1	0/0	0/0	0/1	0/1	0/0	0/0	0/1	0/0	0/0	0/0	0/1	0/1	0/1	0/0	0/0	0/0	0/0	0/1	0/0	0/0	0/0	0/0	0/0	0/0	0/0	0/0	0/0	0/1	0/0	0/0	0/1	0/1	0/1	0/1	0/1	0/1	0/0	0/0	0/0	0/0	0/0	0/1	0/0	0/1	0/0	0/0	0/0	0/0	0/0	0/0	0/0	0/1	0/0	0/0	0/1	0/0	0/0	0/1	0/0	0/1	0/1	0/0	0/0	0/0	0/1	0/1	0/0	0/1
SC1.2	4743363	AX-93214322	T	A	.	.	PR	GT	0/0	0/0	1/1	0/0	0/0	0/0	0/0	0/1	0/0	0/0	0/0	0/0	0/0	0/1	0/0	0/0	0/0	0/1	0/0	0/0	0/1	0/0	0/0	0/0	0/1	0/0	0/0	0/0	0/0	0/0	0/0	0/0	0/0	0/0	0/1	0/0	0/1	0/0	0/0	0/1	0/0	0/0	0/1	0/1	0/1	0/1	0/0	0/1	0/0	0/1	0/1	0/1	0/0	0/1	./.	0/0	0/0	0/1	0/0	./.	0/1	0/0	0/0	0/1	0/1	0/1	0/0	0/1	0/1	0/1	0/1	0/0	0/0	0/0	0/1	0/0	0/0	0/0	0/0	0/0	0/0	0/0	0/0	0/0	0/0	0/0	0/0	1/1	0/0	0/0	0/0	0/0	0/0	0/0	0/0	0/1	0/0	0/1	0/0	0/0	0/0	0/0	0/0	0/1	0/0	0/1	0/0
SC1.2	4858141	AX-93214325	A	G	.	.	PR	GT	0/0	0/0	0/0	0/0	0/0	0/0	1/1	0/0	0/1	0/0	0/0	0/1	0/0	0/1	0/0	0/0	0/1	0/1	0/0	0/0	0/1	0/1	0/0	1/1	0/0	0/1	0/0	0/1	0/1	0/1	0/0	0/1	0/0	0/1	0/0	0/0	0/1	0/1	0/0	0/0	0/0	0/0	0/0	0/0	0/0	0/0	0/0	0/0	0/0	0/0	0/0	0/0	0/1	0/0	0/0	0/0	0/1	0/1	0/1	0/0	0/1	0/0	0/1	0/0	0/0	0/0	0/0	0/0	0/0	0/0	0/0	0/0	0/0	0/0	0/0	0/0	0/0	0/0	0/0	0/0	0/0	0/0	0/0	0/0	0/0	0/0	0/0	0/0	0/0	0/0	0/0	0/0	0/0	0/0	0/0	0/0	0/0	0/0	0/0	0/0	0/0	0/0	0/0	0/0	0/0	0/0	0/0
SC1.2	4873447	AX-93214326	A	.	.	.	PR	GT	0/0	0/0	0/0	0/0	0/0	0/0	0/0	0/0	0/0	0/0	0/0	0/0	0/0	0/0	0/0	0/0	0/0	0/0	0/0	0/0	0/0	0/0	0/0	0/0	0/0	0/0	0/0	0/0	0/0	0/0	0/0	0/0	0/0	0/0	0/0	0/0	0/0	0/0	0/0	0/0	0/0	0/0	0/0	0/0	0/0	0/0	0/0	0/0	0/0	0/0	0/0	0/0	0/0	0/0	0/0	0/0	0/0	0/0	0/0	0/0	0/0	0/0	0/0	0/0	0/0	0/0	0/0	0/0	0/0	0/0	0/0	0/0	0/0	0/0	0/0	0/0	0/0	0/0	0/0	0/0	0/0	0/0	0/0	0/0	0/0	0/0	0/0	0/0	0/0	0/0	0/0	0/0	0/0	0/0	0/0	0/0	0/0	0/0	0/0	0/0	0/0	0/0	0/0	0/0	0/0	0/0	0/0
SC1.2	4906016	AX-93214331	G	.	.	.	PR	GT	0/0	0/0	0/0	0/0	0/0	0/0	0/0	0/0	0/0	0/0	0/0	0/0	0/0	0/0	0/0	0/0	0/0	0/0	0/0	0/0	0/0	0/0	0/0	0/0	0/0	0/0	0/0	0/0	0/0	0/0	0/0	0/0	0/0	0/0	0/0	0/0	0/0	0/0	0/0	0/0	0/0	0/0	0/0	0/0	0/0	0/0	0/0	0/0	0/0	0/0	0/0	0/0	0/0	0/0	0/0	0/0	0/0	0/0	0/0	0/0	0/0	0/0	0/0	0/0	0/0	0/0	0/0	0/0	0/0	0/0	0/0	0/0	0/0	0/0	0/0	0/0	0/0	0/0	0/0	0/0	0/0	0/0	0/0	0/0	0/0	0/0	0/0	0/0	0/0	0/0	0/0	0/0	0/0	0/0	0/0	0/0	0/0	0/0	0/0	0/0	0/0	0/0	0/0	0/0	0/0	0/0	0/0
SC1.2	4971935	AX-93214333	T	A	.	.	PR	GT	0/0	0/0	0/0	0/0	0/0	0/0	0/0	0/1	0/1	0/0	0/0	0/0	0/0	0/0	0/0	0/0	0/0	0/0	0/1	0/1	0/0	0/1	0/0	0/0	0/0	0/0	0/0	0/0	0/0	0/0	0/0	0/0	0/0	0/0	0/0	0/0	0/0	0/0	0/0	0/0	0/0	0/0	0/0	0/0	0/0	0/0	./.	0/0	0/0	0/0	0/0	0/0	0/0	0/0	0/0	0/0	0/0	0/0	0/0	0/0	0/0	0/0	0/0	0/0	0/0	0/0	0/0	0/0	0/0	0/0	0/0	0/0	0/0	0/0	0/0	0/0	0/0	0/0	0/0	0/0	0/0	0/0	0/0	0/0	0/0	0/0	0/0	0/0	0/0	0/0	0/0	0/0	0/0	0/0	0/0	0/0	0/0	0/0	0/0	0/0	0/0	0/0	0/0	0/0	0/0	0/0	0/0
SC1.2	5024647	AX-93214334	G	.	.	.	PR	GT	0/0	0/0	0/0	0/0	0/0	0/0	0/0	0/0	0/0	0/0	0/0	0/0	0/0	0/0	0/0	0/0	0/0	0/0	0/0	0/0	0/0	0/0	0/0	0/0	0/0	0/0	0/0	0/0	0/0	0/0	0/0	0/0	0/0	0/0	0/0	0/0	0/0	0/0	0/0	0/0	0/0	0/0	0/0	0/0	0/0	0/0	0/0	0/0	0/0	0/0	0/0	0/0	0/0	0/0	0/0	0/0	0/0	0/0	0/0	0/0	0/0	0/0	0/0	0/0	0/0	0/0	0/0	0/0	0/0	0/0	0/0	0/0	0/0	0/0	0/0	0/0	0/0	0/0	0/0	0/0	0/0	0/0	0/0	0/0	0/0	0/0	0/0	0/0	0/0	0/0	0/0	0/0	0/0	0/0	0/0	0/0	0/0	0/0	0/0	0/0	0/0	0/0	0/0	0/0	0/0	0/0	0/0
SC1.2	5074356	AX-93214337	G	C	.	.	PR	GT	0/1	0/1	1/1	0/0	0/1	0/1	1/1	0/1	0/1	0/0	0/0	1/1	0/0	1/1	0/0	0/0	0/1	1/1	0/0	0/0	1/1	0/1	0/0	1/1	1/1	0/1	0/1	1/1	1/1	0/1	0/1	0/1	0/0	0/1	0/1	0/1	1/1	0/1	0/1	0/1	0/1	1/1	0/1	0/0	0/0	0/1	0/0	0/0	0/1	0/1	0/1	0/1	0/1	0/1	1/1	0/1	1/1	0/1	1/1	1/1	1/1	1/1	1/1	0/0	0/0	0/0	0/0	0/0	0/0	0/1	0/1	0/1	0/1	0/1	0/1	0/1	0/1	0/0	0/1	0/0	1/1	0/1	1/1	0/0	0/1	0/0	0/1	0/0	./.	0/1	1/1	0/0	0/0	0/1	0/0	0/0	0/1	0/0	0/1	0/1	0/1	1/1	0/0	1/1	0/1	0/1	0/1
SC1.2	5076916	AX-93214338	G	A	.	.	PR	GT	0/0	0/0	1/1	0/0	0/0	0/0	0/0	0/1	0/0	0/0	0/0	0/0	0/0	0/1	0/0	0/0	0/0	0/1	0/0	0/0	0/1	0/0	0/0	0/0	0/1	0/0	0/0	0/0	0/0	0/0	0/0	0/0	0/0	0/0	0/1	0/0	0/1	0/0	0/0	0/1	0/0	0/0	0/0	0/0	0/0	0/0	0/0	0/0	0/0	0/0	0/0	0/0	0/0	0/1	1/1	0/0	0/0	0/0	0/0	0/0	0/1	0/0	0/0	0/0	0/0	0/0	0/0	0/0	0/0	0/0	0/0	0/0	0/0	0/0	0/0	0/0	0/0	0/0	0/0	0/0	0/0	0/0	0/0	0/0	0/0	0/0	0/0	0/0	0/0	0/0	0/0	0/0	0/0	0/0	0/0	0/0	0/0	0/0	0/0	0/0	0/0	0/0	0/0	0/1	0/0	0/1	0/0
SC1.2	5077831	AX-93214339	A	.	.	.	PR	GT	0/0	0/0	0/0	0/0	0/0	0/0	0/0	0/0	0/0	0/0	0/0	0/0	0/0	0/0	0/0	0/0	0/0	0/0	0/0	0/0	0/0	0/0	0/0	0/0	0/0	0/0	0/0	0/0	0/0	0/0	0/0	0/0	0/0	0/0	0/0	0/0	0/0	0/0	0/0	0/0	0/0	0/0	0/0	0/0	0/0	0/0	0/0	0/0	0/0	0/0	0/0	0/0	0/0	0/0	0/0	0/0	0/0	0/0	0/0	0/0	0/0	0/0	0/0	0/0	0/0	0/0	0/0	0/0	0/0	0/0	0/0	0/0	0/0	0/0	0/0	0/0	0/0	0/0	0/0	0/0	0/0	0/0	0/0	0/0	0/0	0/0	0/0	0/0	0/0	0/0	0/0	0/0	0/0	0/0	0/0	0/0	0/0	0/0	0/0	0/0	0/0	0/0	0/0	0/0	0/0	0/0	0/0
SC1.2	5084307	AX-93214341	G	A	.	.	PR	GT	0/0	0/1	0/0	0/0	0/1	0/1	0/0	0/0	0/0	1/1	0/1	0/0	0/1	0/0	0/1	1/1	0/1	0/0	0/0	0/1	0/0	0/0	1/1	0/0	0/0	0/1	0/0	0/0	0/0	0/1	0/1	0/1	0/0	0/1	0/1	0/1	0/0	0/1	0/1	0/1	0/1	0/0	0/0	0/1	0/1	0/0	1/1	0/1	0/1	0/0	0/0	0/0	0/1	0/0	0/0	0/0	0/0	0/0	0/0	0/0	0/0	0/0	0/0	0/1	0/1	0/1	0/1	0/1	0/1	0/0	0/0	0/1	0/1	0/1	0/0	0/0	0/1	0/0	0/0	0/1	0/0	0/1	0/0	0/1	0/1	1/1	0/1	0/0	0/1	0/1	0/0	1/1	1/1	0/1	0/1	0/0	0/1	0/0	0/0	0/1	0/1	0/0	1/1	0/0	0/1	0/1	0/1
SC1.2	5086111	AX-93214342	C	.	.	.	PR	GT	0/0	0/0	0/0	0/0	0/0	0/0	0/0	0/0	0/0	0/0	0/0	0/0	0/0	0/0	0/0	0/0	0/0	0/0	0/0	0/0	0/0	0/0	0/0	0/0	0/0	0/0	0/0	0/0	0/0	0/0	0/0	0/0	0/0	0/0	0/0	0/0	0/0	0/0	0/0	0/0	0/0	0/0	0/0	0/0	0/0	0/0	0/0	0/0	0/0	0/0	0/0	0/0	0/0	0/0	0/0	0/0	0/0	0/0	0/0	0/0	0/0	0/0	0/0	0/0	0/0	0/0	0/0	0/0	0/0	0/0	0/0	0/0	0/0	0/0	0/0	0/0	0/0	0/0	0/0	0/0	0/0	0/0	0/0	0/0	0/0	0/0	0/0	0/0	0/0	0/0	0/0	0/0	0/0	0/0	0/0	0/0	0/0	0/0	0/0	0/0	0/0	0/0	0/0	0/0	0/0	0/0	0/0
SC1.2	5099899	AX-93214345	C	.	.	.	PR	GT	0/0	0/0	0/0	0/0	0/0	0/0	0/0	0/0	0/0	0/0	0/0	0/0	0/0	0/0	0/0	0/0	0/0	0/0	0/0	0/0	0/0	0/0	0/0	0/0	0/0	0/0	0/0	0/0	0/0	0/0	0/0	0/0	0/0	0/0	0/0	0/0	0/0	0/0	0/0	0/0	0/0	0/0	0/0	0/0	0/0	0/0	0/0	0/0	0/0	0/0	0/0	0/0	0/0	0/0	0/0	0/0	0/0	0/0	0/0	0/0	0/0	0/0	0/0	0/0	0/0	0/0	0/0	0/0	0/0	0/0	0/0	0/0	0/0	0/0	0/0	0/0	0/0	0/0	0/0	0/0	0/0	0/0	0/0	0/0	0/0	0/0	0/0	0/0	0/0	0/0	0/0	0/0	0/0	0/0	0/0	0/0	0/0	0/0	0/0	0/0	0/0	0/0	0/0	0/0	0/0	0/0	0/0
SC1.2	5103288	AX-93214346	C	.	.	.	PR	GT	0/0	0/0	0/0	0/0	0/0	0/0	0/0	0/0	0/0	0/0	0/0	0/0	0/0	0/0	0/0	0/0	0/0	0/0	0/0	0/0	0/0	0/0	0/0	0/0	0/0	0/0	0/0	0/0	0/0	0/0	0/0	0/0	0/0	0/0	0/0	0/0	0/0	0/0	0/0	0/0	0/0	0/0	0/0	0/0	0/0	0/0	0/0	0/0	0/0	0/0	0/0	0/0	0/0	0/0	0/0	0/0	0/0	0/0	0/0	0/0	0/0	0/0	0/0	0/0	0/0	0/0	0/0	0/0	0/0	0/0	0/0	0/0	0/0	0/0	0/0	0/0	0/0	0/0	0/0	0/0	0/0	0/0	0/0	0/0	0/0	0/0	0/0	0/0	0/0	0/0	0/0	0/0	0/0	0/0	0/0	0/0	0/0	0/0	0/0	0/0	0/0	0/0	0/0	0/0	0/0	0/0	0/0
SC1.2	5104036	AX-93214347	G	.	.	.	PR	GT	0/0	0/0	0/0	0/0	0/0	0/0	0/0	0/0	0/0	0/0	0/0	0/0	0/0	0/0	0/0	0/0	0/0	0/0	0/0	0/0	0/0	0/0	0/0	0/0	0/0	0/0	0/0	0/0	0/0	0/0	0/0	0/0	0/0	0/0	0/0	0/0	0/0	0/0	0/0	0/0	0/0	0/0	0/0	0/0	0/0	0/0	0/0	0/0	0/0	0/0	0/0	./.	0/0	0/0	0/0	0/0	0/0	0/0	0/0	0/0	0/0	0/0	0/0	0/0	0/0	0/0	0/0	0/0	0/0	0/0	0/0	0/0	0/0	0/0	0/0	0/0	0/0	0/0	0/0	0/0	0/0	0/0	0/0	0/0	0/0	0/0	0/0	0/0	0/0	0/0	0/0	0/0	0/0	0/0	0/0	0/0	0/0	0/0	0/0	0/0	0/0	0/0	0/0	0/0	0/0	0/0	0/0
SC1.2	5122618	AX-93214349	A	G	.	.	PR	GT	0/1	0/1	1/1	0/0	0/1	0/1	1/1	0/1	0/1	0/0	0/0	1/1	0/0	1/1	0/0	0/0	0/1	1/1	0/0	0/0	1/1	0/1	0/0	./.	0/1	0/1	0/0	0/1	1/1	0/1	0/1	0/1	0/0	0/1	0/1	0/1	1/1	0/1	0/1	0/1	0/1	1/1	0/1	0/0	0/0	0/1	0/0	0/0	0/1	0/1	0/1	0/1	0/1	0/1	1/1	0/0	1/1	1/1	0/1	0/0	1/1	0/0	0/1	0/0	0/0	0/0	0/0	0/0	0/0	0/1	0/1	0/1	0/1	0/1	0/1	0/0	0/0	0/0	0/0	0/0	0/1	0/0	0/1	0/0	0/0	0/0	0/0	1/1	0/0	0/0	0/1	0/0	0/0	0/1	0/0	0/0	0/1	0/0	0/1	0/1	0/0	0/0	0/0	1/1	0/1	0/1	0/1
SC1.2	5123508	AX-93214350	A	.	.	.	PR	GT	0/0	0/0	0/0	0/0	0/0	0/0	0/0	0/0	0/0	0/0	0/0	0/0	0/0	0/0	0/0	0/0	0/0	0/0	0/0	0/0	0/0	0/0	0/0	0/0	0/0	0/0	0/0	0/0	0/0	0/0	0/0	0/0	0/0	0/0	0/0	0/0	0/0	0/0	0/0	0/0	0/0	0/0	0/0	0/0	0/0	0/0	0/0	0/0	0/0	0/0	0/0	0/0	0/0	0/0	0/0	0/0	0/0	0/0	0/0	0/0	0/0	0/0	0/0	0/0	0/0	0/0	0/0	0/0	0/0	0/0	0/0	0/0	0/0	0/0	0/0	0/0	0/0	0/0	0/0	0/0	0/0	0/0	0/0	0/0	0/0	0/0	0/0	0/0	0/0	0/0	0/0	0/0	0/0	0/0	0/0	0/0	0/0	0/0	0/0	0/0	0/0	0/0	0/0	0/0	0/0	0/0	0/0
SC1.2	5124147	AX-93214351	G	A	.	.	PR	GT	0/0	0/0	0/0	0/0	0/0	0/0	0/1	0/0	0/0	0/0	0/0	0/0	0/0	0/0	0/0	0/0	0/0	0/0	0/0	0/0	0/0	0/0	0/0	./.	0/0	0/0	0/0	0/0	0/0	0/0	0/0	0/0	0/0	0/0	0/0	0/0	0/0	0/0	0/0	0/0	0/0	0/0	0/0	0/0	0/0	0/0	0/0	0/0	0/0	0/0	0/0	0/0	0/0	0/0	0/0	0/0	0/0	0/0	0/0	0/0	0/0	0/0	0/0	0/0	0/0	0/0	0/0	0/0	0/0	0/0	0/0	0/0	0/0	0/0	0/0	0/0	0/0	0/0	0/0	0/0	0/0	0/0	0/0	0/0	0/0	0/0	0/0	0/0	./.	0/0	0/0	0/0	0/0	0/0	0/0	0/0	0/0	0/0	0/0	0/0	0/0	0/0	0/0	0/0	0/0	0/0	0/0
SC1.2	5144625	AX-93214352	C	T	.	.	PR	GT	0/0	0/0	0/0	0/0	0/0	0/0	0/0	0/0	0/1	0/0	0/0	0/0	0/0	0/0	0/0	0/0	0/0	0/0	0/1	0/1	0/0	0/1	0/0	./.	0/0	0/0	0/0	0/0	0/0	0/0	0/0	0/0	0/0	0/0	0/0	0/0	0/0	0/0	0/0	0/0	0/0	0/0	0/0	0/0	0/0	0/0	0/0	0/0	0/0	0/0	0/0	0/0	0/0	0/0	0/0	0/0	0/0	0/0	0/0	0/0	0/0	0/0	0/0	0/0	0/0	0/0	0/0	0/0	0/0	0/0	0/0	0/0	0/0	0/0	0/0	0/0	0/0	0/0	0/0	0/0	0/0	0/0	0/0	0/0	0/0	0/0	0/0	0/0	0/0	./.	0/0	0/0	0/0	0/0	0/0	0/0	0/0	0/0	0/0	0/0	0/0	0/0	0/0	0/0	0/0	0/0	0/0
SC1.2	5145855	AX-93214353	T	C	.	.	PR	GT	0/0	0/0	0/0	0/0	0/0	0/0	1/1	0/0	0/1	0/0	0/0	0/1	0/0	0/1	0/0	0/0	0/1	0/1	0/0	0/0	0/1	0/1	0/0	1/1	0/0	0/1	0/0	0/1	0/1	0/1	0/0	0/1	0/0	./.	0/0	0/0	0/1	0/1	0/0	0/0	0/0	0/0	0/0	0/0	0/0	0/0	0/0	0/0	0/0	0/0	0/0	0/0	0/1	0/0	0/0	0/0	0/1	0/1	0/1	0/0	0/1	0/0	0/1	0/0	0/0	0/0	0/0	0/0	0/0	0/0	0/0	0/0	0/0	0/0	0/0	0/0	0/0	0/0	0/0	0/0	0/0	0/0	0/0	0/0	0/0	0/0	0/0	0/0	0/0	0/0	0/0	0/0	0/0	0/0	0/0	0/0	0/0	0/0	0/0	0/0	0/0	0/0	0/0	0/0	0/0	0/0	0/0
SC1.2	5148562	AX-93214354	T	.	.	.	PR	GT	0/0	0/0	0/0	0/0	0/0	0/0	0/0	0/0	0/0	0/0	0/0	0/0	0/0	0/0	0/0	0/0	0/0	0/0	0/0	0/0	0/0	0/0	0/0	0/0	0/0	0/0	0/0	./.	0/0	0/0	0/0	0/0	0/0	0/0	0/0	0/0	./.	0/0	0/0	0/0	0/0	0/0	0/0	0/0	0/0	0/0	0/0	0/0	0/0	0/0	0/0	0/0	0/0	0/0	0/0	0/0	0/0	0/0	0/0	0/0	0/0	0/0	0/0	0/0	0/0	0/0	0/0	0/0	0/0	0/0	./.	0/0	0/0	0/0	0/0	0/0	0/0	0/0	0/0	0/0	0/0	0/0	0/0	0/0	0/0	0/0	0/0	0/0	0/0	0/0	0/0	0/0	./.	0/0	0/0	0/0	0/0	0/0	0/0	0/0	0/0	0/0	0/0	0/0	0/0	0/0	0/0
SC1.2	5151131	AX-93214355	C	.	.	.	PR	GT	0/0	0/0	0/0	0/0	0/0	0/0	0/0	0/0	0/0	0/0	0/0	0/0	0/0	0/0	0/0	0/0	0/0	0/0	0/0	0/0	0/0	0/0	0/0	0/0	0/0	0/0	0/0	0/0	0/0	0/0	0/0	0/0	0/0	0/0	0/0	0/0	0/0	0/0	0/0	0/0	0/0	0/0	0/0	0/0	0/0	0/0	0/0	0/0	0/0	0/0	0/0	0/0	0/0	0/0	0/0	0/0	0/0	0/0	0/0	0/0	0/0	0/0	0/0	0/0	0/0	0/0	0/0	0/0	0/0	0/0	0/0	0/0	0/0	0/0	0/0	0/0	0/0	0/0	0/0	0/0	0/0	0/0	0/0	0/0	0/0	0/0	0/0	0/0	0/0	0/0	0/0	0/0	0/0	0/0	0/0	0/0	0/0	0/0	0/0	0/0	0/0	0/0	0/0	0/0	0/0	0/0	0/0
SC1.2	5152924	AX-93214356	C	.	.	.	PR	GT	0/0	0/0	0/0	0/0	0/0	0/0	0/0	0/0	0/0	0/0	0/0	0/0	0/0	0/0	0/0	0/0	0/0	0/0	0/0	0/0	0/0	0/0	0/0	0/0	0/0	0/0	0/0	0/0	0/0	0/0	0/0	0/0	0/0	0/0	0/0	0/0	0/0	0/0	0/0	0/0	0/0	0/0	0/0	0/0	0/0	0/0	0/0	0/0	0/0	0/0	0/0	0/0	0/0	0/0	0/0	0/0	0/0	0/0	0/0	0/0	0/0	0/0	0/0	0/0	0/0	0/0	0/0	0/0	0/0	0/0	0/0	0/0	0/0	0/0	0/0	0/0	0/0	0/0	0/0	0/0	0/0	0/0	0/0	0/0	0/0	0/0	0/0	0/0	0/0	0/0	0/0	0/0	0/0	0/0	0/0	0/0	0/0	0/0	0/0	0/0	0/0	0/0	0/0	0/0	0/0	0/0	0/0
SC1.2	5153141	AX-93214357	C	.	.	.	PR	GT	0/0	0/0	0/0	0/0	0/0	0/0	0/0	0/0	0/0	0/0	0/0	0/0	0/0	0/0	0/0	0/0	0/0	0/0	0/0	0/0	0/0	0/0	0/0	0/0	0/0	0/0	0/0	0/0	0/0	0/0	0/0	0/0	0/0	0/0	0/0	0/0	0/0	0/0	0/0	0/0	0/0	0/0	0/0	0/0	0/0	0/0	0/0	0/0	0/0	0/0	0/0	0/0	0/0	0/0	0/0	0/0	0/0	0/0	0/0	0/0	0/0	0/0	0/0	0/0	0/0	0/0	0/0	0/0	0/0	0/0	0/0	0/0	0/0	0/0	0/0	0/0	0/0	0/0	0/0	0/0	0/0	0/0	0/0	0/0	0/0	0/0	0/0	0/0	0/0	0/0	0/0	0/0	0/0	0/0	0/0	0/0	0/0	0/0	0/0	0/0	0/0	0/0	0/0	0/0	0/0	0/0	0/0
SC1.2	5153838	AX-93214358	A	.	.	.	PR	GT	0/0	0/0	0/0	0/0	0/0	0/0	0/0	0/0	0/0	0/0	0/0	0/0	0/0	0/0	0/0	0/0	0/0	0/0	0/0	0/0	0/0	0/0	0/0	0/0	0/0	0/0	0/0	0/0	0/0	0/0	0/0	0/0	0/0	0/0	0/0	0/0	0/0	0/0	0/0	0/0	0/0	0/0	0/0	0/0	0/0	0/0	0/0	0/0	0/0	0/0	0/0	0/0	0/0	0/0	0/0	0/0	0/0	0/0	0/0	0/0	0/0	0/0	0/0	0/0	0/0	0/0	0/0	0/0	0/0	0/0	0/0	0/0	0/0	0/0	0/0	0/0	0/0	0/0	0/0	0/0	0/0	0/0	0/0	0/0	0/0	0/0	0/0	0/0	0/0	0/0	0/0	0/0	0/0	0/0	0/0	0/0	0/0	0/0	0/0	0/0	0/0	0/0	0/0	0/0	0/0	0/0	0/0
SC1.2	5154139	AX-93214359	C	T	.	.	PR	GT	0/1	0/1	1/1	0/0	0/1	0/1	1/1	1/1	1/1	0/0	0/0	1/1	0/0	1/1	0/0	0/0	0/1	1/1	0/1	0/1	1/1	1/1	0/0	1/1	0/1	0/1	0/0	0/1	1/1	0/1	0/1	0/1	0/0	0/1	0/1	0/1	1/1	0/1	0/1	0/1	0/1	1/1	0/1	0/0	0/0	0/1	0/0	0/0	0/1	0/1	0/1	0/1	0/1	0/1	1/1	0/0	1/1	0/1	0/1	0/0	1/1	0/0	0/1	0/0	0/0	0/0	0/0	0/0	0/0	0/1	0/1	0/1	0/1	0/1	0/1	0/0	0/0	0/0	0/0	0/0	0/1	0/0	0/1	0/0	0/0	0/0	0/0	0/0	0/0	0/0	0/1	0/0	0/0	0/1	0/0	0/0	0/1	0/0	0/1	0/1	0/0	0/0	0/0	1/1	0/1	0/1	0/1
SC1.2	5162308	AX-93214361	C	T	.	.	PR	GT	0/1	0/1	1/1	0/0	0/1	0/1	1/1	0/1	0/1	0/0	0/0	1/1	0/0	1/1	0/0	0/0	0/1	1/1	0/0	0/0	1/1	0/1	0/0	1/1	1/1	0/1	0/1	1/1	1/1	0/1	0/1	0/1	0/0	0/1	0/1	0/1	1/1	0/1	0/1	0/1	0/0	0/1	0/1	0/0	0/0	0/1	0/0	0/0	0/0	0/1	0/1	0/1	0/1	0/1	1/1	0/1	1/1	0/1	1/1	1/1	1/1	1/1	1/1	0/0	0/0	0/0	0/0	0/0	0/0	0/1	0/1	0/1	0/1	0/1	0/1	0/1	0/1	0/0	0/1	0/0	1/1	0/1	1/1	0/0	0/1	0/0	0/1	0/0	1/1	0/1	1/1	0/0	0/0	0/1	0/0	0/0	0/1	0/0	0/1	0/1	0/1	1/1	0/0	1/1	0/1	0/1	0/1
SC1.2	5163694	AX-93214362	A	T	.	.	PR	GT	0/0	0/0	0/0	0/0	0/0	0/0	0/1	0/0	0/1	0/0	0/0	0/1	0/0	./.	0/0	0/0	0/1	0/1	0/0	0/0	0/1	0/1	0/0	./.	0/0	0/1	0/0	0/1	0/1	0/1	0/0	0/1	0/0	0/1	0/0	0/0	0/1	0/1	0/0	0/0	0/0	0/0	0/0	0/0	0/0	0/0	0/0	0/0	0/0	0/0	0/0	0/0	0/1	0/0	0/0	0/0	0/1	0/1	0/1	0/0	0/1	0/0	0/1	0/0	0/0	0/0	0/0	0/0	0/0	0/0	0/0	0/0	0/0	0/0	0/0	0/0	0/0	0/0	0/0	0/0	0/0	0/0	0/0	0/0	0/0	0/0	0/0	0/0	0/0	0/0	0/0	0/0	0/0	0/0	0/0	0/0	0/0	0/0	0/0	0/0	0/0	0/0	0/0	0/0	0/0	0/0	0/0
SC1.2	5239449	AX-93214365	G	A	.	.	PR	GT	0/0	0/0	1/1	0/0	0/0	0/0	0/0	0/1	0/0	0/0	0/0	0/0	0/0	0/1	0/0	0/0	0/0	0/1	0/0	0/0	0/1	0/0	0/0	0/0	1/1	0/0	0/1	0/1	0/0	0/0	0/0	0/0	0/0	0/0	0/1	0/0	0/1	0/0	0/0	0/1	0/1	0/1	0/1	0/1	0/1	0/1	0/0	0/1	0/1	0/1	0/1	0/1	0/0	0/1	1/1	0/1	0/0	0/1	0/1	1/1	0/1	1/1	0/1	0/0	0/0	0/0	0/1	0/0	0/0	0/0	0/0	0/0	0/0	0/0	0/0	0/1	0/1	0/0	0/1	0/0	0/1	0/1	0/1	0/0	0/1	0/0	0/1	1/1	./.	0/1	0/1	0/0	0/0	0/0	0/0	0/0	0/0	0/0	0/0	0/0	0/1	1/1	0/0	0/1	0/0	0/1	0/0
SC1.2	5323589	AX-93214367	T	C	.	.	PR	GT	0/0	0/0	0/0	0/0	0/0	0/0	0/1	0/0	0/1	0/0	0/0	0/1	0/0	0/1	0/0	0/0	0/1	0/1	0/0	0/0	0/1	0/1	0/0	0/1	0/0	0/1	0/0	0/1	0/1	0/1	0/0	./.	0/0	0/1	0/0	0/0	0/1	0/1	0/0	0/0	0/0	0/0	0/0	0/0	0/0	0/0	0/0	0/0	0/0	0/0	0/0	0/0	0/1	0/0	0/0	0/0	0/1	0/1	0/1	0/0	0/1	0/0	0/1	0/0	0/0	0/0	0/0	0/0	0/0	0/0	0/0	0/0	0/0	0/0	0/0	0/0	0/0	0/0	0/0	0/0	0/0	0/0	0/0	0/0	0/0	0/0	0/0	0/0	0/0	0/0	0/0	0/0	0/0	0/0	0/0	0/0	0/0	0/0	0/0	0/0	0/0	0/0	./.	0/0	0/0	0/0	0/0
SC1.2	5345379	AX-93214369	C	.	.	.	PR	GT	0/0	0/0	0/0	0/0	0/0	0/0	0/0	0/0	0/0	0/0	0/0	0/0	0/0	0/0	0/0	0/0	0/0	0/0	0/0	0/0	0/0	0/0	0/0	0/0	0/0	0/0	0/0	0/0	0/0	0/0	0/0	0/0	0/0	0/0	0/0	0/0	0/0	0/0	0/0	0/0	0/0	0/0	0/0	0/0	0/0	0/0	0/0	0/0	0/0	0/0	0/0	0/0	0/0	0/0	0/0	0/0	0/0	0/0	0/0	0/0	0/0	0/0	0/0	0/0	0/0	0/0	0/0	0/0	0/0	0/0	0/0	0/0	0/0	0/0	0/0	0/0	0/0	0/0	0/0	0/0	0/0	0/0	0/0	0/0	0/0	0/0	0/0	0/0	0/0	0/0	0/0	0/0	0/0	0/0	0/0	0/0	0/0	0/0	0/0	0/0	0/0	0/0	0/0	0/0	0/0	0/0	0/0
SC1.2	5345516	AX-93214370	C	T	.	.	PR	GT	0/1	0/1	0/0	0/0	1/1	1/1	0/0	0/1	0/1	0/1	0/0	0/1	0/1	0/0	0/1	1/1	0/1	0/0	0/1	1/1	0/0	0/1	1/1	0/0	0/0	0/1	0/0	0/0	0/1	0/1	1/1	0/1	0/0	0/1	0/1	1/1	0/0	0/1	1/1	0/1	0/1	0/1	1/1	1/1	1/1	1/1	1/1	1/1	0/1	1/1	1/1	1/1	0/1	0/1	0/0	0/1	0/1	0/1	0/0	0/0	0/0	0/0	0/0	0/0	0/0	0/0	0/1	0/0	0/0	0/1	0/1	0/1	0/1	0/1	0/1	0/1	0/1	1/1	0/1	1/1	0/1	0/1	0/1	1/1	0/1	1/1	0/1	1/1	0/0	0/0	0/1	0/0	0/0	0/1	0/0	0/0	0/1	0/0	0/1	0/1	0/0	0/0	1/1	0/1	1/1	0/1	1/1
SC1.2	5403060	AX-93214373	A	C	.	.	PR	GT	0/1	0/1	0/0	1/1	0/0	0/0	0/0	0/0	0/0	0/1	1/1	0/0	0/1	0/0	0/1	0/0	0/0	0/0	0/1	0/0	0/0	0/0	0/0	0/0	0/1	0/0	1/1	0/1	0/0	0/0	0/0	0/0	1/1	0/0	0/0	0/0	0/0	0/0	0/0	0/0	0/0	0/0	0/0	0/0	0/0	0/0	0/0	0/0	0/0	0/0	0/0	0/0	0/0	0/0	0/0	0/1	0/0	0/0	0/1	1/1	0/0	1/1	0/1	1/1	1/1	1/1	0/1	1/1	1/1	0/1	0/1	0/1	0/1	0/1	0/1	0/1	0/1	0/0	0/1	0/0	0/1	0/1	0/1	0/0	0/1	0/0	0/1	0/0	1/1	1/1	0/1	1/1	1/1	0/1	1/1	1/1	0/1	1/1	0/1	0/1	1/1	1/1	0/0	0/0	0/0	0/0	0/0
SC1.2	5419622	AX-93214375	C	A	.	.	PR	GT	0/1	0/0	0/0	1/1	0/0	0/0	0/0	0/0	0/0	0/0	0/1	0/0	0/1	0/0	0/1	0/0	0/0	0/0	0/1	0/0	0/0	0/0	0/0	./.	0/1	0/0	1/1	1/1	0/0	0/0	0/0	0/0	1/1	0/0	0/0	0/0	0/0	0/0	0/0	0/0	0/0	0/0	0/0	0/0	0/0	0/0	0/0	0/0	0/0	0/0	0/0	0/0	0/0	0/0	0/0	0/1	0/0	0/0	./.	1/1	0/0	1/1	1/1	0/1	0/1	0/1	0/0	0/1	0/1	0/1	0/1	0/0	0/0	0/0	0/1	0/1	0/1	0/0	0/1	0/0	0/1	0/1	0/1	0/0	0/1	0/0	0/1	0/0	0/1	0/1	0/1	0/0	0/0	0/0	0/1	1/1	0/0	./.	0/1	0/0	0/1	1/1	0/0	0/0	0/0	0/0	0/0
SC1.2	5445444	AX-93214376	G	A	.	.	PR	GT	0/0	0/0	0/0	0/0	0/0	0/0	0/0	0/0	0/0	0/0	0/0	0/0	0/0	0/0	0/0	0/0	0/0	0/0	0/0	0/0	0/0	0/0	0/0	./.	0/0	0/0	0/0	0/0	0/0	0/0	0/0	0/0	0/0	0/0	0/0	0/0	./.	0/0	0/0	0/0	0/0	0/0	0/0	0/0	0/0	0/0	0/0	0/0	0/0	0/0	0/0	0/0	0/0	0/0	0/0	0/0	0/0	0/0	0/0	0/0	0/0	0/0	0/0	0/0	0/0	0/0	0/0	0/0	0/0	0/0	0/0	0/0	0/0	0/0	0/0	0/0	0/0	0/0	0/0	0/0	0/0	0/0	0/0	0/0	0/0	0/0	0/0	0/0	0/1	0/0	0/0	0/0	0/0	0/0	0/0	0/0	0/0	0/0	0/0	0/0	0/0	0/0	0/0	0/0	0/0	0/0	0/0
SC1.2	5452414	AX-93214377	G	A	.	.	PR	GT	0/1	0/1	0/0	0/0	0/1	0/1	0/0	0/0	0/0	0/0	0/0	0/1	0/0	0/0	0/0	0/0	0/0	0/0	0/0	0/0	0/0	0/0	0/0	0/0	0/0	0/0	0/0	0/0	0/1	0/0	./.	0/0	0/0	0/0	0/0	0/1	0/0	0/0	0/1	0/0	0/0	./.	0/1	0/0	0/0	0/1	0/0	0/0	0/0	0/1	0/1	0/1	0/0	0/0	0/0	0/0	0/1	0/0	0/0	0/0	0/0	0/0	0/0	0/0	0/0	0/0	0/0	0/0	0/0	0/1	0/1	0/1	0/1	0/1	0/1	0/0	0/0	0/0	0/0	0/0	0/1	0/0	0/1	0/0	0/0	0/0	0/0	0/0	0/0	0/0	0/1	0/0	0/0	0/1	0/0	0/0	0/1	0/0	0/1	0/1	0/0	0/0	0/0	0/1	0/1	0/0	./.
SC1.2	5455224	AX-93214378	C	.	.	.	PR	GT	0/0	0/0	0/0	0/0	0/0	0/0	0/0	0/0	0/0	0/0	0/0	0/0	0/0	0/0	0/0	0/0	0/0	0/0	0/0	0/0	0/0	0/0	0/0	0/0	0/0	0/0	0/0	0/0	0/0	0/0	0/0	0/0	0/0	0/0	0/0	0/0	0/0	0/0	0/0	0/0	0/0	0/0	0/0	0/0	0/0	0/0	0/0	0/0	0/0	0/0	0/0	0/0	0/0	0/0	0/0	0/0	0/0	0/0	0/0	0/0	0/0	0/0	0/0	0/0	0/0	0/0	0/0	0/0	0/0	0/0	0/0	0/0	0/0	0/0	0/0	0/0	0/0	0/0	0/0	0/0	0/0	0/0	0/0	0/0	0/0	0/0	0/0	0/0	0/0	0/0	0/0	0/0	0/0	0/0	0/0	0/0	0/0	0/0	0/0	0/0	0/0	0/0	0/0	0/0	0/0	0/0	0/0
SC1.2	5456002	AX-93214379	C	T	.	.	PR	GT	0/1	0/1	0/0	0/0	0/1	0/1	0/0	0/0	0/0	0/0	0/0	0/1	0/0	0/0	0/0	0/0	0/0	0/0	0/0	0/0	0/0	0/0	0/0	0/0	0/0	0/0	0/0	0/0	0/1	0/0	0/1	0/0	0/0	0/0	0/0	0/1	0/0	0/0	0/1	0/0	0/0	0/1	0/1	0/0	0/0	0/1	0/0	0/0	0/0	0/1	0/1	0/1	0/0	0/0	0/0	0/0	0/1	0/0	0/0	0/0	0/0	0/0	0/0	0/0	0/0	0/0	0/0	0/0	0/0	0/1	0/1	0/1	0/1	0/1	0/1	0/0	0/0	0/0	0/0	0/0	0/1	0/0	0/1	0/0	0/0	0/0	0/0	0/0	0/0	0/0	0/1	0/0	0/0	0/1	0/0	0/0	0/1	0/0	0/1	0/1	0/0	0/0	0/0	./.	0/1	0/0	0/1
SC1.2	5470445	AX-93214380	G	A	.	.	PR	GT	0/1	1/1	0/0	0/0	0/1	0/1	1/1	0/0	0/1	0/1	0/1	1/1	0/0	0/1	0/0	./.	0/1	0/1	0/0	0/0	0/1	0/1	0/0	1/1	0/0	0/1	0/0	0/1	1/1	0/1	0/1	0/1	0/0	0/1	0/0	0/1	0/1	0/1	0/1	0/0	0/1	1/1	0/1	0/0	0/0	0/1	0/0	0/0	0/1	0/1	0/1	0/1	0/1	0/0	0/0	0/0	1/1	0/1	0/1	0/0	0/1	0/0	0/1	1/1	1/1	1/1	0/1	1/1	1/1	1/1	1/1	1/1	1/1	1/1	1/1	0/0	0/0	0/0	0/0	0/0	0/1	0/0	0/1	0/0	0/0	0/0	0/0	0/0	0/0	0/1	0/1	1/1	1/1	./.	0/1	0/0	1/1	0/0	0/1	1/1	0/1	0/0	0/0	0/1	0/1	0/0	0/1
SC1.2	5478243	AX-93214381	C	T	.	.	PR	GT	0/1	0/1	1/1	0/0	0/1	0/1	1/1	0/1	0/1	0/0	0/0	1/1	0/0	1/1	0/0	0/0	0/1	1/1	0/0	0/0	1/1	0/1	0/0	1/1	0/1	0/1	0/0	0/1	1/1	0/1	0/1	0/1	0/0	0/1	0/1	0/1	1/1	0/1	0/1	0/1	0/1	1/1	0/1	0/0	0/0	0/1	0/0	0/0	0/1	0/1	0/1	0/1	0/1	0/1	1/1	0/0	1/1	0/1	0/1	0/0	1/1	0/0	0/1	0/0	0/0	0/0	0/0	0/0	0/0	0/1	0/1	0/1	0/1	0/1	0/1	0/0	0/0	0/0	0/0	0/0	0/1	0/0	0/1	0/0	0/0	0/0	0/0	0/0	./.	0/0	0/1	0/0	0/0	0/1	0/0	0/0	0/1	0/0	0/1	0/1	0/0	0/0	0/0	1/1	0/1	0/1	0/1
SC1.2	5480016	AX-93214382	C	.	.	.	PR	GT	0/0	0/0	0/0	0/0	0/0	0/0	0/0	0/0	0/0	0/0	0/0	0/0	0/0	0/0	0/0	0/0	0/0	0/0	0/0	0/0	0/0	0/0	0/0	0/0	0/0	0/0	0/0	0/0	0/0	0/0	0/0	0/0	0/0	0/0	0/0	0/0	0/0	0/0	0/0	0/0	0/0	0/0	0/0	0/0	0/0	0/0	0/0	0/0	0/0	0/0	0/0	0/0	0/0	0/0	0/0	0/0	0/0	0/0	0/0	0/0	0/0	0/0	0/0	0/0	0/0	0/0	0/0	0/0	0/0	0/0	0/0	0/0	0/0	0/0	0/0	0/0	0/0	0/0	0/0	0/0	0/0	0/0	0/0	0/0	0/0	0/0	0/0	0/0	0/0	0/0	0/0	0/0	0/0	0/0	0/0	0/0	0/0	0/0	0/0	0/0	0/0	0/0	0/0	0/0	0/0	0/0	0/0
SC1.2	5480364	AX-93214383	A	T	.	.	PR	GT	0/1	1/1	1/1	0/0	0/1	0/1	1/1	0/1	0/1	0/1	0/1	1/1	0/0	1/1	0/0	0/0	0/1	1/1	0/0	0/0	1/1	0/1	0/0	1/1	0/1	0/1	0/0	0/1	1/1	0/1	0/1	0/1	0/0	0/1	0/1	0/1	1/1	0/1	0/1	0/1	0/1	1/1	0/1	0/0	0/0	0/1	0/0	0/0	0/1	0/1	0/1	0/1	0/1	0/1	1/1	0/0	1/1	0/1	0/1	0/0	1/1	0/0	0/1	1/1	1/1	1/1	0/1	1/1	1/1	1/1	1/1	1/1	1/1	1/1	1/1	0/0	0/0	0/0	0/0	0/0	0/1	0/0	0/1	0/0	0/0	0/0	0/0	0/0	0/0	0/1	0/1	1/1	1/1	1/1	0/1	0/0	1/1	0/0	0/1	1/1	0/1	0/0	0/0	1/1	0/1	0/1	0/1
SC1.2	5539256	AX-93214384	A	G	.	.	PR	GT	0/1	1/1	0/0	0/0	0/1	0/1	1/1	0/0	0/1	0/1	0/1	1/1	0/0	0/1	0/0	0/0	0/1	0/1	0/0	0/0	0/1	0/1	0/0	1/1	0/0	0/1	0/0	0/1	1/1	0/1	0/1	0/1	0/0	0/1	0/0	0/1	0/1	0/1	0/1	0/0	0/1	1/1	0/1	0/0	0/0	0/1	0/0	0/0	0/1	0/1	0/1	0/1	0/1	0/0	0/0	0/0	1/1	0/1	0/1	0/0	0/1	0/0	0/1	1/1	1/1	1/1	0/1	1/1	1/1	1/1	1/1	1/1	1/1	1/1	1/1	0/0	0/0	0/0	0/0	0/0	0/1	0/0	0/1	0/0	0/0	0/0	0/0	0/0	./.	0/1	0/1	1/1	1/1	1/1	0/1	0/0	1/1	0/0	0/1	1/1	0/1	0/0	0/0	0/1	0/1	0/0	0/1
SC1.2	5539815	AX-93214385	C	T	.	.	PR	GT	0/1	1/1	1/1	0/0	0/1	0/1	1/1	0/1	0/1	0/1	0/1	1/1	0/0	1/1	0/0	0/0	0/1	1/1	0/0	0/0	1/1	0/1	0/0	1/1	0/1	0/1	0/0	0/1	1/1	0/1	0/1	0/1	0/0	0/1	0/1	0/1	1/1	0/1	0/1	0/1	0/1	1/1	0/1	0/0	0/0	0/1	0/0	0/0	0/1	0/1	0/1	0/1	0/1	0/1	1/1	0/0	1/1	0/1	0/1	0/0	1/1	0/0	0/1	1/1	1/1	1/1	0/1	1/1	1/1	1/1	1/1	1/1	1/1	1/1	1/1	0/0	0/0	0/0	0/0	0/0	0/1	0/0	0/1	0/0	0/0	0/0	0/0	0/0	0/0	0/1	0/1	1/1	1/1	1/1	0/1	0/0	1/1	0/0	0/1	1/1	0/1	0/0	0/0	1/1	0/1	0/1	0/1
SC1.2	5540013	AX-93214386	T	A	.	.	PR	GT	0/1	1/1	1/1	0/0	0/1	0/1	1/1	0/1	0/1	0/1	0/1	1/1	0/0	1/1	0/0	0/0	0/1	1/1	0/0	0/0	1/1	0/1	0/0	1/1	0/1	0/1	0/0	0/1	1/1	0/1	0/1	0/1	0/0	0/1	0/1	0/1	1/1	0/1	0/1	0/1	0/1	1/1	0/1	0/0	0/0	0/1	0/0	0/0	0/1	0/1	0/1	0/1	0/1	0/1	1/1	0/0	1/1	0/1	0/1	0/0	1/1	0/0	0/1	1/1	1/1	1/1	0/1	1/1	1/1	1/1	1/1	1/1	1/1	1/1	1/1	0/0	0/0	0/0	0/0	0/0	0/1	0/0	0/1	0/0	0/0	0/0	0/0	0/0	0/0	0/1	0/1	1/1	1/1	1/1	0/1	0/0	1/1	0/0	0/1	1/1	0/1	0/0	0/0	1/1	0/1	0/1	0/1
SC1.2	5540289	AX-93214387	T	C	.	.	PR	GT	0/0	0/1	./.	0/0	0/0	0/0	./.	0/0	0/1	0/1	0/1	0/1	0/0	./.	0/0	0/0	0/1	1/1	0/0	0/0	1/1	./.	0/0	1/1	0/0	0/1	0/0	0/1	0/1	0/1	0/0	0/1	0/0	0/1	0/0	0/0	1/1	0/1	0/0	0/0	0/1	0/1	0/0	0/0	0/0	0/0	0/0	0/0	./.	0/0	0/0	0/0	0/1	0/0	./.	0/0	0/1	./.	0/1	0/0	1/1	0/0	0/1	0/1	0/1	0/1	0/0	0/1	0/1	0/1	0/1	0/0	0/0	0/0	0/1	0/0	0/0	0/0	0/0	0/0	0/0	0/0	0/0	0/0	0/0	0/0	0/0	0/0	0/0	0/0	0/0	0/0	0/0	0/0	0/0	0/0	0/0	0/0	0/0	0/0	0/0	0/0	0/0	0/0	0/0	0/0	0/0
SC1.2	5563946	AX-93214389	A	G	.	.	PR	GT	0/1	0/1	1/1	0/0	0/1	0/1	./.	0/1	0/0	0/0	0/0	1/1	0/0	1/1	0/0	0/0	0/1	1/1	0/0	0/0	1/1	0/0	0/0	./.	0/1	0/0	0/0	0/0	1/1	0/0	0/1	0/0	0/0	0/1	0/1	0/1	1/1	0/0	0/1	0/1	0/0	0/1	0/1	0/0	0/0	0/1	0/0	0/0	0/0	0/1	0/1	0/1	0/0	0/1	1/1	0/0	1/1	0/0	./.	0/0	1/1	0/0	0/0	0/1	0/1	0/1	0/1	0/1	0/1	0/1	0/1	1/1	1/1	1/1	0/1	0/0	0/0	0/0	0/0	0/0	0/1	0/0	0/1	0/0	0/0	0/0	0/0	0/0	0/0	0/1	0/1	1/1	1/1	1/1	0/1	0/0	1/1	0/0	0/1	1/1	0/1	0/0	0/0	1/1	0/1	0/1	0/1
SC1.2	5582500	AX-93214391	A	T	.	.	PR	GT	0/0	0/0	./.	0/0	0/0	0/0	0/0	0/1	0/0	0/0	0/0	0/0	0/0	0/1	0/0	0/0	0/0	0/1	0/0	0/0	0/1	0/0	0/0	0/0	0/1	0/0	0/0	0/0	0/0	0/0	0/0	0/0	0/0	0/0	0/1	0/0	0/1	0/0	0/0	0/1	0/0	0/0	0/0	0/0	0/0	0/0	0/0	0/0	0/0	0/0	0/0	0/0	0/0	0/1	./.	0/0	0/0	0/0	0/0	0/0	0/1	0/0	0/0	0/0	0/0	0/0	0/0	0/0	0/0	0/0	0/0	0/0	0/0	0/0	0/0	0/0	0/0	0/0	0/0	0/0	0/0	0/0	0/0	0/0	0/0	0/0	0/0	0/0	0/0	0/0	0/0	0/0	0/0	0/0	0/0	0/0	0/0	0/0	0/0	0/0	0/0	0/0	0/0	0/1	0/0	0/1	0/0
SC1.2	5583241	AX-93214392	T	C	.	.	PR	GT	0/0	0/0	1/1	0/0	0/0	0/0	1/1	0/1	0/1	0/0	0/0	0/1	0/0	1/1	0/0	0/0	0/1	1/1	0/0	0/0	1/1	0/1	0/0	1/1	0/1	./.	0/0	0/1	0/1	0/1	0/0	0/1	0/0	0/1	0/1	0/0	1/1	0/1	0/0	0/1	0/0	0/0	0/0	0/0	0/0	0/0	0/0	0/0	0/0	0/0	0/0	0/0	./.	0/1	1/1	0/0	0/1	0/1	0/1	0/0	1/1	0/0	0/1	0/0	0/0	0/0	0/0	0/0	0/0	0/0	0/0	0/0	0/0	0/0	0/0	0/0	0/0	0/0	0/0	0/0	0/0	0/0	0/0	0/0	0/0	0/0	0/0	0/0	0/0	0/0	0/0	0/0	0/0	0/0	0/0	0/0	0/0	0/0	0/0	0/0	0/0	0/0	0/0	0/1	0/0	0/1	0/0
SC1.2	5616661	AX-93214395	A	G	.	.	PR	GT	0/1	0/1	0/0	0/0	0/1	0/1	1/1	0/0	0/1	0/0	0/0	1/1	0/0	0/1	0/0	0/0	0/1	0/1	0/0	0/0	0/1	0/1	0/0	1/1	0/0	0/1	0/0	0/1	1/1	0/1	0/1	0/1	0/0	0/1	0/0	0/1	0/1	0/1	0/1	0/0	0/0	0/1	0/1	0/0	0/0	0/1	0/0	0/0	0/0	0/1	0/1	0/1	0/1	0/0	0/0	0/0	1/1	0/1	0/1	0/0	0/1	0/0	0/1	0/0	0/0	0/0	0/0	0/0	0/0	0/1	0/1	0/1	0/1	0/1	0/1	0/0	0/0	0/0	0/0	0/0	0/1	0/0	0/1	0/0	0/0	0/0	0/0	0/0	0/0	0/0	0/1	0/0	0/0	0/1	0/0	0/0	0/1	0/0	0/1	0/1	0/0	0/0	0/0	0/1	0/1	0/0	0/1
SC1.2	5617277	AX-93214396	C	G	.	.	PR	GT	0/0	0/0	1/1	0/0	0/0	0/0	0/0	1/1	0/1	0/0	0/0	0/0	0/0	./.	0/0	0/0	0/0	0/1	0/1	0/1	0/1	0/1	0/0	0/0	0/1	0/0	0/0	0/0	0/0	0/0	0/0	0/0	0/0	0/0	0/1	0/0	0/1	0/0	0/0	0/1	0/0	0/0	0/0	0/0	0/0	0/0	0/0	0/0	0/0	0/0	0/0	0/0	0/0	0/1	1/1	0/0	0/0	0/0	0/0	0/0	0/1	0/0	0/0	0/0	0/0	0/0	0/0	0/0	0/0	0/0	0/0	0/0	0/0	0/0	0/0	0/0	0/0	0/0	0/0	0/0	0/0	0/0	0/0	0/0	0/0	0/0	0/0	0/0	0/0	./.	0/0	0/0	0/0	0/0	0/0	0/0	0/0	0/0	0/0	0/0	0/0	0/0	0/0	0/1	0/0	0/1	0/0
SC1.2	5617675	AX-93214397	C	A	.	.	PR	GT	0/1	0/1	1/1	0/0	0/1	0/1	1/1	1/1	1/1	0/0	0/0	1/1	0/0	1/1	0/0	0/0	0/1	1/1	0/1	0/1	1/1	1/1	0/0	1/1	0/1	0/1	0/0	0/1	1/1	0/1	0/1	0/1	0/0	0/1	0/1	0/1	1/1	0/1	0/1	0/1	0/0	0/1	0/1	0/0	0/0	0/1	0/0	0/0	0/0	0/1	0/1	0/1	0/1	0/1	1/1	0/0	1/1	0/1	0/1	0/0	1/1	0/0	0/1	0/0	0/0	0/0	0/0	0/0	0/0	0/1	0/1	0/1	0/1	0/1	0/1	0/0	0/0	0/0	0/0	0/0	0/1	0/0	0/1	0/0	0/0	0/0	0/0	0/0	0/0	0/0	0/1	0/0	0/0	0/1	0/0	0/0	0/1	0/0	0/1	0/1	0/0	0/0	0/0	1/1	0/1	0/1	0/1
SC1.2	5617891	AX-93214398	A	C	.	.	PR	GT	0/1	0/1	1/1	0/0	0/1	0/1	1/1	1/1	1/1	0/0	0/0	1/1	0/0	1/1	0/0	0/0	0/1	1/1	0/1	0/1	1/1	1/1	0/0	1/1	0/1	0/1	0/0	0/1	1/1	0/1	0/1	0/1	0/0	0/1	0/1	0/1	1/1	0/1	0/1	0/1	0/0	0/1	0/1	0/0	0/0	0/1	0/0	0/0	0/0	0/1	0/1	0/1	0/1	0/1	1/1	0/0	1/1	0/1	0/1	0/0	1/1	0/0	0/1	0/0	0/0	0/0	0/0	0/0	0/0	0/1	0/1	0/1	0/1	0/1	0/1	0/0	0/0	0/0	0/0	0/0	0/1	0/0	0/1	0/0	0/0	0/0	0/0	0/0	0/0	0/0	0/1	0/0	0/0	0/1	0/0	0/0	0/1	0/0	0/1	0/1	0/0	0/0	0/0	1/1	0/1	0/1	0/1
SC1.2	5622869	AX-93214399	C	.	.	.	PR	GT	0/0	0/0	0/0	0/0	0/0	0/0	0/0	0/0	0/0	0/0	0/0	0/0	0/0	0/0	0/0	0/0	0/0	0/0	0/0	0/0	0/0	0/0	0/0	0/0	0/0	0/0	0/0	0/0	0/0	0/0	0/0	0/0	0/0	0/0	0/0	0/0	0/0	0/0	0/0	0/0	0/0	0/0	0/0	0/0	0/0	0/0	0/0	0/0	0/0	0/0	0/0	0/0	0/0	0/0	0/0	0/0	0/0	0/0	0/0	0/0	0/0	0/0	0/0	0/0	0/0	0/0	0/0	0/0	0/0	0/0	0/0	0/0	0/0	0/0	0/0	0/0	0/0	0/0	0/0	0/0	0/0	0/0	0/0	0/0	0/0	0/0	0/0	0/0	0/0	0/0	0/0	0/0	0/0	0/0	0/0	0/0	0/0	0/0	0/0	0/0	0/0	0/0	0/0	0/0	0/0	0/0	0/0
SC1.2	5623202	AX-93214400	C	T	.	.	PR	GT	0/0	0/0	0/0	0/0	0/0	0/0	0/0	0/1	0/1	0/0	0/0	0/0	0/0	0/0	0/0	0/0	0/0	0/0	0/1	0/1	0/0	0/1	0/0	0/0	0/0	0/0	0/0	0/0	0/0	0/0	0/0	0/0	0/0	0/0	0/0	0/0	0/0	0/0	0/0	0/0	0/0	0/0	0/0	0/0	0/0	0/0	0/0	0/0	0/0	0/0	0/0	0/0	0/0	0/0	0/0	0/0	0/0	0/0	0/0	0/0	0/0	0/0	0/0	0/0	0/0	0/0	0/0	0/0	0/0	0/0	0/0	0/0	0/0	0/0	0/0	0/0	0/0	0/0	0/0	0/0	0/0	0/0	0/0	0/0	0/0	0/0	0/0	0/0	0/0	0/0	0/0	0/0	0/0	0/0	0/0	0/0	0/0	0/0	0/0	0/0	0/0	0/0	0/0	0/0	0/0	0/0	0/0
SC1.2	5624844	AX-93214401	G	T	.	.	PR	GT	0/1	0/1	1/1	0/0	0/1	0/1	0/0	0/1	0/0	0/0	0/0	0/1	0/0	0/1	0/0	0/0	0/0	0/1	0/0	0/0	0/1	0/0	0/0	0/0	0/1	0/0	0/0	0/0	0/1	0/0	0/1	0/0	0/0	0/0	0/1	0/1	0/1	0/0	0/1	0/1	0/0	0/1	0/1	0/0	0/0	0/1	0/0	0/0	0/0	0/1	0/1	0/1	0/0	0/1	1/1	0/0	0/1	0/0	0/0	0/0	0/1	0/0	0/0	0/0	0/0	0/0	0/0	0/0	0/0	0/1	0/1	0/1	0/1	0/1	0/1	0/0	0/0	0/0	0/0	0/0	0/1	0/0	0/1	0/0	0/0	0/0	0/0	0/0	0/0	0/0	0/1	0/0	0/0	0/1	0/0	0/0	0/1	0/0	0/1	0/1	0/0	0/0	0/0	1/1	0/1	0/1	0/1
SC1.2	5659830	AX-93214402	G	A	.	.	PR	GT	0/1	1/1	1/1	0/0	0/1	0/1	1/1	0/1	0/1	0/1	0/1	1/1	0/0	1/1	0/0	0/0	0/1	1/1	0/0	0/0	1/1	0/1	0/0	1/1	0/1	0/1	0/0	0/1	1/1	0/1	0/1	0/1	0/0	0/1	0/1	0/1	1/1	0/1	0/1	0/1	0/0	0/1	0/1	0/0	0/0	0/1	0/0	0/0	0/0	0/1	0/1	0/1	0/1	0/1	1/1	0/0	1/1	0/1	0/1	0/0	1/1	0/0	0/1	0/0	0/0	0/0	0/0	0/0	0/0	0/1	0/1	0/1	0/1	0/1	0/1	0/0	0/0	0/0	0/0	0/0	0/1	0/0	0/1	0/0	0/0	0/0	0/0	0/0	0/0	0/0	0/1	0/0	0/0	0/1	0/0	0/0	0/1	0/0	0/1	0/1	0/0	0/0	0/0	1/1	0/1	0/1	0/1
SC1.2	5698452	AX-93214403	C	.	.	.	PR	GT	0/0	0/0	0/0	0/0	0/0	0/0	0/0	0/0	0/0	0/0	0/0	0/0	0/0	0/0	0/0	0/0	0/0	0/0	0/0	0/0	0/0	0/0	0/0	0/0	0/0	0/0	0/0	0/0	0/0	0/0	0/0	0/0	0/0	0/0	0/0	0/0	0/0	0/0	0/0	0/0	0/0	0/0	0/0	0/0	0/0	0/0	0/0	0/0	0/0	0/0	0/0	0/0	0/0	0/0	0/0	0/0	0/0	0/0	0/0	0/0	0/0	0/0	0/0	0/0	0/0	0/0	0/0	0/0	0/0	0/0	0/0	0/0	0/0	0/0	0/0	0/0	0/0	0/0	0/0	0/0	0/0	0/0	0/0	0/0	0/0	0/0	0/0	0/0	0/0	0/0	0/0	0/0	0/0	0/0	0/0	0/0	0/0	0/0	0/0	0/0	0/0	0/0	0/0	0/0	0/0	0/0	0/0
SC1.3	25998	AX-93214405	C	T	.	.	PR	GT	0/1	0/0	0/0	0/1	0/0	0/0	0/0	0/0	0/1	0/0	0/1	0/0	0/0	0/1	0/0	0/1	0/0	0/0	0/0	0/0	0/0	0/1	0/0	0/1	0/0	0/0	0/0	0/1	0/0	0/1	0/0	0/0	0/0	0/0	0/0	0/0	0/0	0/0	0/0	0/1	0/0	0/0	0/0	0/0	0/0	0/0	0/0	0/0	0/0	0/0	0/0	0/0	0/1	0/1	0/0	0/1	0/0	1/1	1/1	0/1	0/0	0/0	0/1	0/0	0/0	0/0	0/0	0/0	0/0	0/0	0/0	0/0	0/0	0/0	0/0	1/1	1/1	0/1	1/1	0/1	1/1	0/1	0/0	0/1	1/1	0/1	1/1	0/0	0/0	0/0	0/0	0/0	0/0	0/0	0/0	0/0	0/0	0/0	0/0	0/0	0/0	0/0	0/0	0/0	0/0	0/0	0/0
SC1.3	77607	AX-93214406	G	T	.	.	PR	GT	./.	0/0	0/0	0/1	0/1	0/0	0/0	0/1	0/0	0/1	0/0	0/0	0/0	0/0	0/0	0/0	0/1	0/0	0/0	0/0	1/1	0/0	0/0	0/0	./.	0/0	./.	0/0	0/1	0/1	0/0	0/1	0/0	0/0	0/0	0/0	0/0	./.	0/0	0/0	0/0	0/0	0/0	0/0	0/0	0/0	0/0	0/0	0/0	0/0	0/0	0/0	0/0	0/1	1/1	0/1	0/1	0/0	1/1	1/1	0/0	1/1	0/1	0/1	0/1	0/1	1/1	1/1	1/1	1/1	1/1	0/1	1/1	0/1	1/1	./.	./.	0/0	./.	0/0	./.	0/0	0/0	1/1	./.	0/0	1/1	0/0	0/1	0/0	0/1	0/0	0/1	1/1	0/0	0/0	0/0	0/1	1/1	0/1	0/0	0/0	0/0	0/0	0/0	0/0	0/0
SC1.3	111245	AX-93214407	G	T	.	.	PR	GT	0/0	0/0	0/0	0/0	0/0	0/0	0/0	0/0	0/0	0/0	0/0	0/0	0/0	0/0	0/0	0/0	0/0	0/0	0/0	0/0	0/0	0/0	0/0	0/0	0/0	0/0	0/0	0/0	0/0	0/0	0/0	0/0	0/0	0/0	0/0	0/0	0/0	0/0	0/0	0/0	0/0	0/0	0/0	0/0	0/0	0/0	0/0	0/0	0/0	0/0	0/0	0/0	0/0	0/0	0/0	0/0	0/0	0/0	0/0	0/0	0/0	0/0	0/0	0/1	0/1	0/1	1/1	1/1	1/1	1/1	1/1	0/1	1/1	0/1	1/1	0/0	0/0	0/0	0/0	0/0	0/0	0/0	0/0	0/0	0/0	0/0	0/0	0/0	0/0	0/0	0/1	0/0	0/1	0/1	0/0	0/0	0/1	0/0	0/0	0/1	0/0	0/0	0/0	0/0	0/0	0/0	0/0
SC1.3	280889	AX-93214411	A	G	.	.	PR	GT	0/1	0/1	1/1	1/1	0/0	0/1	1/1	0/1	0/1	0/1	1/1	0/1	0/1	0/1	0/1	1/1	1/1	0/1	0/1	0/1	0/1	0/0	0/1	0/1	0/0	1/1	0/1	0/1	0/1	0/1	0/1	0/1	0/1	0/1	0/1	0/0	0/0	0/0	1/1	0/1	0/1	0/1	0/1	0/1	0/1	0/0	0/1	0/1	0/1	0/1	0/0	0/0	0/1	0/1	0/1	1/1	0/0	0/0	1/1	1/1	0/0	1/1	0/1	0/1	0/0	0/1	0/0	0/1	0/0	0/0	0/0	0/0	0/0	0/1	0/0	0/1	0/0	0/1	1/1	0/0	0/1	0/1	0/0	0/1	0/1	0/1	0/1	0/0	0/0	1/1	1/1	1/1	1/1	0/0	0/1	1/1	1/1	0/1	0/0	0/1	1/1	0/0	0/1	0/0	0/0	0/1	0/1
SC1.3	359122	AX-93214413	T	A	.	.	PR	GT	0/0	0/0	0/0	0/0	0/0	0/0	0/0	0/0	0/0	0/0	0/0	0/0	0/0	0/0	./.	0/0	0/0	0/0	0/0	0/0	0/0	0/0	0/0	0/1	0/0	0/0	0/0	0/0	0/0	0/0	0/0	0/0	0/0	0/0	0/0	0/0	0/0	0/0	0/0	0/0	0/0	0/0	0/0	0/0	0/0	0/0	0/0	0/0	0/0	0/0	0/0	0/0	0/0	0/0	0/0	0/0	0/0	0/0	0/0	0/0	0/0	0/0	0/0	0/0	0/0	0/0	0/0	0/0	0/0	0/0	0/0	0/0	0/0	0/0	0/0	0/0	0/0	0/0	0/0	0/0	0/0	0/0	0/0	0/1	0/0	0/0	0/0	0/0	0/0	0/0	0/0	0/0	0/0	0/0	0/0	0/0	0/0	0/0	0/0	0/0	0/0	0/0	0/0	0/0	0/0	0/0	0/0
SC1.3	446368	AX-93214415	T	C	.	.	PR	GT	0/1	1/1	0/1	0/1	0/0	1/1	0/1	0/0	1/1	0/0	1/1	0/0	0/0	0/1	0/1	1/1	0/0	0/1	0/0	1/1	0/1	1/1	0/0	0/1	0/1	1/1	0/1	0/1	0/0	0/1	0/0	0/1	0/1	0/0	0/0	0/0	1/1	0/1	0/0	1/1	0/0	0/1	0/0	0/1	0/1	0/1	0/0	0/1	0/1	0/0	0/1	0/1	1/1	0/0	0/0	0/0	0/0	0/0	0/0	0/0	0/0	0/0	0/0	0/0	0/0	0/0	0/0	0/0	0/0	0/0	0/0	0/0	0/0	0/0	0/0	0/0	0/0	0/0	0/0	0/0	0/0	0/0	0/0	0/0	0/0	0/0	0/0	0/0	0/1	0/0	0/0	0/0	0/0	0/0	0/0	0/0	0/0	0/1	0/0	0/0	0/0	0/0	0/0	0/0	0/1	0/0	0/0
SC1.3	464717	AX-93214417	C	T	.	.	PR	GT	0/1	0/0	0/0	0/1	0/0	0/0	0/0	0/0	0/1	0/0	0/1	0/0	0/0	0/1	0/0	0/1	0/0	0/0	0/0	0/0	0/0	0/1	0/0	0/1	0/0	0/0	0/0	0/1	0/1	0/1	0/0	0/0	0/0	0/1	0/0	0/0	0/0	0/0	0/0	0/1	0/0	0/1	0/0	0/1	0/1	0/1	0/0	0/1	0/1	0/0	0/1	0/1	0/1	0/0	0/0	0/0	0/0	0/0	0/0	0/0	0/0	0/0	0/0	0/1	0/1	0/1	1/1	1/1	1/1	1/1	1/1	0/1	1/1	0/1	1/1	0/0	0/0	0/0	0/0	0/0	0/0	0/0	0/0	0/0	0/0	0/0	0/0	0/0	0/1	0/0	0/1	0/0	0/1	0/1	0/0	0/1	1/1	0/0	0/0	1/1	0/0	1/1	0/0	0/0	0/0	0/0	0/0
SC1.3	512860	AX-93214420	T	G	.	.	PR	GT	0/1	0/0	0/0	0/1	0/0	0/0	0/0	0/0	0/1	0/0	0/1	0/0	0/0	0/1	0/0	0/1	0/0	0/0	0/0	0/0	0/0	0/1	0/0	0/1	0/0	0/0	0/0	0/1	0/1	0/1	0/0	0/0	0/0	0/1	0/0	0/0	0/0	0/0	0/0	0/1	./.	0/0	1/1	0/0	0/1	0/0	1/1	0/0	0/0	1/1	0/0	0/1	0/1	0/0	0/0	0/0	0/0	0/0	0/0	0/0	0/0	0/0	0/0	0/1	0/1	0/1	1/1	1/1	1/1	1/1	1/1	0/1	1/1	0/1	1/1	0/0	0/0	0/0	0/0	0/0	0/0	0/0	0/0	0/0	0/0	0/0	0/0	0/1	./.	0/0	0/1	0/0	0/1	0/1	0/0	0/1	1/1	0/0	1/1	1/1	0/0	0/0	0/0	0/0	0/0	0/0	0/0
SC1.3	555127	AX-93214421	A	T	.	.	PR	GT	0/0	0/0	0/0	0/0	0/0	0/0	0/0	0/0	0/0	0/0	0/0	0/0	0/0	0/0	0/0	0/0	0/0	0/0	0/0	0/0	0/0	0/0	0/0	0/0	0/0	0/0	0/0	0/0	0/0	0/0	0/0	0/0	0/0	0/0	0/0	0/0	0/0	0/0	0/0	0/0	0/0	0/0	0/0	0/0	0/0	0/0	0/0	0/0	0/0	0/0	0/0	0/0	0/0	0/0	0/0	0/0	0/0	0/0	0/0	0/0	0/0	0/0	0/0	0/0	0/0	0/0	0/0	0/0	0/0	0/0	0/0	0/0	0/0	0/0	0/0	0/0	0/0	0/0	0/0	0/0	0/0	0/0	0/0	0/0	0/0	0/0	0/0	0/0	0/0	0/0	0/0	0/0	0/0	0/0	0/0	0/0	0/0	0/0	1/1	0/0	0/0	0/0	0/0	0/0	0/0	0/0	0/0
SC1.3	754269	AX-93214422	A	G	.	.	PR	GT	0/0	0/0	1/1	0/0	0/0	0/0	0/0	0/1	0/1	0/0	0/0	0/1	0/0	0/0	0/0	0/1	0/1	0/1	0/1	0/1	0/1	0/0	1/1	0/0	0/1	0/1	0/1	0/0	0/1	1/1	0/1	0/0	0/1	0/0	0/1	0/0	0/0	0/0	0/0	0/0	0/0	0/1	0/0	0/0	0/0	0/1	0/0	0/1	0/1	0/1	0/1	0/1	0/0	0/0	0/0	0/1	0/1	0/0	0/0	0/1	0/0	1/1	0/0	0/1	0/1	0/1	0/1	1/1	1/1	1/1	0/1	0/0	0/1	1/1	0/1	0/0	0/0	0/0	0/0	0/0	0/0	0/1	0/0	0/0	0/0	0/0	0/0	0/1	0/1	0/0	1/1	0/1	0/1	0/1	1/1	0/1	1/1	1/1	0/0	1/1	0/1	0/1	0/0	0/0	0/0	0/0	0/0
SC1.3	865518	AX-93214424	G	.	.	.	PR	GT	0/0	0/0	0/0	0/0	0/0	0/0	0/0	0/0	0/0	0/0	0/0	0/0	0/0	0/0	0/0	0/0	0/0	0/0	0/0	0/0	0/0	0/0	0/0	0/0	0/0	0/0	0/0	0/0	0/0	0/0	0/0	0/0	0/0	0/0	0/0	0/0	0/0	0/0	0/0	0/0	0/0	0/0	0/0	0/0	0/0	0/0	0/0	0/0	0/0	0/0	0/0	0/0	0/0	0/0	0/0	0/0	0/0	0/0	0/0	0/0	0/0	0/0	0/0	0/0	0/0	0/0	0/0	0/0	0/0	0/0	0/0	0/0	0/0	0/0	0/0	0/0	0/0	0/0	0/0	0/0	0/0	0/0	0/0	0/0	0/0	0/0	0/0	0/0	0/0	0/0	0/0	0/0	0/0	0/0	0/0	0/0	0/0	0/0	0/0	0/0	0/0	0/0	0/0	0/0	0/0	0/0	0/0
SC1.3	905445	AX-93214425	T	G	.	.	PR	GT	0/0	./.	0/0	./.	0/0	0/0	0/0	0/0	0/0	0/0	0/0	0/0	0/0	0/1	0/0	0/0	0/0	0/0	0/0	0/0	0/0	./.	0/0	./.	0/0	0/0	0/0	./.	0/0	0/0	0/0	./.	0/1	./.	0/0	./.	./.	0/0	./.	0/0	1/1	0/0	0/1	0/1	0/1	0/1	1/1	0/0	0/0	0/1	0/1	0/1	0/0	1/1	./.	1/1	0/0	1/1	./.	1/1	1/1	0/0	0/1	0/1	0/1	0/1	0/1	0/0	0/0	0/0	0/1	1/1	0/1	0/0	0/1	0/0	0/0	./.	0/0	0/0	0/0	1/1	./.	0/0	./.	0/0	./.	0/0	0/1	0/0	0/1	0/0	0/0	1/1	0/0	0/0	1/1	1/1	0/0	0/0	1/1	1/1	0/0	0/0	0/0	0/0	0/0
SC1.3	982429	AX-93214430	T	C	.	.	PR	GT	0/1	1/1	0/0	1/1	0/1	0/1	0/1	0/0	0/1	0/1	0/0	0/0	0/1	0/0	0/0	0/0	0/1	0/1	0/1	0/1	0/0	1/1	0/0	1/1	0/1	0/1	0/1	1/1	0/1	0/0	0/1	1/1	0/1	1/1	0/1	1/1	1/1	0/1	1/1	0/0	0/0	0/1	0/1	0/1	0/1	0/0	0/0	0/1	0/1	0/0	0/0	0/0	0/1	1/1	1/1	1/1	1/1	1/1	1/1	1/1	1/1	0/1	0/1	0/0	0/0	0/0	0/0	0/0	0/0	0/0	0/0	0/0	0/0	0/0	0/0	1/1	1/1	1/1	1/1	1/1	1/1	0/1	1/1	0/1	1/1	1/1	1/1	0/0	0/0	0/0	0/0	0/0	0/0	0/1	0/0	0/0	0/0	0/0	0/0	0/0	0/1	0/1	0/1	0/1	0/0	0/1	0/0
SC1.3	989338	AX-93214431	G	A	.	.	PR	GT	0/0	0/0	0/0	0/0	0/0	0/0	0/1	0/1	0/0	0/0	0/1	0/0	0/0	0/0	0/1	0/0	0/0	0/0	0/0	0/0	0/1	0/0	0/0	0/0	0/0	0/0	0/0	0/0	0/0	0/0	0/0	0/0	0/1	0/0	0/0	0/0	./.	0/1	0/0	0/1	0/0	0/0	0/0	0/0	0/0	0/0	0/0	0/0	0/0	0/0	0/0	0/0	0/0	0/0	0/0	0/0	0/0	0/0	0/0	0/0	0/0	0/0	0/0	0/0	0/0	0/0	0/0	0/0	0/0	0/0	0/0	0/0	0/0	0/0	0/0	0/0	0/0	0/0	0/0	0/0	0/0	0/0	0/0	0/0	0/0	0/0	0/0	0/0	0/0	0/0	0/0	0/0	0/0	0/0	0/0	0/0	0/0	0/0	0/0	0/0	0/0	0/0	0/0	0/0	0/0	0/0	0/0
SC1.3	998824	AX-93214432	G	.	.	.	PR	GT	0/0	0/0	0/0	0/0	0/0	0/0	0/0	0/0	0/0	0/0	0/0	0/0	0/0	0/0	0/0	0/0	0/0	0/0	0/0	0/0	0/0	0/0	0/0	0/0	0/0	0/0	0/0	0/0	0/0	0/0	0/0	0/0	0/0	0/0	0/0	0/0	0/0	0/0	0/0	0/0	0/0	0/0	0/0	0/0	0/0	0/0	0/0	0/0	0/0	0/0	0/0	0/0	0/0	0/0	0/0	0/0	0/0	0/0	0/0	0/0	0/0	0/0	0/0	0/0	0/0	0/0	0/0	0/0	0/0	0/0	0/0	0/0	0/0	0/0	0/0	0/0	0/0	0/0	0/0	0/0	0/0	0/0	0/0	0/0	0/0	0/0	0/0	0/0	0/0	0/0	0/0	0/0	0/0	0/0	0/0	0/0	0/0	0/0	0/0	0/0	0/0	0/0	0/0	0/0	0/0	0/0	0/0
SC1.3	1035125	AX-93214433	G	A	.	.	PR	GT	0/0	0/0	0/0	0/0	0/0	0/0	0/1	0/1	0/0	0/0	0/1	0/0	0/0	0/0	0/1	0/0	0/0	0/0	0/0	0/0	0/1	0/0	0/0	0/0	0/0	0/0	0/0	0/0	0/0	0/0	0/0	0/0	0/1	0/0	0/0	0/0	0/0	0/1	0/0	0/1	0/0	0/0	0/0	0/0	0/0	0/0	0/0	0/0	0/0	0/0	0/0	0/0	0/0	0/0	0/0	0/0	0/0	0/0	0/0	0/0	0/0	0/0	0/0	0/0	0/0	0/0	0/0	0/0	0/0	0/0	0/0	0/0	0/0	0/0	0/0	0/0	0/0	0/0	0/0	0/0	0/0	0/0	0/0	0/0	0/0	0/0	0/0	0/0	0/0	0/0	0/0	0/0	0/0	0/0	0/0	0/0	0/0	0/0	0/0	0/0	0/0	0/0	0/0	0/0	0/0	0/0	0/0
SC1.3	1085450	AX-93214437	G	.	.	.	PR	GT	0/0	0/0	0/0	0/0	0/0	0/0	0/0	0/0	0/0	0/0	0/0	0/0	0/0	0/0	0/0	0/0	0/0	0/0	0/0	0/0	0/0	0/0	0/0	0/0	0/0	0/0	0/0	0/0	0/0	./.	0/0	0/0	0/0	0/0	0/0	0/0	0/0	0/0	0/0	0/0	0/0	0/0	0/0	0/0	0/0	0/0	0/0	0/0	0/0	0/0	0/0	0/0	0/0	0/0	0/0	0/0	0/0	0/0	0/0	0/0	0/0	0/0	0/0	0/0	0/0	0/0	0/0	0/0	0/0	0/0	0/0	0/0	0/0	0/0	0/0	0/0	0/0	0/0	0/0	0/0	0/0	0/0	0/0	0/0	0/0	0/0	0/0	0/0	0/0	0/0	0/0	0/0	0/0	0/0	0/0	0/0	0/0	0/0	0/0	0/0	0/0	0/0	0/0	0/0	0/0	0/0	./.
SC1.3	1106472	AX-93214439	C	T	.	.	PR	GT	1/1	0/0	0/0	0/0	0/0	0/0	1/1	1/1	0/0	0/0	1/1	0/0	0/0	0/1	0/1	0/0	0/0	0/0	0/0	0/0	0/1	0/0	0/0	0/0	0/0	0/0	0/0	0/0	0/0	0/0	0/0	0/0	1/1	0/0	0/0	0/0	./.	1/1	0/0	1/1	1/1	0/0	0/0	0/1	0/1	0/0	1/1	0/0	0/0	0/1	0/0	0/1	0/0	1/1	0/0	0/0	0/0	1/1	0/0	0/0	1/1	0/0	0/1	0/0	0/0	0/0	0/0	0/0	0/1	0/1	0/0	0/0	0/0	0/1	0/0	1/1	1/1	0/0	1/1	1/1	1/1	1/1	0/0	0/0	0/0	1/1	0/0	0/0	1/1	0/0	1/1	0/0	0/0	1/1	0/0	0/0	1/1	1/1	0/0	0/0	1/1	0/0	0/0	0/0	0/0	0/0	0/0
SC1.3	1116145	AX-93214440	C	T	.	.	PR	GT	0/1	0/0	0/0	0/0	0/0	0/0	0/1	0/1	0/0	0/0	1/1	0/0	0/0	0/1	0/1	0/0	0/0	0/1	0/0	0/0	0/1	0/0	0/1	0/0	0/0	0/0	0/0	0/0	0/0	0/0	0/0	0/0	0/1	0/0	0/0	0/0	0/0	0/1	0/0	1/1	1/1	1/1	0/1	1/1	1/1	0/1	1/1	1/1	1/1	1/1	0/1	1/1	0/0	0/0	0/0	0/0	0/1	0/0	0/0	0/0	0/0	0/1	0/0	0/1	0/1	0/1	0/1	1/1	1/1	1/1	0/1	0/0	0/1	1/1	0/1	0/1	1/1	0/0	0/1	0/1	0/1	0/1	0/0	0/0	0/0	1/1	0/0	0/1	0/1	0/0	0/1	0/0	0/0	0/1	1/1	0/1	1/1	1/1	0/0	0/1	0/1	0/0	0/0	0/0	0/0	0/0	0/0
SC1.3	1146698	AX-93214441	A	G	.	.	PR	GT	0/1	1/1	0/1	1/1	1/1	1/1	0/1	0/1	1/1	1/1	0/0	1/1	0/1	0/1	0/1	0/1	1/1	0/1	0/1	1/1	0/0	1/1	0/1	1/1	1/1	1/1	1/1	1/1	./.	1/1	1/1	1/1	0/1	1/1	1/1	1/1	1/1	0/1	1/1	0/0	0/0	0/0	0/0	0/0	0/0	0/0	0/0	0/0	0/0	0/0	0/0	0/0	1/1	0/1	1/1	1/1	0/1	0/1	1/1	1/1	0/1	0/0	0/0	0/0	0/0	0/0	0/0	0/0	0/0	0/0	0/0	0/0	0/0	0/0	0/0	0/1	0/0	1/1	0/1	0/1	0/1	0/1	1/1	1/1	1/1	0/0	1/1	0/0	0/1	0/0	0/1	0/0	0/0	0/1	0/0	0/0	0/0	0/0	0/0	0/0	0/1	0/1	1/1	1/1	1/1	1/1	1/1
SC1.3	1173610	AX-93214444	G	.	.	.	PR	GT	0/0	0/0	0/0	0/0	0/0	0/0	0/0	0/0	0/0	0/0	0/0	0/0	0/0	0/0	0/0	0/0	0/0	0/0	0/0	0/0	0/0	0/0	0/0	0/0	0/0	0/0	0/0	0/0	0/0	0/0	0/0	0/0	0/0	0/0	0/0	0/0	0/0	0/0	0/0	0/0	0/0	0/0	0/0	0/0	0/0	0/0	0/0	0/0	0/0	0/0	0/0	0/0	0/0	0/0	0/0	0/0	0/0	0/0	0/0	0/0	0/0	0/0	0/0	0/0	0/0	0/0	0/0	0/0	0/0	0/0	0/0	0/0	0/0	0/0	0/0	0/0	0/0	0/0	0/0	0/0	0/0	0/0	0/0	0/0	0/0	0/0	0/0	0/0	0/0	0/0	0/0	0/0	0/0	0/0	0/0	0/0	0/0	0/0	0/0	0/0	0/0	0/0	0/0	0/0	0/0	0/0	0/0
SC1.3	1174379	AX-93214445	C	T	.	.	PR	GT	0/1	1/1	0/0	1/1	0/1	0/1	0/1	0/1	1/1	0/1	0/0	0/1	0/1	0/0	0/0	0/0	1/1	0/1	0/1	1/1	0/0	1/1	0/1	1/1	1/1	1/1	0/1	1/1	0/1	0/1	0/1	1/1	0/1	1/1	0/1	1/1	1/1	0/1	1/1	0/0	0/0	0/0	0/0	0/0	0/0	0/0	0/0	0/0	0/0	0/0	0/0	0/0	0/1	0/1	1/1	1/1	0/1	0/1	1/1	1/1	0/1	0/0	0/0	0/0	0/0	0/0	0/0	0/0	0/0	0/0	0/0	0/0	0/0	0/0	0/0	0/1	0/0	1/1	0/1	0/1	0/1	0/1	1/1	0/1	1/1	0/0	1/1	0/0	0/0	0/0	0/0	0/0	0/0	0/1	0/0	0/0	0/0	0/0	0/0	0/0	0/1	0/1	1/1	1/1	1/1	1/1	1/1
SC1.3	1198466	AX-93214448	C	G	.	.	PR	GT	0/1	1/1	0/1	1/1	0/1	0/1	0/1	0/0	0/1	0/1	0/0	0/0	0/1	0/1	0/0	0/0	0/1	0/1	0/1	0/1	0/0	1/1	0/0	1/1	0/1	0/1	1/1	1/1	1/1	0/1	1/1	1/1	0/0	1/1	1/1	1/1	1/1	0/1	1/1	0/0	0/0	0/0	0/0	0/0	0/0	0/0	0/0	0/0	0/0	0/0	0/0	0/0	0/1	1/1	1/1	0/1	0/1	1/1	1/1	0/1	1/1	0/0	0/1	0/0	0/0	0/0	0/0	0/0	0/1	0/1	0/0	0/0	0/0	0/1	0/0	1/1	1/1	1/1	1/1	1/1	1/1	0/1	1/1	0/1	1/1	1/1	1/1	0/0	0/0	0/0	0/0	0/0	0/0	0/1	0/0	0/0	0/0	0/0	0/0	0/0	0/1	0/0	0/1	0/1	0/0	0/1	0/0
SC1.3	1218282	AX-93214449	A	.	.	.	PR	GT	0/0	0/0	0/0	0/0	0/0	0/0	0/0	0/0	0/0	0/0	0/0	0/0	0/0	0/0	0/0	0/0	0/0	0/0	0/0	0/0	0/0	0/0	0/0	0/0	0/0	0/0	0/0	0/0	0/0	0/0	0/0	0/0	0/0	0/0	0/0	0/0	0/0	0/0	0/0	0/0	0/0	0/0	0/0	0/0	0/0	0/0	0/0	0/0	0/0	0/0	0/0	0/0	0/0	0/0	0/0	0/0	0/0	0/0	0/0	0/0	0/0	0/0	0/0	0/0	0/0	0/0	0/0	0/0	0/0	0/0	0/0	0/0	0/0	0/0	0/0	0/0	0/0	0/0	0/0	0/0	0/0	0/0	0/0	0/0	0/0	0/0	0/0	0/0	0/0	0/0	0/0	0/0	0/0	0/0	0/0	0/0	0/0	0/0	0/0	0/0	0/0	0/0	0/0	0/0	0/0	0/0	0/0
SC1.3	1218857	AX-93214450	A	.	.	.	PR	GT	0/0	0/0	0/0	0/0	0/0	0/0	0/0	0/0	0/0	0/0	0/0	0/0	0/0	0/0	0/0	0/0	0/0	0/0	0/0	0/0	0/0	0/0	0/0	0/0	0/0	0/0	0/0	0/0	0/0	0/0	0/0	0/0	0/0	0/0	0/0	0/0	0/0	0/0	0/0	0/0	0/0	0/0	0/0	0/0	0/0	0/0	0/0	0/0	0/0	0/0	0/0	0/0	0/0	0/0	0/0	0/0	0/0	0/0	0/0	0/0	0/0	0/0	0/0	0/0	0/0	0/0	0/0	0/0	0/0	0/0	0/0	0/0	0/0	0/0	0/0	0/0	0/0	0/0	0/0	0/0	0/0	0/0	0/0	0/0	0/0	0/0	0/0	0/0	0/0	0/0	0/0	0/0	0/0	0/0	0/0	0/0	0/0	0/0	0/0	0/0	0/0	0/0	0/0	0/0	0/0	0/0	0/0
SC1.3	1223462	AX-93214451	A	G	.	.	PR	GT	0/1	1/1	0/1	1/1	0/1	0/1	0/1	0/1	1/1	0/1	0/0	0/1	0/1	0/1	0/0	0/0	1/1	0/1	0/1	1/1	0/0	1/1	0/1	1/1	1/1	1/1	1/1	1/1	1/1	1/1	1/1	1/1	0/1	1/1	1/1	1/1	1/1	0/1	1/1	0/0	0/0	0/0	0/0	0/0	0/0	0/0	0/0	0/0	0/0	0/0	0/0	0/0	0/1	0/1	1/1	1/1	0/1	0/1	1/1	1/1	0/1	0/0	0/0	0/0	0/0	0/0	0/0	0/0	0/1	0/1	0/0	0/0	0/0	0/1	0/0	1/1	1/1	1/1	1/1	1/1	1/1	0/1	1/1	0/1	1/1	1/1	1/1	0/0	0/1	0/0	0/0	0/0	0/0	0/1	0/0	0/0	0/0	0/0	0/0	0/0	0/1	0/1	1/1	1/1	1/1	1/1	1/1
SC1.3	1227404	AX-93214453	T	A	.	.	PR	GT	0/0	0/0	0/0	0/0	0/0	0/0	0/0	0/1	0/1	0/0	0/0	0/1	0/0	0/0	0/0	0/0	0/1	0/0	0/0	0/1	0/0	0/0	0/1	0/0	0/1	0/1	0/0	0/0	0/0	0/1	0/0	0/0	0/0	0/0	0/0	0/0	0/0	0/0	0/0	0/0	0/0	0/0	0/0	0/0	0/0	0/0	0/0	0/0	0/0	0/0	0/0	0/0	0/0	0/0	0/0	0/0	0/0	0/0	0/0	0/0	0/0	0/0	0/0	0/0	0/0	0/0	0/0	0/0	0/0	0/0	0/0	0/0	0/0	0/0	0/0	0/0	0/0	0/0	0/0	0/0	0/0	0/0	0/0	0/0	0/0	0/0	0/0	0/0	0/0	0/0	0/0	0/0	0/0	0/0	0/0	0/0	0/0	0/0	0/0	0/0	0/0	0/0	0/1	0/1	1/1	0/1	1/1
SC1.3	1228014	AX-93214454	G	.	.	.	PR	GT	0/0	0/0	0/0	0/0	0/0	0/0	0/0	0/0	0/0	0/0	0/0	0/0	0/0	0/0	0/0	0/0	0/0	0/0	0/0	0/0	0/0	0/0	0/0	0/0	0/0	0/0	0/0	0/0	0/0	0/0	0/0	0/0	0/0	0/0	0/0	0/0	0/0	0/0	0/0	0/0	0/0	0/0	0/0	0/0	0/0	0/0	0/0	0/0	0/0	0/0	0/0	0/0	0/0	0/0	0/0	0/0	0/0	0/0	0/0	0/0	0/0	0/0	0/0	0/0	0/0	0/0	0/0	0/0	0/0	0/0	0/0	0/0	0/0	0/0	0/0	0/0	0/0	0/0	0/0	0/0	0/0	0/0	0/0	0/0	0/0	0/0	0/0	0/0	0/0	0/0	0/0	0/0	0/0	0/0	0/0	0/0	0/0	0/0	0/0	0/0	0/0	0/0	0/0	0/0	0/0	0/0	0/0
SC1.3	1246294	AX-93214455	C	.	.	.	PR	GT	0/0	0/0	0/0	0/0	0/0	0/0	0/0	0/0	0/0	0/0	0/0	0/0	0/0	0/0	0/0	0/0	0/0	0/0	0/0	0/0	0/0	0/0	0/0	0/0	0/0	0/0	0/0	0/0	0/0	0/0	0/0	0/0	0/0	0/0	0/0	0/0	0/0	0/0	0/0	0/0	0/0	0/0	0/0	0/0	0/0	0/0	0/0	0/0	0/0	0/0	0/0	0/0	0/0	0/0	0/0	0/0	0/0	0/0	0/0	0/0	0/0	0/0	0/0	0/0	0/0	0/0	0/0	0/0	0/0	0/0	0/0	0/0	0/0	0/0	0/0	0/0	0/0	0/0	0/0	0/0	0/0	0/0	0/0	0/0	0/0	0/0	0/0	0/0	0/0	0/0	0/0	0/0	0/0	0/0	0/0	0/0	0/0	0/0	0/0	0/0	0/0	0/0	0/0	0/0	0/0	0/0	0/0
SC1.3	1267337	AX-93214457	A	T	.	.	PR	GT	0/0	0/0	1/1	0/0	0/1	0/1	0/1	0/1	0/0	0/1	0/1	0/1	0/1	1/1	1/1	1/1	0/0	0/0	0/1	0/0	1/1	0/0	0/0	0/0	0/0	0/0	0/1	0/0	0/1	0/1	0/1	0/0	0/1	0/0	0/1	0/0	0/0	0/1	0/0	1/1	0/0	0/1	1/1	0/1	0/1	0/1	0/0	0/1	0/1	0/0	0/1	0/0	0/1	0/1	1/1	0/0	0/1	0/1	0/0	0/0	0/1	1/1	1/1	0/1	0/1	0/1	0/1	0/0	0/0	0/0	0/1	1/1	0/1	0/0	0/1	0/1	1/1	0/0	0/1	0/1	0/1	0/0	0/0	0/1	0/0	1/1	0/0	0/1	0/1	1/1	0/1	1/1	1/1	0/0	0/0	0/1	0/0	0/0	1/1	0/1	0/0	0/1	0/1	0/1	0/0	0/1	0/0
SC1.3	1267958	AX-93214458	T	C	.	.	PR	GT	0/0	0/0	1/1	0/0	0/1	0/1	0/1	0/1	0/0	0/1	0/1	0/1	0/1	1/1	1/1	1/1	0/0	0/0	0/1	0/0	1/1	0/0	0/0	0/0	0/0	0/0	0/1	0/0	0/1	0/1	0/1	0/0	0/1	0/0	0/1	0/0	0/0	0/1	0/0	1/1	0/0	0/1	1/1	0/1	0/1	0/1	0/0	0/1	0/1	0/0	0/1	0/0	0/1	0/0	0/0	0/0	0/1	0/0	0/0	0/0	0/0	1/1	0/1	0/1	0/1	0/1	0/1	0/0	0/0	0/0	0/1	1/1	0/1	0/0	0/1	0/1	1/1	0/0	0/1	0/1	0/1	0/0	0/0	0/1	0/0	1/1	0/0	0/1	0/1	1/1	0/1	1/1	1/1	0/0	0/0	0/1	0/0	0/0	1/1	0/1	0/0	0/1	0/0	0/0	0/0	0/0	0/0
SC1.3	1358451	AX-93214459	T	G	.	.	PR	GT	./.	0/1	./.	0/1	0/0	0/1	./.	0/0	0/0	0/0	0/0	0/0	./.	./.	0/0	./.	0/1	0/1	0/1	0/0	0/0	./.	0/1	./.	./.	0/0	./.	./.	0/0	0/1	./.	./.	./.	./.	0/1	./.	0/1	0/0	0/0	0/0	0/1	0/1	0/1	0/1	0/1	0/1	0/1	0/1	0/1	0/1	./.	0/1	0/0	0/0	./.	./.	./.	./.	0/0	./.	0/0	0/0	0/0	0/0	./.	./.	0/0	./.	0/0	0/0	./.	0/0	0/0	0/0	0/0	0/1	0/0	./.	0/0	0/0	0/0	0/0	0/0	./.	0/0	./.	./.	0/1	0/1	0/0	0/0	0/0	0/0	0/1	0/0	0/0	0/0	./.	0/0	0/0	0/0	0/1	./.	0/1	0/1	0/1	0/1
SC1.3	1367638	AX-93214460	G	A	.	.	PR	GT	1/1	1/1	0/0	1/1	0/0	0/0	0/1	0/0	0/1	0/1	0/0	0/0	0/0	0/1	0/0	0/0	0/1	0/1	0/1	0/1	0/0	0/1	1/1	0/0	0/1	1/1	0/1	0/1	1/1	0/1	0/1	0/1	0/0	0/0	0/1	0/1	1/1	0/0	0/0	0/0	0/1	0/1	1/1	0/1	0/1	0/1	0/0	0/1	0/1	0/0	0/1	0/0	0/1	0/1	0/0	0/1	0/1	0/1	0/1	0/0	0/0	0/0	0/0	0/0	0/0	0/0	0/0	0/0	0/0	0/0	0/0	0/0	0/0	0/0	0/0	0/1	0/0	0/1	0/1	0/1	0/1	0/1	1/1	1/1	0/1	0/0	1/1	1/1	0/1	0/0	0/1	0/0	0/0	1/1	0/0	0/0	0/0	1/1	0/0	0/0	0/1	0/0	0/0	0/0	0/0	0/0	0/0
SC1.3	1400330	AX-93214462	C	T	.	.	PR	GT	0/1	0/0	0/0	0/0	0/0	0/0	0/0	0/0	0/1	0/0	0/1	0/0	0/0	0/1	0/0	0/0	0/0	0/1	0/1	0/0	0/0	0/0	0/1	0/0	0/1	1/1	0/1	0/0	1/1	0/1	0/0	0/1	0/0	./.	0/1	0/1	0/1	0/0	0/0	0/0	0/1	0/0	0/1	0/0	0/0	0/1	0/0	0/0	0/0	0/0	0/1	0/0	0/0	0/0	1/1	0/1	0/0	0/0	0/0	0/1	0/1	0/0	0/1	0/0	0/0	0/0	0/1	0/0	0/0	0/0	0/0	0/0	0/0	0/0	0/0	0/1	0/0	0/1	0/1	0/1	0/1	0/1	1/1	0/1	0/1	0/0	1/1	1/1	./.	0/0	0/1	0/0	0/1	1/1	0/0	0/1	0/0	1/1	0/0	0/1	1/1	0/0	0/1	0/1	0/1	0/0	0/0
SC1.3	1411039	AX-93214463	T	C	.	.	PR	GT	0/1	0/0	0/0	0/0	0/0	0/0	0/0	0/0	0/1	0/0	0/1	0/0	0/0	0/1	0/0	0/0	0/0	0/1	0/1	0/0	0/0	0/0	0/1	0/0	0/1	1/1	0/1	0/0	1/1	0/1	0/0	0/1	0/0	0/0	0/1	0/1	0/1	0/0	0/0	0/0	0/1	0/0	0/1	0/0	0/0	0/1	0/0	0/0	0/0	0/0	0/1	0/0	0/0	0/0	1/1	0/1	0/0	0/0	0/0	0/1	0/1	0/0	0/1	0/0	0/0	0/0	0/1	0/0	0/0	0/0	0/0	0/0	0/0	0/0	0/0	0/1	0/0	./.	0/1	0/1	0/1	0/1	./.	0/1	0/1	0/0	1/1	1/1	0/1	0/0	0/0	0/0	0/1	0/1	0/0	0/1	0/0	1/1	0/0	0/1	1/1	0/0	0/1	0/1	0/1	0/0	0/0
SC1.3	1411804	AX-93214464	C	A	.	.	PR	GT	0/1	1/1	0/0	1/1	0/0	0/0	0/1	0/0	0/0	0/1	0/0	0/0	0/0	0/0	0/0	0/0	0/1	0/0	0/0	0/1	0/0	0/1	0/1	0/0	0/0	0/0	0/0	0/1	0/0	0/0	0/1	0/0	0/0	0/0	0/0	0/0	0/0	0/0	0/0	0/0	0/0	0/1	0/1	0/1	0/1	0/0	0/0	0/1	0/1	0/0	0/0	0/0	0/1	0/1	0/0	0/1	0/1	0/1	0/1	0/0	0/0	0/0	0/0	0/0	0/0	0/0	0/0	0/0	0/0	0/0	0/0	0/0	0/0	0/0	0/0	0/0	0/0	0/0	0/0	0/0	0/0	0/0	0/0	0/1	0/0	0/0	0/0	0/0	0/0	0/0	0/0	0/0	0/0	0/0	0/0	0/0	0/0	0/0	0/0	0/0	0/0	0/0	0/0	0/0	0/0	0/0	0/0
SC1.3	1412381	AX-93214465	A	C	.	.	PR	GT	0/1	0/0	0/0	0/0	0/0	0/0	0/0	0/0	0/1	0/0	0/1	0/0	0/0	0/1	0/0	0/0	0/0	0/1	0/1	0/0	0/0	0/0	0/1	0/0	0/1	1/1	0/1	0/0	1/1	0/1	0/0	0/1	0/0	0/0	0/1	0/1	1/1	0/0	0/0	0/0	0/1	0/0	0/1	0/0	0/0	0/1	0/0	0/0	0/0	0/0	0/1	0/0	0/0	0/0	1/1	0/1	0/0	0/0	0/0	0/1	0/1	0/0	0/1	0/0	0/0	0/0	0/1	0/0	0/0	0/0	0/0	0/0	0/0	0/0	0/0	0/1	0/0	0/1	0/1	0/1	0/1	0/1	1/1	0/1	0/1	0/0	1/1	1/1	0/1	0/0	0/0	0/0	0/1	0/1	0/0	0/1	0/0	1/1	0/0	0/1	1/1	0/0	0/1	0/1	0/1	0/0	0/0
SC1.3	1412549	AX-93214466	G	T	.	.	PR	GT	1/1	1/1	0/0	1/1	0/0	0/0	0/1	0/0	0/1	0/1	0/1	0/0	0/0	0/1	0/0	0/0	0/1	0/1	0/1	0/1	0/0	0/1	1/1	0/0	0/1	1/1	0/1	0/1	1/1	0/1	0/1	0/1	0/0	0/0	0/1	0/1	1/1	0/0	0/0	0/0	0/1	0/1	1/1	0/1	0/1	0/1	0/0	0/1	0/1	0/0	0/1	0/0	0/1	0/1	1/1	1/1	0/1	0/1	0/1	0/1	0/1	0/0	0/1	0/0	0/0	0/0	0/1	0/0	0/0	0/0	0/0	0/0	0/0	0/0	0/0	0/1	0/0	0/1	0/1	0/1	0/1	0/1	1/1	1/1	0/1	0/0	1/1	1/1	0/1	0/0	0/1	0/0	0/1	1/1	0/0	0/1	0/0	1/1	0/0	0/1	1/1	0/0	0/1	0/1	0/1	0/0	0/0
SC1.3	1413267	AX-93214468	C	G	.	.	PR	GT	1/1	1/1	0/0	1/1	0/0	0/0	0/1	0/0	0/1	0/1	0/1	0/0	0/0	0/1	0/0	0/0	0/1	0/1	0/1	0/1	0/0	0/1	1/1	0/0	0/1	1/1	0/1	0/1	1/1	0/1	0/1	0/1	0/0	0/0	0/1	0/1	1/1	0/0	0/0	0/0	0/1	0/1	1/1	0/1	0/1	0/1	0/0	0/1	0/1	0/0	0/1	0/0	0/1	0/1	1/1	1/1	0/1	0/1	0/1	0/1	0/1	0/0	0/1	0/0	0/0	0/0	0/1	0/0	0/0	0/0	0/0	0/0	0/0	0/0	0/0	0/1	0/0	0/1	0/1	0/1	0/1	0/1	1/1	1/1	0/1	0/0	1/1	1/1	0/1	0/0	0/1	0/0	0/1	1/1	0/0	0/1	0/0	1/1	0/0	0/1	1/1	0/0	0/1	0/1	0/1	0/0	0/0
SC1.3	1418791	AX-93214469	G	C	.	.	PR	GT	1/1	1/1	0/0	1/1	0/0	0/0	0/1	0/0	0/1	0/1	0/1	0/0	0/0	0/1	0/0	0/0	0/1	0/1	0/1	0/1	0/0	0/1	1/1	0/0	0/1	1/1	0/1	0/1	1/1	0/1	0/1	0/1	0/0	0/0	0/1	0/1	1/1	0/0	0/0	0/0	0/1	0/1	1/1	0/1	0/1	0/1	0/0	0/1	0/1	0/0	0/1	0/0	0/1	0/1	1/1	1/1	0/1	0/1	0/1	0/1	0/1	0/0	0/1	0/0	0/0	0/0	0/1	0/0	0/0	0/0	0/0	0/0	0/0	0/0	0/0	0/1	0/0	0/1	0/1	0/1	0/1	0/1	1/1	1/1	0/1	0/0	1/1	1/1	0/1	0/0	0/0	0/0	0/1	0/1	0/0	0/1	0/0	1/1	0/0	0/1	1/1	0/0	0/1	0/1	0/1	0/0	0/0
SC1.3	1432051	AX-93214470	G	A	.	.	PR	GT	0/0	0/0	0/1	0/0	0/0	0/0	0/0	0/0	0/0	0/1	0/0	0/1	0/0	0/0	0/1	0/1	0/0	0/0	0/1	0/0	0/1	0/0	0/0	0/0	0/0	0/0	0/0	0/0	0/0	0/0	0/1	0/0	0/0	0/1	0/1	0/0	0/0	0/0	0/0	0/0	0/1	0/1	0/0	0/1	0/1	0/1	1/1	0/1	0/1	1/1	0/1	1/1	0/0	0/0	0/0	0/0	0/0	0/0	0/0	0/0	0/0	0/0	0/0	0/1	0/0	0/1	0/1	0/0	0/1	0/1	0/1	0/0	0/1	0/0	0/1	0/0	0/0	0/0	0/0	0/0	0/0	0/0	0/0	0/0	0/0	0/1	0/0	0/0	0/1	1/1	0/1	1/1	0/1	0/0	1/1	0/1	1/1	0/0	1/1	0/1	0/0	0/0	0/1	0/1	0/0	1/1	1/1
SC1.3	1432590	AX-93214471	G	.	.	.	PR	GT	0/0	0/0	0/0	0/0	0/0	0/0	0/0	0/0	0/0	0/0	0/0	0/0	0/0	0/0	0/0	0/0	0/0	0/0	0/0	0/0	0/0	0/0	0/0	0/0	0/0	0/0	0/0	0/0	0/0	0/0	0/0	0/0	0/0	0/0	0/0	0/0	0/0	0/0	0/0	0/0	0/0	0/0	0/0	0/0	0/0	0/0	0/0	0/0	0/0	0/0	0/0	0/0	0/0	0/0	0/0	0/0	0/0	0/0	0/0	0/0	0/0	0/0	0/0	0/0	0/0	0/0	0/0	0/0	0/0	0/0	0/0	0/0	0/0	0/0	0/0	0/0	0/0	0/0	0/0	0/0	0/0	0/0	0/0	0/0	0/0	0/0	0/0	0/0	0/0	0/0	0/0	0/0	0/0	0/0	0/0	0/0	0/0	0/0	0/0	0/0	0/0	0/0	0/0	0/0	0/0	0/0	0/0
SC1.3	1436083	AX-93214472	G	A	.	.	PR	GT	1/1	./.	0/0	0/1	0/0	0/0	0/0	0/0	0/1	0/0	0/1	0/0	0/0	0/0	0/0	0/0	0/0	0/1	0/1	0/0	0/0	0/0	0/0	0/0	0/1	0/1	0/1	./.	0/1	0/1	0/0	0/1	0/0	0/0	0/0	0/0	0/1	0/0	0/0	0/0	0/1	0/0	1/1	0/0	0/0	0/1	0/0	0/0	0/0	0/0	0/1	0/0	0/0	0/0	1/1	1/1	0/0	0/0	0/0	0/1	0/1	0/0	0/1	0/1	0/1	0/1	0/1	0/0	0/0	0/0	0/0	1/1	0/0	0/0	0/0	0/1	0/0	0/1	0/1	0/1	0/1	0/1	1/1	1/1	0/1	0/0	1/1	1/1	0/1	0/0	0/0	0/0	0/1	0/1	0/0	0/1	0/0	1/1	0/0	0/1	1/1	1/1	0/1	0/1	0/1	0/0	0/0
SC1.3	1443256	AX-93214473	T	.	.	.	PR	GT	0/0	0/0	0/0	0/0	0/0	0/0	0/0	0/0	0/0	0/0	0/0	0/0	0/0	./.	0/0	0/0	0/0	0/0	0/0	0/0	0/0	0/0	0/0	0/0	0/0	0/0	0/0	0/0	0/0	0/0	0/0	0/0	0/0	0/0	0/0	0/0	0/0	0/0	0/0	0/0	0/0	0/0	0/0	0/0	0/0	0/0	0/0	0/0	0/0	0/0	0/0	0/0	0/0	0/0	0/0	0/0	0/0	0/0	0/0	0/0	0/0	0/0	0/0	0/0	0/0	0/0	0/0	0/0	0/0	0/0	0/0	0/0	0/0	0/0	0/0	0/0	0/0	0/0	0/0	0/0	0/0	0/0	0/0	0/0	0/0	0/0	0/0	0/0	0/0	0/0	0/0	0/0	0/0	0/0	0/0	0/0	0/0	0/0	0/0	0/0	0/0	0/0	0/0	0/0	0/0	0/0	0/0
SC1.3	1489560	AX-93214474	C	T	.	.	PR	GT	0/1	1/1	0/1	1/1	0/0	0/0	0/1	0/0	0/0	1/1	0/0	0/1	0/0	0/0	0/1	0/1	0/1	0/0	0/1	0/1	0/1	0/1	1/1	0/0	0/0	0/1	0/0	0/1	0/1	0/0	1/1	0/0	0/1	0/1	1/1	0/1	0/1	0/0	0/0	0/0	0/1	1/1	0/1	1/1	1/1	0/1	1/1	1/1	1/1	1/1	0/1	1/1	0/1	1/1	0/0	0/1	0/1	1/1	1/1	0/1	0/1	0/0	0/0	0/1	0/0	0/1	0/1	0/0	0/1	0/1	0/1	0/0	0/1	0/0	0/1	0/0	0/0	0/0	0/0	0/0	0/0	0/0	0/0	0/1	0/0	0/1	0/0	0/0	0/1	1/1	1/1	1/1	0/1	0/1	1/1	0/1	1/1	0/0	1/1	0/1	0/0	0/0	0/0	0/0	0/0	0/1	1/1
SC1.3	1546714	AX-93214475	T	G	.	.	PR	GT	0/1	1/1	0/0	1/1	0/0	0/0	0/1	0/0	0/0	0/1	0/0	0/0	0/0	0/0	0/0	0/0	0/1	0/0	0/0	0/1	0/0	0/1	0/1	0/0	0/0	0/0	0/0	0/1	0/0	0/0	0/1	0/0	0/1	0/0	0/0	0/0	0/0	0/0	0/0	0/0	0/0	0/1	0/1	0/1	0/1	0/0	0/0	0/1	0/1	0/0	0/0	0/0	0/1	1/1	0/0	0/1	0/1	1/1	1/1	0/1	0/1	0/0	0/0	0/0	0/0	0/0	0/0	0/0	0/0	0/0	0/0	0/0	0/0	0/0	0/0	0/0	0/0	0/0	0/0	0/0	0/0	0/0	0/0	0/1	0/0	0/0	0/0	0/0	0/0	0/0	0/1	0/0	0/0	0/1	0/0	0/0	0/0	0/0	0/0	0/0	0/0	0/0	0/0	0/0	0/0	0/0	0/0
SC1.3	1546887	AX-93214476	A	G	.	.	PR	GT	0/1	1/1	0/0	1/1	0/0	0/0	0/1	0/0	0/0	0/1	0/0	0/0	0/0	0/0	0/0	0/0	0/1	0/0	0/0	0/1	0/0	0/1	0/1	0/0	0/0	0/0	0/0	0/1	0/0	0/0	0/1	0/0	0/1	0/0	0/0	0/0	0/0	0/0	0/0	0/0	0/0	0/1	0/1	0/1	0/1	0/0	0/0	0/1	0/1	0/0	0/0	0/0	0/1	1/1	0/0	0/1	0/1	1/1	1/1	0/1	0/1	0/0	0/0	0/0	0/0	0/0	0/0	0/0	0/0	0/0	0/0	0/0	0/0	0/0	0/0	0/0	0/0	0/0	0/0	0/0	0/0	0/0	0/0	0/1	0/0	0/0	0/0	0/0	0/0	0/0	0/0	0/0	0/0	0/0	0/0	0/0	0/0	0/0	0/0	0/0	0/0	0/0	0/0	0/0	0/0	0/0	0/0
SC1.3	1547309	AX-93214478	G	T	.	.	PR	GT	0/1	1/1	0/0	1/1	0/0	0/0	0/1	0/0	0/0	0/1	0/0	0/0	0/0	0/0	0/0	0/0	0/1	0/0	0/0	0/1	0/0	0/1	0/1	0/0	0/0	0/0	0/0	0/1	0/0	0/0	0/1	0/0	0/1	0/0	0/0	0/0	0/0	0/0	0/0	0/0	0/0	0/1	0/1	0/1	0/1	0/0	0/0	0/1	0/1	0/0	0/0	0/0	0/1	1/1	0/0	0/1	0/1	1/1	1/1	0/1	0/1	0/0	0/0	0/0	0/0	0/0	0/0	0/0	0/0	0/0	0/0	0/0	0/0	0/0	0/0	0/0	0/0	0/0	0/0	0/0	0/0	0/0	0/0	0/1	0/0	0/0	0/0	0/0	0/0	0/0	0/0	0/0	0/0	0/0	0/0	0/0	0/0	0/0	0/0	0/0	0/0	0/0	0/0	0/0	0/0	0/0	0/0
SC1.3	1549420	AX-93214479	C	T	.	.	PR	GT	0/1	1/1	0/0	1/1	0/0	0/0	0/1	0/0	0/0	0/1	0/0	0/0	0/0	0/0	0/0	0/0	0/1	0/0	0/0	0/1	0/0	0/1	0/1	0/0	0/0	0/0	0/0	0/1	0/0	0/0	0/1	0/0	0/1	0/0	0/0	0/0	0/0	0/0	0/0	0/0	0/0	0/1	0/1	0/1	0/1	0/0	0/0	0/1	0/1	0/0	0/0	0/0	0/1	1/1	0/0	0/1	0/1	1/1	1/1	0/1	0/1	0/0	0/0	0/0	0/0	0/0	0/0	0/0	0/0	0/0	0/0	0/0	0/0	0/0	0/0	0/0	0/0	0/0	0/0	0/0	0/0	0/0	0/0	0/1	0/0	0/0	0/0	0/0	0/0	0/0	0/0	0/0	0/0	0/0	0/0	0/0	0/0	0/0	0/0	0/0	0/0	0/0	0/0	0/0	0/0	0/0	0/0
SC1.3	1550581	AX-93214480	T	G	.	.	PR	GT	0/1	1/1	0/0	1/1	0/0	0/0	0/1	0/0	0/0	0/1	0/0	0/0	0/0	0/0	0/0	0/0	0/1	0/0	0/0	0/1	0/0	0/1	0/1	0/0	0/0	0/0	0/0	0/1	0/0	0/0	0/1	0/0	0/1	0/0	0/0	0/0	0/0	0/0	0/0	0/0	0/0	0/1	0/1	0/1	0/1	0/0	0/0	0/1	0/1	0/0	0/0	0/0	0/1	1/1	0/0	0/1	0/1	1/1	1/1	0/1	0/1	0/0	0/0	0/0	0/0	0/0	0/0	0/0	0/0	0/0	0/0	0/0	0/0	0/0	0/0	0/0	0/0	0/0	0/0	0/0	0/0	0/0	0/0	0/1	0/0	0/0	0/0	0/0	0/0	0/0	0/1	0/0	0/0	0/1	0/0	0/0	0/0	0/0	0/0	0/0	0/0	0/0	0/0	0/0	0/0	0/0	0/0
SC1.3	1552953	AX-93214481	G	T	.	.	PR	GT	0/1	0/0	0/0	0/0	0/1	0/1	0/0	0/0	1/1	0/0	0/1	0/0	0/1	0/1	0/0	0/0	0/0	0/1	0/1	0/0	0/0	0/1	0/0	1/1	0/1	0/1	0/1	0/0	0/1	0/1	0/0	0/1	0/0	0/0	0/0	0/0	0/1	0/0	0/0	0/0	0/1	0/0	0/1	0/0	0/0	0/1	0/0	0/0	0/0	0/0	0/1	0/0	0/0	0/0	1/1	0/1	0/0	0/0	0/0	0/1	0/1	0/0	0/1	0/1	0/1	0/1	0/1	0/0	0/0	0/0	0/0	1/1	0/0	0/0	0/0	0/1	0/0	0/1	0/1	0/1	0/1	0/1	1/1	0/1	0/1	0/0	1/1	1/1	0/1	0/0	0/0	0/0	0/1	0/1	0/0	0/1	0/0	1/1	0/0	0/1	1/1	1/1	0/1	0/1	0/1	0/0	0/0
SC1.3	1554671	AX-93214482	A	.	.	.	PR	GT	0/0	0/0	0/0	0/0	0/0	0/0	0/0	0/0	0/0	0/0	0/0	0/0	0/0	0/0	0/0	0/0	0/0	0/0	0/0	0/0	0/0	0/0	0/0	0/0	0/0	0/0	0/0	0/0	0/0	0/0	0/0	0/0	0/0	0/0	0/0	0/0	0/0	0/0	0/0	0/0	0/0	0/0	0/0	0/0	0/0	0/0	0/0	0/0	0/0	0/0	0/0	0/0	0/0	0/0	0/0	0/0	0/0	0/0	0/0	0/0	0/0	0/0	0/0	0/0	0/0	0/0	0/0	0/0	0/0	0/0	0/0	0/0	0/0	0/0	0/0	0/0	0/0	0/0	0/0	0/0	0/0	0/0	0/0	0/0	0/0	0/0	0/0	0/0	0/0	0/0	0/0	0/0	0/0	0/0	0/0	0/0	0/0	0/0	0/0	0/0	0/0	0/0	0/0	0/0	0/0	0/0	0/0
SC1.3	1580695	AX-93214483	G	A	.	.	PR	GT	0/1	1/1	0/0	1/1	0/0	0/0	0/1	0/0	0/0	0/1	0/1	0/0	0/0	0/0	0/0	0/0	0/1	0/0	0/0	0/1	0/0	0/1	0/1	0/0	0/0	0/0	0/0	0/1	0/0	0/0	0/1	0/0	0/1	0/0	0/0	0/0	0/0	0/0	0/0	0/0	0/0	0/1	0/1	0/1	0/1	0/0	0/0	0/1	0/1	0/0	0/0	0/0	0/1	1/1	1/1	1/1	0/1	1/1	1/1	1/1	1/1	0/0	0/1	0/0	0/0	0/0	0/1	0/0	0/0	0/0	0/0	0/0	0/0	0/0	0/0	0/0	0/0	0/0	0/0	0/0	0/0	0/0	0/0	0/1	0/0	0/0	0/0	0/0	0/0	0/0	0/1	0/0	0/1	0/1	0/0	0/1	0/0	0/0	0/0	0/1	0/1	0/0	1/1	1/1	0/1	0/1	0/0
SC1.3	1593404	AX-93214485	C	T	.	.	PR	GT	0/1	1/1	0/0	1/1	0/0	0/0	0/1	0/0	0/0	0/1	0/1	0/0	0/0	0/0	0/0	0/0	0/1	0/0	0/0	0/1	0/0	0/1	0/1	0/0	0/0	0/0	0/0	0/1	0/0	0/0	0/1	0/0	0/1	0/0	0/0	0/0	0/0	0/0	0/0	0/0	0/0	0/1	0/1	0/1	0/1	0/0	0/0	0/1	0/1	0/0	0/0	0/0	0/1	1/1	1/1	1/1	0/1	1/1	1/1	1/1	1/1	0/0	0/1	0/0	0/0	0/0	0/1	0/0	0/0	0/0	0/0	0/0	0/0	0/0	0/0	0/0	0/0	0/0	0/0	0/0	0/0	0/0	0/0	0/1	0/0	0/0	0/0	0/0	0/0	0/0	0/0	0/0	0/1	0/0	0/0	0/1	0/0	0/0	0/0	0/1	0/1	0/0	0/1	0/1	0/1	0/0	0/0
SC1.3	1653770	AX-93214486	A	C	.	.	PR	GT	0/0	0/0	0/0	0/0	0/0	0/0	0/0	0/0	0/0	0/0	0/1	0/0	0/0	0/0	0/0	0/0	0/0	0/0	0/0	0/0	0/0	0/0	0/0	0/0	0/0	0/0	0/0	0/0	0/0	0/0	0/0	0/0	0/1	0/0	0/0	0/0	0/0	0/0	0/0	0/0	0/0	0/0	0/0	0/0	0/0	0/0	0/0	0/0	0/0	0/0	0/0	0/0	0/0	0/1	1/1	0/1	0/0	0/1	0/1	1/1	1/1	0/0	0/1	0/0	0/0	0/0	0/1	0/0	0/0	0/0	0/0	0/0	0/0	0/0	0/0	0/0	0/0	0/0	0/0	0/0	0/0	0/0	0/0	0/0	0/0	0/0	0/0	0/0	0/0	0/0	0/0	0/0	0/1	0/0	0/0	0/1	0/0	0/0	0/0	0/1	0/1	0/0	0/1	0/1	0/1	0/0	0/0
SC1.3	1664936	AX-93214487	C	T	.	.	PR	GT	0/0	0/0	0/1	0/0	0/0	0/0	0/0	0/0	0/0	0/1	0/0	0/1	0/0	0/0	0/1	0/1	0/0	0/0	0/1	0/0	0/1	0/0	0/1	0/0	0/0	0/1	0/0	0/0	0/1	0/0	0/1	0/0	0/0	0/1	1/1	0/1	0/1	0/0	0/0	0/0	0/1	0/1	0/0	0/1	0/1	0/1	1/1	0/1	0/1	1/1	0/1	1/1	0/0	0/0	0/0	0/0	0/0	0/0	0/0	0/0	0/0	0/0	0/0	0/1	0/0	0/1	0/1	0/0	0/1	0/1	0/1	0/0	0/1	0/0	0/1	0/0	0/0	0/1	0/0	0/1	0/0	0/0	0/0	0/0	0/0	0/1	0/0	0/0	0/1	1/1	0/1	1/1	0/1	0/0	1/1	0/1	1/1	0/0	1/1	0/1	0/0	0/0	0/0	0/0	0/0	0/1	1/1
SC1.3	1696499	AX-93214489	C	T	.	.	PR	GT	0/1	0/0	0/0	0/0	0/0	0/1	0/0	0/1	0/1	0/0	0/0	0/0	0/0	1/1	0/0	0/0	0/0	0/1	0/1	0/0	0/0	0/0	0/0	0/1	1/1	0/1	1/1	0/0	0/1	1/1	0/0	1/1	0/0	./.	0/0	0/0	0/0	0/1	./.	0/0	0/1	0/0	0/1	0/0	0/0	0/1	0/0	0/0	0/0	0/0	0/1	0/0	0/0	0/0	0/0	0/0	0/0	0/0	0/0	0/0	0/0	./.	0/0	0/1	1/1	./.	0/0	0/0	0/0	0/0	0/0	1/1	0/0	./.	0/0	1/1	0/0	0/1	1/1	0/1	1/1	1/1	1/1	0/1	1/1	0/0	1/1	1/1	0/1	0/0	0/0	0/0	0/0	0/1	0/0	0/0	0/0	1/1	0/0	0/0	0/1	1/1	0/0	0/0	0/0	0/0	0/0
SC1.3	1718021	AX-93214490	C	.	.	.	PR	GT	0/0	0/0	0/0	0/0	0/0	0/0	0/0	0/0	0/0	0/0	0/0	0/0	0/0	0/0	0/0	0/0	0/0	0/0	0/0	0/0	0/0	0/0	0/0	0/0	0/0	0/0	0/0	0/0	0/0	0/0	0/0	0/0	0/0	0/0	0/0	0/0	0/0	0/0	0/0	0/0	0/0	0/0	0/0	0/0	0/0	0/0	0/0	0/0	0/0	0/0	0/0	0/0	0/0	0/0	0/0	0/0	0/0	0/0	0/0	0/0	0/0	0/0	0/0	0/0	0/0	0/0	0/0	0/0	0/0	0/0	0/0	0/0	0/0	0/0	0/0	0/0	0/0	0/0	0/0	0/0	0/0	0/0	0/0	0/0	0/0	0/0	0/0	0/0	0/0	0/0	0/0	0/0	0/0	0/0	0/0	0/0	0/0	0/0	0/0	0/0	0/0	0/0	0/0	0/0	0/0	0/0	0/0
SC1.3	1719814	AX-93214492	T	C	.	.	PR	GT	0/0	0/0	0/1	0/0	0/0	0/0	0/0	0/0	0/0	0/1	0/1	0/1	0/0	0/0	0/1	0/1	0/0	0/0	0/1	0/0	0/1	0/0	0/1	0/0	0/0	0/1	0/0	0/0	0/1	0/0	0/1	0/0	0/1	0/1	1/1	0/1	0/1	0/0	0/0	0/0	0/1	0/1	0/0	0/1	0/1	0/1	1/1	0/1	0/1	1/1	0/1	1/1	0/0	1/1	1/1	1/1	0/1	1/1	1/1	1/1	1/1	0/0	0/1	0/1	0/0	0/1	1/1	0/0	0/1	0/1	0/1	0/0	0/1	0/0	0/1	0/0	0/0	0/1	0/0	0/1	0/0	0/0	0/0	0/0	0/0	0/1	0/0	0/0	0/1	1/1	1/1	1/1	1/1	0/1	1/1	1/1	1/1	0/0	1/1	1/1	0/1	0/0	0/1	0/1	0/1	0/1	1/1
SC1.3	1720208	AX-93214493	G	A	.	.	PR	GT	0/1	0/0	0/0	0/0	0/0	0/0	0/0	0/0	0/1	0/0	0/1	0/0	0/0	0/1	0/0	0/0	0/0	0/1	0/1	0/0	0/0	0/0	0/0	0/0	0/1	0/1	0/1	0/0	0/1	0/1	0/0	0/1	0/1	0/0	0/0	0/0	0/1	0/0	0/0	0/0	0/1	0/0	0/1	0/0	0/0	0/1	0/0	0/0	0/0	0/0	0/1	0/0	0/0	./.	1/1	1/1	0/0	1/1	1/1	1/1	1/1	0/0	0/1	0/1	0/1	0/1	0/1	0/0	0/0	0/0	0/0	1/1	0/0	0/0	0/0	0/1	0/0	0/1	0/1	0/1	0/1	0/1	1/1	0/1	0/1	0/0	1/1	1/1	0/1	0/0	0/0	0/0	0/1	0/1	0/0	0/1	0/0	1/1	0/0	0/1	1/1	1/1	0/1	0/1	1/1	0/0	0/0
SC1.3	1739745	AX-93214494	T	A	.	.	PR	GT	0/1	0/0	0/1	0/0	1/1	1/1	0/1	1/1	1/1	0/0	0/1	0/1	1/1	1/1	0/1	0/1	0/1	1/1	0/1	0/1	0/1	0/1	0/0	1/1	1/1	0/1	1/1	0/1	0/1	1/1	0/0	1/1	0/1	0/1	0/0	0/1	0/1	1/1	1/1	1/1	0/1	0/0	0/1	0/0	0/0	0/1	0/0	0/0	0/0	0/0	0/1	0/0	0/1	0/0	0/0	0/0	0/1	0/0	0/0	0/0	0/0	1/1	0/1	0/1	1/1	0/1	0/0	1/1	0/1	0/1	0/1	1/1	0/1	1/1	0/1	1/1	1/1	0/1	1/1	0/1	1/1	1/1	1/1	0/1	1/1	0/1	1/1	1/1	0/1	0/0	0/0	0/0	0/0	0/1	0/0	0/0	0/0	1/1	0/0	0/0	0/1	1/1	0/1	0/1	0/1	0/1	0/0
SC1.3	1740750	AX-93214495	C	T	.	.	PR	GT	0/1	0/0	0/1	0/0	1/1	1/1	0/1	1/1	1/1	0/0	0/1	0/1	1/1	1/1	0/1	0/1	0/1	1/1	0/1	0/1	0/1	0/1	0/0	1/1	1/1	0/1	1/1	0/1	0/1	1/1	0/0	1/1	0/1	0/1	0/0	0/1	0/1	1/1	1/1	1/1	0/1	0/0	0/1	0/0	0/0	0/1	0/0	0/0	0/0	0/0	0/1	0/0	0/1	0/0	0/0	0/0	0/1	0/0	0/0	0/0	0/0	1/1	0/1	0/1	1/1	0/1	0/0	1/1	0/1	0/1	0/1	1/1	0/1	1/1	0/1	1/1	1/1	0/1	1/1	0/1	1/1	1/1	1/1	0/1	1/1	0/1	1/1	1/1	0/1	0/0	0/0	0/0	0/0	0/1	0/0	0/0	0/0	1/1	0/0	0/0	0/1	1/1	0/1	0/1	0/1	0/1	0/0
SC1.3	1747771	AX-93214496	G	.	.	.	PR	GT	0/0	0/0	0/0	0/0	0/0	0/0	0/0	0/0	0/0	0/0	0/0	0/0	0/0	0/0	0/0	0/0	0/0	0/0	0/0	0/0	0/0	0/0	0/0	0/0	0/0	0/0	0/0	0/0	0/0	0/0	0/0	0/0	0/0	0/0	0/0	0/0	0/0	0/0	0/0	0/0	0/0	0/0	0/0	0/0	0/0	0/0	0/0	0/0	0/0	0/0	0/0	0/0	0/0	0/0	0/0	0/0	0/0	0/0	0/0	0/0	0/0	0/0	0/0	0/0	0/0	0/0	0/0	0/0	0/0	0/0	0/0	0/0	0/0	0/0	0/0	0/0	0/0	0/0	0/0	0/0	0/0	0/0	0/0	0/0	0/0	0/0	0/0	0/0	0/0	0/0	0/0	0/0	0/0	0/0	0/0	0/0	0/0	0/0	0/0	0/0	0/0	0/0	0/0	0/0	0/0	0/0	0/0
SC1.3	1748156	AX-93214497	C	T	.	.	PR	GT	0/0	0/0	0/0	0/0	0/0	0/0	./.	0/0	0/0	0/0	0/0	0/0	0/0	0/0	0/0	0/0	0/0	./.	0/0	0/0	0/0	0/0	0/0	./.	0/0	0/0	0/0	./.	0/0	0/0	0/0	0/0	0/0	0/0	0/0	0/0	0/1	./.	0/0	0/0	0/0	0/0	0/0	0/0	0/0	0/0	0/0	0/0	0/0	0/0	0/0	./.	0/0	0/0	0/0	0/0	0/0	0/0	0/0	0/0	0/0	0/0	0/0	0/0	0/0	0/0	0/0	0/0	0/0	0/0	0/0	0/0	0/0	0/0	0/0	0/0	0/0	0/0	0/0	0/0	0/0	0/0	0/0	0/0	0/0	0/0	0/0	0/0	0/0	0/0	0/0	0/0	./.	0/0	0/0	0/0	./.	0/0	0/0	0/0	0/0	0/0	0/0	0/0	0/0	0/0	0/0
SC1.3	1749751	AX-93214498	T	A	.	.	PR	GT	0/1	1/1	0/0	1/1	0/0	0/0	0/1	0/0	0/0	0/1	0/0	0/0	0/0	0/0	0/0	0/0	0/1	0/0	0/0	0/1	0/0	0/1	0/1	0/0	0/0	0/0	0/0	0/1	0/0	0/0	0/1	0/0	0/0	0/0	0/0	0/0	0/0	0/0	0/0	0/0	0/0	0/1	0/1	0/1	0/1	0/0	0/0	0/1	0/1	0/0	0/0	0/0	0/1	0/0	0/0	0/0	0/0	0/0	0/0	0/0	0/0	0/0	0/0	0/0	0/0	0/0	0/0	0/0	0/0	0/0	0/0	0/0	0/0	0/0	0/0	0/0	0/0	0/0	0/0	0/0	0/0	0/0	0/0	0/1	0/0	0/0	0/0	0/0	0/0	0/0	0/0	0/0	0/0	0/0	0/0	0/0	0/0	0/0	0/0	0/0	0/0	0/0	0/0	0/0	0/0	0/0	0/0
SC1.3	1769997	AX-93214499	C	.	.	.	PR	GT	0/0	0/0	0/0	0/0	0/0	0/0	0/0	0/0	0/0	0/0	0/0	0/0	0/0	0/0	0/0	0/0	0/0	0/0	0/0	0/0	0/0	0/0	0/0	0/0	0/0	0/0	0/0	0/0	0/0	0/0	0/0	0/0	0/0	0/0	0/0	0/0	0/0	0/0	0/0	0/0	0/0	0/0	0/0	0/0	0/0	0/0	0/0	0/0	0/0	0/0	0/0	0/0	0/0	0/0	0/0	0/0	0/0	0/0	0/0	0/0	0/0	0/0	0/0	0/0	0/0	0/0	0/0	0/0	0/0	0/0	0/0	0/0	0/0	0/0	0/0	0/0	0/0	0/0	0/0	0/0	0/0	0/0	0/0	0/0	0/0	0/0	0/0	0/0	0/0	0/0	0/0	0/0	0/0	0/0	0/0	0/0	0/0	0/0	0/0	0/0	0/0	0/0	0/0	0/0	0/0	0/0	0/0
SC1.3	1780871	AX-93214501	G	.	.	.	PR	GT	0/0	0/0	0/0	0/0	0/0	0/0	0/0	0/0	0/0	0/0	0/0	0/0	0/0	0/0	0/0	0/0	0/0	0/0	0/0	0/0	0/0	0/0	0/0	0/0	0/0	0/0	0/0	0/0	0/0	0/0	0/0	0/0	0/0	0/0	0/0	0/0	0/0	0/0	0/0	0/0	0/0	0/0	0/0	0/0	0/0	0/0	0/0	0/0	0/0	0/0	0/0	0/0	0/0	0/0	0/0	0/0	0/0	0/0	0/0	0/0	0/0	0/0	0/0	0/0	0/0	0/0	0/0	0/0	0/0	0/0	0/0	0/0	0/0	0/0	0/0	0/0	0/0	0/0	0/0	0/0	0/0	0/0	0/0	0/0	0/0	0/0	0/0	0/0	0/0	0/0	0/0	0/0	0/0	0/0	0/0	0/0	0/0	0/0	0/0	0/0	0/0	0/0	0/0	0/0	0/0	0/0	0/0
SC1.3	1781826	AX-93214502	G	.	.	.	PR	GT	0/0	0/0	0/0	0/0	0/0	0/0	0/0	0/0	0/0	0/0	0/0	0/0	0/0	0/0	0/0	0/0	0/0	0/0	0/0	0/0	0/0	0/0	0/0	0/0	0/0	0/0	0/0	0/0	0/0	0/0	0/0	0/0	0/0	0/0	0/0	0/0	0/0	0/0	0/0	0/0	0/0	0/0	0/0	0/0	0/0	0/0	0/0	0/0	0/0	0/0	0/0	0/0	0/0	0/0	0/0	0/0	0/0	0/0	0/0	0/0	0/0	0/0	0/0	0/0	0/0	0/0	0/0	0/0	0/0	0/0	0/0	0/0	0/0	0/0	0/0	0/0	0/0	0/0	0/0	0/0	0/0	0/0	0/0	0/0	0/0	0/0	0/0	0/0	0/0	0/0	0/0	0/0	0/0	0/0	0/0	0/0	0/0	0/0	0/0	0/0	0/0	0/0	0/0	0/0	0/0	0/0	0/0
SC1.3	1783091	AX-93214503	A	G	.	.	PR	GT	0/0	0/0	0/0	0/0	0/0	0/0	0/0	0/0	0/0	0/0	0/1	0/0	0/0	0/0	0/0	0/0	0/0	0/0	0/0	0/0	0/0	0/0	0/0	0/0	0/0	0/0	0/0	0/0	0/0	0/0	0/0	0/0	0/1	0/0	0/0	0/0	0/0	0/0	0/0	0/0	0/0	0/0	0/0	0/0	0/0	0/0	0/0	0/0	0/0	0/0	0/0	0/0	0/0	0/1	1/1	0/1	0/0	0/1	0/1	1/1	1/1	0/0	0/1	0/0	0/0	0/0	0/1	0/0	0/0	0/0	0/0	0/0	0/0	0/0	0/0	0/0	0/0	0/0	0/0	0/0	0/0	0/0	0/0	0/0	0/0	0/0	0/0	0/0	0/0	0/0	0/0	0/0	0/1	0/0	0/0	0/1	0/0	0/0	0/0	0/1	0/1	0/0	0/1	0/1	0/1	0/0	0/0
SC1.3	1786736	AX-93214504	C	T	.	.	PR	GT	0/0	0/0	0/0	0/0	0/0	0/0	0/0	0/0	0/0	0/0	0/1	0/0	0/0	0/0	0/0	0/0	0/0	0/0	0/0	0/0	0/0	0/0	0/0	0/0	0/0	0/0	0/0	0/0	0/0	0/0	0/0	0/0	0/1	0/0	0/0	0/0	0/0	0/0	0/0	0/0	0/0	0/0	0/0	0/0	0/0	0/0	0/0	0/0	0/0	0/0	0/0	0/0	0/0	0/1	1/1	0/1	0/0	0/1	0/1	1/1	0/1	0/0	0/1	0/0	0/0	0/0	0/1	0/0	0/0	0/0	0/0	0/0	0/0	0/0	0/0	0/0	0/0	0/0	0/0	0/0	0/0	0/0	0/0	0/0	0/0	0/0	0/0	0/0	0/0	0/0	0/1	0/0	0/1	0/1	0/0	0/1	0/0	0/0	0/0	0/1	0/1	0/0	0/1	0/1	0/1	0/0	0/0
SC1.3	1790196	AX-93214505	C	A	.	.	PR	GT	0/1	1/1	0/0	1/1	0/0	0/0	0/1	0/0	0/0	0/1	0/0	0/0	0/0	0/0	0/0	0/0	0/1	0/0	0/0	0/1	0/0	0/1	0/1	0/0	0/0	0/0	0/0	0/1	0/0	0/0	0/1	0/0	0/0	0/0	0/0	0/0	0/0	0/0	0/0	0/0	0/0	0/1	0/1	0/1	0/1	0/0	0/0	0/1	0/1	0/0	0/0	0/0	0/1	0/1	0/0	0/1	0/1	0/1	0/1	0/0	0/0	0/0	0/0	0/0	0/0	0/0	0/0	0/0	0/0	0/0	0/0	0/0	0/0	0/0	0/0	0/0	0/0	0/0	0/0	0/0	0/0	0/0	0/0	0/1	0/0	0/0	0/0	0/0	0/0	0/0	0/1	0/0	0/0	0/1	0/0	0/0	0/0	0/0	0/0	0/0	0/0	0/0	0/0	0/0	0/0	0/0	0/0
SC1.3	1804247	AX-93214507	T	C	.	.	PR	GT	0/0	0/0	0/0	0/0	0/0	0/0	0/0	0/0	0/0	0/0	0/1	0/0	0/0	0/0	0/0	0/0	0/0	0/1	0/0	0/0	0/0	0/0	0/0	0/0	0/0	0/0	0/0	0/0	0/0	0/0	0/0	0/0	0/1	0/0	0/0	0/0	0/0	0/0	0/0	0/0	0/0	0/0	0/0	0/0	0/0	0/0	0/0	0/0	0/0	0/0	0/0	0/0	0/0	0/1	1/1	0/1	0/0	0/1	0/1	1/1	1/1	0/0	0/1	0/0	0/0	0/0	0/0	0/0	0/0	0/0	0/0	0/0	0/0	0/0	0/0	0/0	0/0	0/0	0/0	0/0	0/0	0/0	0/0	0/0	0/0	0/0	0/0	0/0	0/0	0/0	0/0	0/0	0/1	0/0	0/0	0/1	0/0	0/0	0/0	0/1	0/1	0/0	0/1	0/1	0/1	0/0	0/0
SC1.3	1825273	AX-93214508	C	T	.	.	PR	GT	0/1	1/1	0/1	1/1	0/1	0/1	1/1	1/1	0/0	0/1	1/1	0/1	0/1	0/1	0/1	0/1	1/1	0/1	0/0	1/1	0/1	0/1	0/1	0/0	0/1	0/0	0/1	1/1	0/0	0/1	0/1	0/1	1/1	0/1	0/0	0/1	0/0	1/1	1/1	1/1	0/0	0/1	0/1	0/1	0/1	0/0	0/0	0/1	0/1	0/0	0/0	0/0	1/1	1/1	1/1	1/1	1/1	1/1	1/1	1/1	1/1	0/1	0/1	0/0	0/0	0/0	0/1	0/0	0/0	0/0	0/0	0/0	0/0	0/0	0/0	0/1	1/1	0/0	0/1	0/0	0/1	0/1	0/0	0/1	0/1	0/1	0/0	0/0	0/0	0/0	0/1	0/0	0/1	0/1	0/0	0/1	0/0	0/0	0/0	0/1	0/1	0/0	1/1	1/1	1/1	0/1	0/0
SC1.3	1848708	AX-93214509	T	C	.	.	PR	GT	0/0	0/0	0/0	0/0	0/0	0/0	0/0	0/0	0/0	0/0	0/1	0/0	0/0	0/0	0/0	0/0	0/0	0/0	0/0	0/0	0/0	0/0	0/0	0/0	0/0	0/0	0/0	0/0	0/0	0/0	0/0	0/0	0/0	0/0	0/0	0/0	0/0	0/0	0/0	0/0	0/0	0/0	0/0	0/0	0/0	0/0	0/0	0/0	0/0	0/0	0/0	0/0	0/0	0/0	1/1	0/1	0/0	0/0	0/0	0/1	0/1	0/0	0/1	0/0	0/0	0/0	0/1	0/0	0/0	0/0	0/0	0/0	0/0	0/0	0/0	0/0	0/0	0/0	0/0	0/0	0/0	0/0	0/0	0/0	0/0	0/0	0/0	0/0	0/0	0/0	0/0	0/0	0/1	0/0	0/0	0/1	0/0	0/0	0/0	0/1	0/1	0/0	0/1	0/1	0/1	0/0	0/0
SC1.3	1851509	AX-93214511	A	T	.	.	PR	GT	0/0	./.	0/1	./.	0/1	0/1	1/1	1/1	0/0	0/0	1/1	0/1	0/1	0/1	0/1	0/1	1/1	0/1	0/0	1/1	0/1	0/0	0/0	0/0	0/1	0/0	0/1	1/1	0/0	0/1	0/0	0/1	0/1	0/1	0/0	0/1	0/0	./.	1/1	1/1	0/0	./.	0/0	0/0	0/0	0/0	./.	0/1	0/0	./.	0/0	0/0	1/1	0/1	1/1	1/1	1/1	0/1	0/1	0/1	0/1	1/1	1/1	0/0	0/1	0/0	0/1	1/1	0/1	0/1	0/1	0/0	0/1	1/1	0/1	0/1	1/1	0/1	0/1	0/1	0/1	0/1	0/0	0/0	0/1	0/1	0/0	0/0	0/0	0/0	0/1	0/0	0/1	./.	0/1	0/1	0/1	0/0	0/0	0/1	0/1	0/1	1/1	1/1	1/1	0/1	0/0
SC1.3	1857518	AX-93214512	G	.	.	.	PR	GT	0/0	0/0	0/0	0/0	0/0	0/0	0/0	0/0	0/0	0/0	0/0	0/0	0/0	0/0	0/0	0/0	0/0	0/0	0/0	0/0	0/0	0/0	0/0	0/0	0/0	0/0	0/0	0/0	0/0	0/0	0/0	0/0	0/0	0/0	0/0	0/0	0/0	0/0	0/0	0/0	0/0	0/0	0/0	0/0	0/0	0/0	0/0	0/0	0/0	0/0	0/0	0/0	0/0	0/0	0/0	0/0	0/0	0/0	0/0	0/0	0/0	0/0	0/0	0/0	0/0	0/0	0/0	0/0	0/0	0/0	0/0	0/0	0/0	0/0	0/0	0/0	0/0	0/0	0/0	0/0	0/0	0/0	0/0	0/0	0/0	0/0	0/0	0/0	0/0	0/0	0/0	0/0	0/0	0/0	0/0	0/0	0/0	0/0	0/0	0/0	0/0	0/0	0/0	0/0	0/0	0/0	0/0
SC1.3	1858731	AX-93214513	T	A	.	.	PR	GT	0/0	0/0	0/0	0/0	0/1	0/1	0/0	0/0	0/1	0/0	0/0	0/0	0/1	0/0	0/0	0/0	0/0	0/0	0/0	0/0	0/0	0/1	0/0	1/1	0/0	0/0	0/0	0/0	0/0	0/0	0/0	0/0	0/1	0/0	0/0	0/0	0/0	0/0	0/0	0/0	0/1	0/0	0/1	0/0	0/0	0/1	0/0	0/0	0/0	0/0	0/1	0/0	0/0	0/1	0/0	0/0	0/0	0/1	0/1	0/1	0/1	0/0	0/0	0/1	0/1	0/1	0/0	0/0	0/0	0/0	0/0	1/1	0/0	0/0	0/0	0/1	0/0	0/1	0/1	0/1	0/1	0/1	1/1	0/1	0/1	0/0	1/1	1/1	./.	0/0	0/0	0/0	0/0	0/1	0/0	0/0	0/0	1/1	0/0	0/0	0/1	1/1	0/0	0/0	0/0	0/0	0/0
SC1.3	1896518	AX-93214515	C	.	.	.	PR	GT	0/0	0/0	0/0	0/0	0/0	0/0	0/0	0/0	0/0	0/0	0/0	0/0	0/0	0/0	0/0	0/0	0/0	0/0	0/0	0/0	0/0	0/0	0/0	0/0	0/0	0/0	0/0	0/0	0/0	0/0	0/0	0/0	0/0	0/0	0/0	0/0	0/0	0/0	0/0	0/0	0/0	0/0	0/0	0/0	0/0	0/0	0/0	0/0	0/0	0/0	0/0	0/0	0/0	0/0	0/0	0/0	0/0	0/0	0/0	0/0	0/0	0/0	0/0	0/0	0/0	0/0	0/0	0/0	0/0	0/0	0/0	0/0	0/0	0/0	0/0	0/0	0/0	0/0	0/0	0/0	0/0	0/0	0/0	0/0	0/0	0/0	0/0	0/0	0/0	0/0	0/0	0/0	0/0	0/0	0/0	0/0	0/0	0/0	0/0	0/0	0/0	0/0	0/0	0/0	0/0	0/0	0/0
SC1.3	1897440	AX-93214517	C	T	.	.	PR	GT	0/0	0/0	0/1	0/0	0/1	0/1	0/1	1/1	0/0	0/0	0/1	0/1	0/1	0/1	0/1	0/1	0/1	0/1	0/0	0/1	0/1	0/0	0/0	0/0	0/1	0/0	0/1	0/1	0/0	0/1	0/0	0/1	0/1	0/1	0/0	0/1	0/0	1/1	1/1	1/1	0/0	0/0	0/0	0/0	0/0	0/0	0/0	0/0	0/0	0/0	0/0	0/0	0/1	0/0	0/0	0/0	0/1	0/0	0/0	0/0	0/0	0/1	0/0	0/0	0/0	0/0	0/0	0/0	0/0	0/0	0/0	0/0	0/0	0/0	0/0	0/1	1/1	0/0	0/1	0/0	0/1	0/1	0/0	0/0	0/1	0/1	0/0	0/0	0/0	0/0	0/0	0/0	0/0	0/0	0/0	0/0	0/0	0/0	0/0	0/0	0/0	0/0	0/0	0/0	0/0	0/0	0/0
SC1.3	1901206	AX-93214519	T	C	.	.	PR	GT	0/1	0/0	0/1	0/0	0/0	0/0	0/0	0/0	0/1	0/1	0/1	0/1	0/0	0/1	0/1	0/1	0/0	0/1	1/1	0/0	0/1	0/0	0/1	0/0	0/1	1/1	0/1	0/0	1/1	0/1	0/1	0/1	0/0	0/1	1/1	0/1	1/1	0/0	0/0	0/0	0/1	0/1	0/0	0/1	0/1	0/1	1/1	0/1	0/1	1/1	0/1	1/1	0/0	0/1	1/1	1/1	0/1	0/1	0/1	0/1	0/1	0/1	1/1	0/1	0/1	0/1	1/1	1/1	1/1	1/1	1/1	0/0	1/1	1/1	1/1	0/0	0/0	0/1	0/0	0/1	0/0	0/0	0/0	0/0	0/0	0/1	0/0	0/0	0/1	1/1	0/1	1/1	0/1	0/0	1/1	1/1	1/1	0/0	1/1	1/1	0/1	0/0	1/1	1/1	1/1	1/1	1/1
SC1.3	1902534	AX-93214520	C	A	.	.	PR	GT	0/1	0/0	0/1	0/0	0/0	0/0	0/0	0/0	0/1	0/1	0/1	0/1	0/0	0/1	0/1	0/1	0/0	0/1	1/1	0/0	0/1	0/0	0/1	0/0	0/1	1/1	0/1	0/0	1/1	0/1	0/1	0/1	0/0	0/1	1/1	0/1	1/1	0/0	0/0	0/0	0/1	0/1	0/0	0/1	0/1	0/1	1/1	0/1	0/1	1/1	0/1	1/1	0/0	0/1	1/1	1/1	0/1	0/1	0/1	0/1	0/1	0/1	1/1	0/1	0/1	0/1	1/1	1/1	1/1	1/1	1/1	0/0	1/1	1/1	1/1	0/0	0/0	0/1	0/0	0/1	0/0	0/0	0/0	0/0	0/0	0/1	0/0	0/0	0/1	1/1	0/1	1/1	0/1	0/0	1/1	1/1	1/1	0/0	1/1	1/1	0/1	0/0	1/1	1/1	1/1	1/1	1/1
SC1.3	1912917	AX-93214521	T	.	.	.	PR	GT	0/0	0/0	0/0	0/0	0/0	0/0	0/0	0/0	0/0	0/0	0/0	0/0	0/0	0/0	0/0	0/0	0/0	0/0	0/0	0/0	0/0	0/0	0/0	0/0	0/0	0/0	0/0	0/0	0/0	0/0	0/0	0/0	0/0	0/0	0/0	0/0	0/0	0/0	0/0	0/0	0/0	0/0	0/0	0/0	0/0	0/0	0/0	0/0	0/0	0/0	0/0	0/0	0/0	0/0	0/0	0/0	0/0	0/0	0/0	0/0	0/0	0/0	0/0	0/0	0/0	0/0	0/0	0/0	0/0	0/0	0/0	0/0	0/0	0/0	0/0	0/0	0/0	0/0	0/0	0/0	0/0	0/0	0/0	0/0	0/0	0/0	0/0	0/0	0/0	0/0	0/0	0/0	0/0	0/0	0/0	0/0	0/0	0/0	0/0	0/0	0/0	0/0	0/0	0/0	0/0	0/0	0/0
SC1.3	1913684	AX-93214522	C	T	.	.	PR	GT	0/0	0/0	0/0	0/0	0/1	0/1	0/0	0/0	0/1	0/0	0/0	0/0	0/1	0/0	0/0	0/0	0/0	0/0	0/0	0/0	0/0	0/1	0/0	1/1	0/0	0/0	0/0	0/0	0/0	0/0	0/0	0/0	0/1	0/0	0/0	0/0	0/0	0/0	0/0	0/0	0/1	0/0	0/1	0/0	0/0	0/1	0/0	0/0	0/0	0/0	0/1	0/0	0/0	0/1	0/0	0/0	0/0	0/1	0/1	0/1	0/1	0/0	0/0	0/1	0/1	0/1	0/0	0/0	0/0	0/0	0/0	1/1	0/0	0/0	0/0	0/1	0/0	0/1	0/1	0/1	0/1	0/1	1/1	0/1	0/1	0/0	1/1	1/1	0/1	0/0	0/0	0/0	0/0	0/1	0/0	0/0	0/0	1/1	0/0	0/0	0/1	1/1	0/0	0/0	0/0	0/0	0/0
SC1.3	1930596	AX-93214523	A	G	.	.	PR	GT	0/0	0/0	0/0	0/0	0/1	0/1	0/0	0/0	0/1	0/0	0/0	0/0	0/1	0/0	0/0	0/0	0/0	0/0	0/0	0/0	0/0	0/1	0/0	1/1	0/0	0/0	0/0	0/0	0/0	0/0	0/0	0/0	0/1	0/0	0/0	0/0	0/0	0/0	0/0	0/0	0/1	0/0	0/1	0/0	0/0	0/1	0/0	0/0	0/0	0/0	0/1	0/0	0/0	0/1	0/0	0/0	0/0	0/1	0/1	0/1	0/1	0/0	0/0	0/1	0/1	0/1	0/0	0/0	0/0	0/0	0/0	1/1	0/0	0/0	0/0	0/1	0/0	0/1	0/1	0/1	0/1	0/1	1/1	0/1	0/1	0/0	1/1	1/1	0/1	0/0	0/0	0/0	0/0	0/1	0/0	0/0	0/0	1/1	0/0	0/0	0/1	1/1	0/1	0/1	0/0	0/1	0/0
SC1.3	1954786	AX-93214525	T	C	.	.	PR	GT	0/1	0/0	0/1	0/0	0/0	0/0	0/0	0/0	0/1	0/1	0/1	0/1	0/0	0/1	0/1	0/1	0/0	0/1	1/1	0/0	0/1	0/0	0/1	0/0	0/1	1/1	0/1	0/0	1/1	0/1	0/1	0/1	0/0	0/1	1/1	0/1	1/1	0/0	0/0	0/0	0/1	0/1	0/0	0/1	0/1	0/1	1/1	0/1	0/1	1/1	0/1	1/1	0/0	0/1	1/1	1/1	0/1	0/1	0/1	0/1	0/1	0/1	1/1	0/1	0/1	0/1	1/1	1/1	1/1	1/1	1/1	0/0	1/1	1/1	1/1	0/0	0/0	0/1	0/0	0/1	0/0	0/0	0/0	0/0	0/0	0/1	0/0	0/0	0/1	1/1	0/1	1/1	0/1	0/0	1/1	1/1	1/1	0/0	1/1	1/1	0/1	0/0	0/1	0/1	1/1	0/1	1/1
SC1.3	1999388	AX-93214526	C	T	.	.	PR	GT	0/0	1/1	0/0	1/1	0/0	0/0	0/1	0/0	0/0	0/1	0/0	0/0	0/0	0/0	0/0	0/0	0/1	0/0	0/0	0/1	0/0	0/1	0/1	0/0	0/0	0/0	0/0	./.	0/0	0/0	0/1	0/0	0/0	0/0	0/0	0/0	0/0	0/0	0/0	0/0	0/0	0/0	0/1	./.	0/1	0/0	0/0	0/1	0/1	0/0	0/0	0/0	./.	0/0	0/0	0/0	0/0	0/0	0/0	0/0	0/0	0/0	0/0	0/0	0/0	0/0	0/0	0/0	0/0	0/0	0/0	0/0	0/0	0/0	0/0	0/0	0/0	0/0	0/0	0/0	0/0	0/0	0/0	0/1	0/0	0/0	0/0	0/0	0/0	0/0	0/1	0/0	0/1	0/1	0/0	0/0	0/0	0/0	0/0	0/0	0/0	0/0	0/0	0/0	0/0	0/0	0/0
SC1.3	2022697	AX-93214529	C	.	.	.	PR	GT	0/0	0/0	0/0	0/0	0/0	0/0	0/0	0/0	0/0	0/0	0/0	0/0	0/0	0/0	0/0	0/0	0/0	0/0	0/0	0/0	0/0	0/0	0/0	0/0	0/0	0/0	0/0	0/0	0/0	0/0	0/0	0/0	0/0	0/0	0/0	0/0	0/0	0/0	0/0	0/0	0/0	0/0	0/0	0/0	0/0	0/0	0/0	0/0	0/0	0/0	0/0	0/0	0/0	0/0	0/0	0/0	0/0	0/0	0/0	0/0	0/0	0/0	0/0	0/0	0/0	0/0	0/0	0/0	0/0	0/0	0/0	0/0	0/0	0/0	0/0	0/0	0/0	0/0	0/0	0/0	0/0	0/0	0/0	0/0	0/0	0/0	0/0	0/0	0/0	0/0	0/0	0/0	0/0	0/0	0/0	0/0	0/0	0/0	0/0	0/0	0/0	0/0	0/0	0/0	0/0	0/0	0/0
SC1.3	2034850	AX-93214531	T	C	.	.	PR	GT	0/1	1/1	0/0	1/1	0/0	0/0	0/1	0/0	0/0	0/1	0/1	0/0	0/0	0/0	0/0	0/0	0/1	0/0	0/0	0/1	0/0	0/1	0/1	0/0	0/0	0/0	0/0	./.	0/0	0/0	0/1	0/0	0/0	0/0	0/0	0/0	0/0	0/0	0/0	0/0	0/0	0/1	0/1	0/1	0/1	0/0	0/0	0/1	0/1	0/0	0/0	0/0	./.	0/1	1/1	1/1	0/1	0/1	0/1	0/1	0/1	0/1	1/1	0/0	0/1	0/0	./.	1/1	0/1	0/1	0/1	0/0	0/1	1/1	0/1	0/0	0/0	0/0	0/0	0/0	0/0	0/0	0/0	0/1	0/0	0/0	0/0	0/0	0/0	0/0	0/1	0/0	./.	0/1	0/0	0/1	0/0	0/0	0/0	0/1	0/1	0/0	0/1	0/1	1/1	0/0	0/0
SC1.3	2035180	AX-93214532	C	T	.	.	PR	GT	0/1	1/1	0/0	1/1	0/0	0/0	0/1	0/0	0/0	0/1	0/1	0/0	0/0	0/0	0/0	0/0	0/1	0/0	0/0	./.	0/0	0/1	0/1	0/0	0/0	0/0	0/0	0/0	0/0	0/0	0/1	0/0	0/0	0/0	0/0	0/0	0/0	0/0	0/0	0/0	0/0	0/1	0/1	0/1	0/1	0/0	0/0	0/1	0/1	0/0	0/0	0/0	./.	0/0	1/1	0/1	0/0	0/0	0/0	0/1	0/1	0/1	1/1	0/0	0/1	0/0	0/1	1/1	0/1	0/1	0/1	0/0	0/1	1/1	0/1	0/0	0/0	0/0	0/0	0/0	0/0	0/0	0/0	./.	0/0	0/0	0/0	0/0	0/0	0/0	./.	0/0	0/0	0/1	0/0	0/1	0/0	0/0	0/0	0/1	0/1	0/0	0/1	0/1	1/1	0/0	0/0
SC1.3	2041755	AX-93214533	T	C	.	.	PR	GT	0/1	1/1	0/0	1/1	0/0	0/0	0/1	0/0	0/0	0/1	0/1	0/0	0/0	0/0	0/0	0/0	./.	0/0	0/0	./.	0/0	0/1	0/1	0/0	0/0	0/0	0/0	0/1	0/0	0/0	0/1	0/0	0/0	0/0	0/0	0/0	0/0	0/0	0/0	0/0	0/0	0/1	0/1	0/1	0/1	0/0	0/0	0/1	0/1	0/0	0/0	0/0	0/1	0/1	1/1	1/1	0/1	0/1	0/1	0/1	0/1	0/1	1/1	0/0	0/1	0/0	0/1	1/1	0/1	0/1	0/1	0/0	0/1	1/1	0/1	0/0	0/0	0/0	0/0	0/0	0/0	0/0	0/0	0/1	0/0	0/0	0/0	0/0	0/0	0/0	0/1	0/0	0/1	0/1	0/0	0/1	0/0	0/0	0/0	0/1	0/1	0/0	0/1	0/1	1/1	0/0	0/0
SC1.3	2042021	AX-93214534	C	G	.	.	PR	GT	0/1	1/1	0/0	1/1	0/0	0/0	0/1	0/0	0/0	0/1	0/0	0/0	0/0	0/0	0/0	0/0	0/1	0/0	0/0	0/1	0/0	0/1	0/1	0/0	0/0	0/0	0/0	0/1	0/0	0/0	0/1	0/0	0/0	0/0	0/0	0/0	0/0	0/0	0/0	0/0	0/0	0/1	0/1	0/1	0/1	0/0	0/0	0/1	0/1	0/0	0/0	0/0	0/1	0/0	0/0	0/0	0/0	0/0	0/0	0/0	0/0	0/0	0/0	0/0	0/0	0/0	0/0	0/0	0/0	0/0	0/0	0/0	0/0	0/0	0/0	0/0	0/0	0/0	0/0	0/0	0/0	0/0	0/0	0/1	0/0	0/0	0/0	0/0	0/0	0/0	0/0	0/0	0/0	0/0	0/0	0/0	0/0	0/0	0/0	0/0	0/0	0/0	0/0	0/0	0/0	0/0	0/0
SC1.3	2055063	AX-93214536	G	A	.	.	PR	GT	0/1	1/1	0/0	1/1	0/0	0/0	0/1	0/0	0/0	0/1	0/1	0/0	0/0	0/0	0/0	0/0	0/1	0/0	0/0	0/1	0/0	0/1	0/1	0/0	0/0	0/0	0/0	0/1	0/0	0/0	0/1	0/0	0/0	0/0	0/0	0/0	0/0	0/0	0/0	0/0	0/0	0/1	0/1	0/1	0/1	0/0	0/0	0/1	0/1	0/0	0/0	0/0	0/1	0/1	1/1	1/1	0/1	0/1	0/1	0/1	0/1	0/1	1/1	0/0	0/1	0/0	0/1	1/1	0/1	0/1	0/1	0/0	0/1	1/1	0/1	0/0	0/0	0/0	0/0	0/0	0/0	0/0	0/0	0/1	0/0	0/0	0/0	0/0	0/0	0/0	0/1	0/0	0/1	0/1	0/0	0/1	0/0	0/0	0/0	0/1	0/1	0/0	0/1	0/1	1/1	0/0	0/0
SC1.3	2132588	AX-93214538	C	T	.	.	PR	GT	0/0	0/0	0/1	0/0	0/1	0/1	0/1	1/1	0/0	0/0	1/1	0/1	0/1	0/1	0/1	0/1	0/1	0/1	0/0	0/1	0/1	0/0	0/0	0/0	0/1	0/0	0/1	0/1	0/0	0/1	0/0	0/1	1/1	0/1	0/0	0/1	0/0	1/1	1/1	1/1	0/0	0/0	0/0	0/0	0/0	0/0	0/0	0/0	0/0	0/0	0/0	0/0	0/1	1/1	1/1	1/1	1/1	1/1	1/1	1/1	1/1	0/1	0/1	0/0	0/0	0/0	0/1	0/0	0/0	0/0	0/0	0/1	0/0	0/0	0/0	1/1	1/1	0/0	1/1	0/0	1/1	1/1	0/1	0/0	1/1	0/1	0/1	0/1	./.	0/0	0/1	0/0	0/1	1/1	0/0	0/1	0/0	0/1	0/0	0/1	1/1	0/1	0/1	0/1	0/1	0/0	0/0
SC1.3	2166714	AX-93214539	C	.	.	.	PR	GT	0/0	0/0	0/0	0/0	0/0	0/0	0/0	0/0	0/0	0/0	0/0	0/0	0/0	0/0	0/0	0/0	0/0	0/0	0/0	0/0	0/0	0/0	0/0	0/0	0/0	0/0	0/0	0/0	0/0	0/0	0/0	0/0	0/0	0/0	0/0	0/0	0/0	0/0	0/0	0/0	0/0	0/0	0/0	0/0	0/0	0/0	0/0	0/0	0/0	0/0	0/0	0/0	0/0	0/0	0/0	0/0	0/0	0/0	0/0	0/0	0/0	0/0	0/0	0/0	0/0	0/0	0/0	0/0	0/0	0/0	0/0	0/0	0/0	0/0	0/0	0/0	0/0	0/0	0/0	0/0	0/0	0/0	0/0	0/0	0/0	0/0	0/0	0/0	0/0	0/0	0/0	0/0	0/0	0/0	0/0	0/0	0/0	0/0	0/0	0/0	0/0	0/0	0/0	0/0	0/0	0/0	0/0
SC1.3	2227799	AX-93214540	A	G	.	.	PR	GT	0/0	0/0	0/0	0/0	0/0	0/0	0/0	0/0	0/0	0/0	0/0	0/0	0/0	0/0	0/0	0/0	0/0	0/0	0/0	0/0	0/0	0/0	0/0	0/0	0/0	0/0	0/0	0/0	0/0	0/0	0/0	0/0	0/0	0/0	0/0	0/0	0/0	0/0	0/0	0/0	0/1	0/0	0/1	0/0	0/0	0/1	0/0	0/0	0/0	0/0	0/1	0/0	0/0	0/0	0/0	0/0	0/0	0/0	0/0	0/0	0/0	0/0	0/0	0/1	0/1	0/1	0/0	0/0	0/0	0/0	0/0	1/1	0/0	0/0	0/0	0/1	0/0	0/1	0/1	0/1	0/1	0/1	1/1	0/1	0/1	0/0	1/1	1/1	0/1	0/0	0/0	0/0	0/0	0/1	./.	0/0	0/0	1/1	0/0	0/0	0/1	1/1	0/0	0/0	0/0	0/0	0/0
SC1.3	2231182	AX-93214541	C	T	.	.	PR	GT	0/1	1/1	0/0	1/1	0/0	0/0	0/1	0/0	0/0	0/1	0/0	0/0	0/0	0/0	0/0	0/0	0/1	0/0	0/0	0/1	0/0	0/1	0/1	0/0	0/0	0/0	0/0	0/1	0/0	0/0	0/1	0/0	0/0	0/0	0/0	0/0	0/0	0/0	0/0	0/0	0/1	0/1	1/1	0/1	0/1	0/1	0/0	0/1	0/1	0/0	0/1	0/0	0/1	0/1	0/0	0/1	0/1	0/1	0/1	0/0	0/0	0/0	0/0	0/1	0/1	0/1	0/0	0/0	0/0	0/0	0/0	1/1	0/0	0/0	0/0	0/1	0/0	0/1	0/1	0/1	0/1	0/1	1/1	1/1	0/1	0/0	1/1	1/1	0/1	0/0	0/0	0/0	0/0	0/1	0/0	0/0	0/0	1/1	0/0	0/0	0/1	1/1	0/0	0/0	0/0	0/0	0/0
SC1.3	2334580	AX-93214543	A	.	.	.	PR	GT	0/0	0/0	0/0	0/0	0/0	0/0	0/0	0/0	0/0	0/0	0/0	0/0	0/0	0/0	0/0	0/0	0/0	0/0	0/0	0/0	0/0	0/0	0/0	0/0	0/0	0/0	0/0	0/0	0/0	0/0	0/0	0/0	0/0	0/0	0/0	0/0	0/0	0/0	0/0	0/0	0/0	0/0	0/0	0/0	0/0	0/0	0/0	0/0	0/0	0/0	0/0	0/0	0/0	0/0	0/0	0/0	0/0	0/0	0/0	0/0	0/0	0/0	0/0	0/0	0/0	0/0	0/0	0/0	0/0	0/0	0/0	0/0	0/0	0/0	0/0	0/0	0/0	0/0	0/0	0/0	0/0	0/0	0/0	0/0	0/0	0/0	0/0	0/0	0/0	0/0	0/0	0/0	0/0	0/0	0/0	0/0	0/0	0/0	0/0	0/0	0/0	0/0	0/0	0/0	0/0	0/0	0/0
SC1.3	2349556	AX-93214544	C	T	.	.	PR	GT	0/0	0/0	0/0	0/0	0/0	0/0	0/0	0/0	0/0	0/0	0/0	0/0	0/0	0/0	0/0	0/0	0/0	0/0	0/0	0/0	0/0	0/0	0/0	0/0	0/0	0/0	0/0	0/0	0/0	0/0	0/0	0/0	0/0	0/0	0/0	0/0	0/0	0/0	0/0	0/0	0/1	0/0	0/1	0/0	0/0	0/1	0/0	0/0	0/0	0/0	0/1	0/0	0/0	0/0	0/0	0/0	0/0	0/0	0/0	0/0	0/0	0/0	0/0	0/1	0/1	0/1	0/0	0/0	0/0	0/0	0/0	1/1	0/0	0/0	0/0	0/1	0/0	0/1	0/1	0/1	0/1	0/1	1/1	0/1	0/1	0/0	1/1	1/1	0/1	0/0	0/0	0/0	0/0	0/1	0/0	0/0	0/0	1/1	0/0	0/0	0/1	1/1	0/0	0/0	0/0	0/0	0/0
SC1.3	2350101	AX-93214545	G	T	.	.	PR	GT	0/0	0/0	1/1	0/0	1/1	1/1	0/1	1/1	0/1	0/0	1/1	0/1	1/1	0/1	0/1	0/1	0/1	0/1	0/0	0/1	0/1	0/1	0/1	1/1	0/1	0/1	0/1	0/1	0/1	0/1	0/1	0/0	1/1	1/1	0/1	0/1	0/1	1/1	1/1	1/1	0/0	0/0	0/0	0/0	0/0	0/0	0/0	0/0	0/0	0/0	0/0	0/0	0/1	0/1	1/1	0/1	0/0	0/1	0/1	1/1	1/1	0/1	1/1	0/0	0/1	0/0	0/1	1/1	0/1	0/1	0/1	0/0	0/1	1/1	0/1	0/1	1/1	0/1	0/1	0/1	0/1	0/1	0/0	0/0	0/1	0/1	0/0	0/0	./.	0/0	0/0	0/0	0/0	0/0	0/1	0/1	0/1	0/0	0/0	0/1	0/1	0/0	0/1	0/1	0/1	0/1	1/1
SC1.3	2352202	AX-93214546	G	.	.	.	PR	GT	0/0	0/0	0/0	0/0	0/0	0/0	0/0	0/0	0/0	0/0	0/0	0/0	0/0	0/0	0/0	0/0	0/0	0/0	0/0	0/0	0/0	0/0	0/0	0/0	0/0	0/0	0/0	0/0	0/0	0/0	0/0	0/0	0/0	0/0	0/0	0/0	0/0	0/0	0/0	0/0	0/0	0/0	0/0	0/0	0/0	0/0	0/0	0/0	0/0	0/0	0/0	0/0	0/0	0/0	0/0	0/0	0/0	0/0	0/0	0/0	0/0	0/0	0/0	0/0	0/0	0/0	0/0	0/0	0/0	0/0	0/0	0/0	0/0	0/0	0/0	0/0	0/0	0/0	0/0	0/0	0/0	0/0	0/0	0/0	0/0	0/0	0/0	0/0	0/0	0/0	0/0	0/0	0/0	0/0	0/0	0/0	0/0	0/0	0/0	0/0	0/0	0/0	0/0	0/0	0/0	0/0	0/0
SC1.3	2402205	AX-93214547	C	G	.	.	PR	GT	0/1	0/0	0/1	0/0	0/0	0/0	0/0	0/0	0/1	0/1	0/0	0/1	0/0	0/1	0/1	0/1	0/0	0/1	1/1	0/0	0/1	0/0	0/1	0/0	0/1	1/1	0/1	0/0	1/1	0/1	0/1	1/1	0/0	0/1	1/1	1/1	1/1	0/0	0/0	0/0	0/1	0/1	0/0	0/1	0/1	0/1	1/1	0/1	0/1	1/1	0/1	1/1	0/0	0/0	0/0	0/0	0/1	0/0	0/0	0/0	0/0	0/1	0/0	0/1	0/0	0/1	0/1	0/0	0/1	0/1	0/1	0/0	0/1	0/0	0/1	0/0	0/0	0/1	0/0	0/1	0/0	0/0	0/0	0/0	0/0	0/1	0/0	0/0	0/1	1/1	0/1	1/1	0/1	0/0	1/1	0/1	1/1	0/0	1/1	0/1	0/0	0/0	./.	0/1	1/1	0/0	0/0
SC1.3	2426989	AX-93214548	T	C	.	.	PR	GT	0/0	0/0	0/0	0/0	0/0	0/0	0/0	0/0	0/0	0/0	0/0	0/0	0/0	0/0	0/0	0/0	0/0	0/0	0/0	0/0	0/0	0/0	0/0	0/0	0/0	0/0	0/0	0/0	0/0	0/0	0/0	0/0	0/0	0/0	0/0	0/0	0/0	0/0	0/0	0/0	0/0	0/0	0/0	0/0	0/0	0/0	0/0	0/0	0/0	0/0	0/0	0/0	0/0	0/0	0/0	0/0	0/0	0/0	0/0	0/0	0/0	0/1	0/1	0/0	0/0	0/0	0/0	0/0	0/0	0/0	0/0	0/0	0/0	0/0	0/0	0/0	0/0	0/0	0/0	0/0	0/0	0/0	0/0	0/0	0/0	0/0	0/0	0/0	0/0	0/0	0/1	0/0	0/1	0/1	0/0	0/0	0/1	0/0	0/0	0/0	0/0	0/0	0/0	0/0	0/0	0/0	0/0
SC1.3	2427718	AX-93214550	G	.	.	.	PR	GT	0/0	0/0	0/0	0/0	0/0	0/0	0/0	0/0	0/0	0/0	0/0	0/0	0/0	0/0	0/0	0/0	0/0	0/0	0/0	0/0	0/0	0/0	0/0	0/0	0/0	0/0	0/0	0/0	0/0	0/0	0/0	0/0	0/0	0/0	0/0	0/0	0/0	0/0	0/0	0/0	0/0	0/0	0/0	0/0	0/0	0/0	0/0	0/0	0/0	0/0	0/0	0/0	0/0	0/0	0/0	0/0	0/0	0/0	0/0	0/0	0/0	0/0	0/0	0/0	0/0	0/0	0/0	0/0	0/0	0/0	0/0	0/0	0/0	0/0	0/0	0/0	0/0	0/0	0/0	0/0	0/0	0/0	0/0	0/0	0/0	0/0	0/0	0/0	0/0	0/0	0/0	0/0	0/0	0/0	0/0	0/0	0/0	0/0	0/0	0/0	0/0	0/0	0/0	0/0	0/0	0/0	0/0
SC1.3	2447630	AX-93214551	C	T	.	.	PR	GT	0/0	0/0	0/0	0/0	0/0	0/0	0/0	0/0	0/0	0/0	0/0	0/0	0/0	0/0	0/0	0/0	0/0	0/0	0/0	0/0	0/0	0/0	0/0	0/0	0/0	0/0	0/0	0/0	0/0	0/0	0/0	0/0	0/0	0/0	0/0	0/0	0/0	0/0	0/0	0/0	0/1	0/0	0/1	0/0	0/0	0/1	0/0	0/0	0/0	0/0	0/1	0/0	0/0	0/0	0/0	0/0	0/0	0/0	0/0	0/0	0/0	0/0	0/0	0/1	0/1	0/1	0/0	0/0	0/0	0/0	0/0	1/1	0/0	0/0	0/0	0/1	0/0	0/1	0/1	0/1	0/1	0/1	1/1	0/1	0/1	0/0	1/1	1/1	0/1	0/0	0/0	0/0	0/0	0/1	0/0	0/0	0/0	1/1	0/0	0/0	0/1	1/1	0/0	0/0	0/0	0/0	0/0
SC1.3	2461602	AX-93214552	G	T	.	.	PR	GT	0/1	0/0	0/1	0/0	0/0	0/0	0/0	0/0	0/1	0/1	0/0	0/1	0/0	0/1	0/1	0/1	0/0	0/1	1/1	0/0	0/1	0/0	0/1	0/0	0/1	1/1	0/1	0/0	1/1	0/1	0/1	0/1	0/0	0/1	1/1	0/1	1/1	0/0	0/0	0/0	0/1	0/0	0/0	0/1	0/0	0/0	1/1	0/0	0/0	0/1	0/0	0/1	0/0	0/1	0/0	0/1	0/1	0/1	0/1	0/0	0/0	0/1	0/1	0/1	0/0	0/1	0/1	0/0	0/1	0/1	0/1	0/0	0/1	0/0	0/1	0/0	0/0	0/1	0/0	0/1	0/0	0/0	0/0	0/0	0/0	0/1	0/0	0/0	0/1	0/1	1/1	0/1	1/1	0/1	0/1	0/1	1/1	0/0	0/1	0/1	0/0	0/0	0/1	0/1	0/1	0/1	1/1
SC1.3	2490963	AX-93214554	C	.	.	.	PR	GT	0/0	0/0	0/0	0/0	0/0	0/0	0/0	0/0	0/0	0/0	0/0	0/0	0/0	0/0	0/0	0/0	0/0	0/0	0/0	0/0	0/0	0/0	0/0	0/0	0/0	0/0	0/0	0/0	0/0	0/0	0/0	0/0	0/0	0/0	0/0	0/0	0/0	0/0	0/0	0/0	0/0	0/0	0/0	0/0	0/0	0/0	0/0	0/0	0/0	0/0	0/0	0/0	0/0	0/0	0/0	0/0	0/0	0/0	0/0	0/0	0/0	0/0	0/0	0/0	0/0	0/0	0/0	0/0	0/0	0/0	0/0	0/0	0/0	0/0	0/0	0/0	0/0	0/0	0/0	0/0	0/0	0/0	0/0	0/0	0/0	0/0	0/0	0/0	0/0	0/0	0/0	0/0	0/0	0/0	0/0	0/0	0/0	0/0	0/0	0/0	0/0	0/0	0/0	0/0	0/0	0/0	0/0
SC1.3	2553793	AX-93214558	C	.	.	.	PR	GT	0/0	0/0	0/0	0/0	0/0	0/0	0/0	0/0	0/0	0/0	0/0	0/0	0/0	0/0	0/0	0/0	0/0	0/0	0/0	0/0	0/0	0/0	0/0	0/0	0/0	0/0	0/0	0/0	0/0	0/0	0/0	0/0	0/0	0/0	0/0	0/0	0/0	0/0	0/0	0/0	0/0	0/0	0/0	0/0	0/0	0/0	0/0	0/0	0/0	0/0	0/0	0/0	0/0	0/0	0/0	0/0	0/0	0/0	0/0	0/0	0/0	0/0	0/0	0/0	0/0	0/0	0/0	0/0	0/0	0/0	0/0	0/0	0/0	0/0	0/0	0/0	0/0	0/0	0/0	0/0	0/0	0/0	0/0	0/0	0/0	0/0	0/0	0/0	0/0	0/0	0/0	0/0	0/0	0/0	0/0	0/0	0/0	0/0	0/0	0/0	0/0	0/0	0/0	0/0	0/0	0/0	0/0
SC1.3	2554055	AX-93214559	T	.	.	.	PR	GT	0/0	0/0	0/0	0/0	0/0	0/0	0/0	0/0	0/0	0/0	0/0	0/0	0/0	0/0	0/0	0/0	0/0	0/0	0/0	0/0	0/0	0/0	0/0	0/0	0/0	0/0	0/0	0/0	0/0	0/0	0/0	0/0	0/0	0/0	0/0	0/0	0/0	0/0	0/0	0/0	0/0	0/0	0/0	0/0	0/0	0/0	0/0	0/0	0/0	0/0	0/0	0/0	0/0	0/0	0/0	0/0	0/0	0/0	0/0	0/0	0/0	0/0	0/0	0/0	0/0	0/0	0/0	0/0	0/0	0/0	0/0	0/0	0/0	0/0	0/0	0/0	0/0	0/0	0/0	0/0	0/0	0/0	0/0	0/0	0/0	0/0	0/0	0/0	0/0	0/0	0/0	0/0	0/0	0/0	0/0	0/0	0/0	0/0	0/0	0/0	0/0	0/0	0/0	0/0	0/0	0/0	0/0
SC1.3	2556669	AX-93214561	G	.	.	.	PR	GT	0/0	0/0	0/0	0/0	0/0	0/0	0/0	0/0	0/0	0/0	0/0	0/0	0/0	0/0	0/0	0/0	0/0	0/0	0/0	0/0	0/0	0/0	0/0	0/0	0/0	0/0	0/0	0/0	0/0	0/0	0/0	0/0	0/0	0/0	0/0	0/0	0/0	0/0	0/0	0/0	0/0	0/0	0/0	0/0	0/0	0/0	0/0	0/0	0/0	0/0	0/0	0/0	0/0	0/0	0/0	0/0	0/0	0/0	0/0	0/0	0/0	0/0	0/0	0/0	0/0	0/0	0/0	0/0	0/0	0/0	0/0	0/0	0/0	0/0	0/0	0/0	0/0	0/0	0/0	0/0	0/0	0/0	0/0	0/0	0/0	0/0	0/0	0/0	0/0	0/0	0/0	0/0	0/0	0/0	0/0	0/0	0/0	0/0	0/0	0/0	0/0	0/0	0/0	0/0	0/0	0/0	0/0
SC1.3	2602936	AX-93214563	A	.	.	.	PR	GT	0/0	0/0	0/0	0/0	0/0	0/0	0/0	0/0	0/0	0/0	0/0	0/0	0/0	0/0	0/0	0/0	0/0	0/0	0/0	0/0	0/0	0/0	0/0	0/0	0/0	0/0	0/0	0/0	0/0	0/0	0/0	0/0	0/0	0/0	0/0	0/0	0/0	0/0	0/0	0/0	0/0	0/0	0/0	0/0	0/0	0/0	0/0	0/0	0/0	0/0	0/0	0/0	0/0	0/0	0/0	0/0	0/0	0/0	0/0	0/0	0/0	0/0	0/0	0/0	0/0	0/0	0/0	0/0	0/0	0/0	0/0	0/0	0/0	0/0	0/0	0/0	0/0	0/0	0/0	0/0	0/0	0/0	0/0	0/0	0/0	0/0	0/0	0/0	0/0	0/0	0/0	0/0	0/0	0/0	0/0	0/0	0/0	0/0	0/0	0/0	0/0	0/0	0/0	0/0	0/0	0/0	0/0
SC1.3	2604979	AX-93214564	A	C	.	.	PR	GT	0/1	0/0	0/1	0/0	0/0	0/0	0/0	0/0	0/1	0/0	0/0	0/0	0/0	1/1	0/0	0/0	0/0	0/1	0/1	0/0	0/0	0/0	0/1	0/1	0/1	1/1	0/1	0/0	1/1	0/1	0/1	1/1	0/0	0/1	0/1	1/1	1/1	0/1	0/0	0/0	0/1	0/0	0/1	0/0	0/0	0/1	0/0	0/0	0/0	0/0	0/1	0/0	0/0	0/0	0/0	0/0	0/1	0/0	0/0	0/0	0/0	0/0	0/0	0/0	0/0	0/0	./.	0/0	./.	./.	0/0	./.	0/0	0/0	0/0	0/0	0/0	0/1	./.	0/1	0/0	./.	0/0	0/0	0/0	./.	0/0	0/0	0/0	0/0	0/0	0/0	0/1	./.	0/1	./.	0/1	./.	0/0	0/0	0/0	0/0	1/1	1/1	0/1	0/1	./.
SC1.3	2605214	AX-93214565	T	C	.	.	PR	GT	0/1	0/0	0/1	0/0	0/0	0/0	0/0	0/0	0/1	0/0	0/0	0/0	0/0	0/1	0/0	0/0	0/0	0/1	0/1	0/0	0/0	0/0	0/1	0/0	0/1	1/1	0/1	0/0	1/1	0/1	0/1	0/1	0/1	0/1	0/1	0/1	1/1	0/0	0/0	0/0	0/1	0/0	0/1	0/0	0/0	0/1	0/0	0/0	0/0	0/0	0/1	0/0	0/0	0/1	0/0	0/0	0/0	0/1	0/1	0/1	0/1	0/0	0/0	0/1	0/1	0/1	0/0	0/0	0/0	0/0	0/0	1/1	0/0	0/0	0/0	0/0	0/0	0/1	0/0	0/1	0/0	0/0	0/0	0/0	0/0	0/0	0/1	0/1	0/1	0/1	0/1	0/1	0/1	1/1	1/1	0/0	0/1	1/1	0/1	0/0	0/1	1/1	1/1	1/1	1/1	0/1	0/0
SC1.3	2628847	AX-93214566	G	C	.	.	PR	GT	0/1	0/0	0/0	0/0	0/0	0/0	0/0	0/0	0/1	0/0	0/0	0/0	0/0	0/1	0/0	0/0	0/0	0/1	0/1	0/0	0/0	0/0	0/0	0/0	0/1	0/1	0/1	0/0	0/1	0/1	0/0	0/1	0/0	0/0	0/0	0/0	0/1	0/0	0/0	0/0	1/1	0/1	0/1	0/1	0/1	1/1	1/1	0/1	0/1	1/1	1/1	1/1	0/0	0/0	0/0	0/0	0/0	0/0	0/0	0/0	0/0	0/0	0/0	0/0	0/1	0/0	0/0	1/1	0/1	0/1	0/1	0/0	0/1	1/1	0/1	0/0	0/0	0/0	0/0	0/0	0/0	0/0	0/0	0/0	0/0	0/0	0/0	0/0	0/0	0/0	0/0	0/0	0/0	0/0	0/0	0/0	0/0	0/0	0/0	0/0	0/0	0/0	0/1	0/1	0/1	0/0	0/0
SC1.3	2639894	AX-93214567	G	A	.	.	PR	GT	0/0	0/0	0/1	0/0	0/1	0/1	0/1	1/1	0/0	0/1	0/1	1/1	0/1	0/1	1/1	1/1	0/1	0/1	0/1	0/1	1/1	0/0	0/0	0/0	0/1	0/0	0/1	0/1	0/0	0/1	0/0	0/0	1/1	0/1	0/1	0/0	0/0	1/1	1/1	1/1	0/0	0/0	0/0	0/0	0/0	0/0	0/0	0/0	0/0	0/0	0/0	0/0	0/1	0/1	0/0	0/0	0/0	0/1	0/1	0/1	0/1	0/0	0/0	0/1	0/0	0/1	0/1	0/0	0/1	0/1	0/1	0/0	0/1	0/0	0/1	0/1	1/1	0/0	0/1	0/0	0/1	0/1	0/0	0/0	0/1	1/1	0/0	0/1	0/1	0/1	0/1	0/1	0/1	0/0	0/0	0/1	0/1	0/0	0/1	0/1	0/0	0/0	0/0	0/0	0/0	0/1	1/1
SC1.3	2685645	AX-93214571	T	C	.	.	PR	GT	0/0	0/0	0/0	0/0	0/1	0/1	0/0	0/0	0/1	0/0	0/1	0/0	0/1	0/0	0/0	0/0	0/0	0/0	0/0	0/0	0/0	0/1	0/0	1/1	0/0	0/0	0/0	0/0	0/0	0/0	0/0	0/1	0/0	0/0	0/0	0/1	0/0	0/0	0/0	0/0	0/0	0/0	0/0	0/0	0/0	0/0	0/0	0/0	0/0	0/0	0/0	0/0	0/0	0/1	1/1	1/1	1/1	0/1	0/1	0/1	0/1	0/1	0/1	0/0	0/0	0/0	0/1	0/0	0/0	0/0	0/0	0/0	0/0	0/0	0/0	0/0	0/0	0/0	0/0	0/0	0/0	0/0	0/0	0/0	0/0	0/0	0/0	0/0	0/0	0/0	0/1	0/0	0/1	0/1	0/0	0/1	0/0	0/0	0/0	0/1	0/1	0/0	0/1	0/1	0/0	0/1	0/0
SC1.3	2703358	AX-93214572	T	C	.	.	PR	GT	0/0	0/0	0/1	0/0	0/1	0/1	0/0	0/0	0/1	0/1	0/1	0/1	0/1	0/0	0/1	0/1	0/0	0/0	0/1	0/0	0/1	0/1	0/1	1/1	0/0	0/1	0/0	0/0	0/1	0/0	0/1	0/0	0/1	0/1	1/1	0/1	0/1	0/0	0/0	0/0	0/0	0/0	0/0	0/0	0/0	0/0	0/0	0/0	0/0	0/0	0/0	0/0	0/0	0/1	1/1	0/1	0/0	0/1	0/1	1/1	1/1	0/1	1/1	0/1	0/1	0/1	0/1	0/0	0/0	0/0	0/0	1/1	0/0	0/0	0/0	0/1	0/0	1/1	0/1	1/1	0/1	0/1	1/1	0/1	0/1	0/0	1/1	1/1	0/0	0/1	0/0	0/1	0/0	0/0	1/1	0/1	0/1	0/0	0/1	0/1	1/1	1/1	0/0	0/0	0/1	0/0	0/0
SC1.3	2736812	AX-93214575	G	.	.	.	PR	GT	0/0	0/0	0/0	0/0	0/0	0/0	0/0	0/0	0/0	0/0	0/0	0/0	0/0	0/0	0/0	0/0	0/0	0/0	0/0	0/0	0/0	0/0	0/0	0/0	0/0	0/0	0/0	0/0	0/0	0/0	0/0	0/0	0/0	0/0	0/0	0/0	0/0	0/0	0/0	0/0	0/0	0/0	0/0	0/0	0/0	0/0	0/0	0/0	0/0	0/0	0/0	0/0	0/0	0/0	0/0	0/0	0/0	0/0	0/0	0/0	0/0	0/0	0/0	0/0	0/0	0/0	0/0	0/0	0/0	0/0	0/0	0/0	0/0	0/0	0/0	0/0	0/0	0/0	0/0	0/0	0/0	0/0	0/0	0/0	0/0	0/0	0/0	0/0	0/0	0/0	0/0	0/0	0/0	0/0	0/0	0/0	0/0	0/0	0/0	0/0	0/0	0/0	0/0	0/0	0/0	0/0	0/0
SC1.3	2739441	AX-93214576	G	A	.	.	PR	GT	0/0	0/0	0/1	0/0	0/1	0/1	0/0	0/0	1/1	1/1	0/0	0/1	0/1	0/0	0/1	0/1	0/0	0/0	1/1	0/0	0/1	1/1	1/1	1/1	0/0	1/1	0/0	0/0	1/1	0/0	1/1	0/0	0/1	0/1	1/1	1/1	1/1	0/0	0/0	0/0	0/0	0/0	0/0	0/0	0/0	0/0	0/0	0/0	0/0	0/0	0/0	0/0	0/0	1/1	0/0	0/0	./.	1/1	1/1	1/1	1/1	0/0	0/0	0/0	0/0	0/0	0/0	0/0	0/0	0/0	0/0	0/0	0/0	0/0	0/0	0/0	0/0	1/1	0/0	1/1	0/0	0/0	0/0	0/0	0/0	0/0	0/0	0/0	1/1	1/1	0/0	1/1	0/0	0/1	1/1	0/0	1/1	1/1	1/1	0/0	0/0	0/0	0/0	0/0	0/0	0/0	0/0
SC1.3	2752160	AX-93214577	C	.	.	.	PR	GT	0/0	0/0	0/0	0/0	0/0	0/0	0/0	0/0	0/0	0/0	0/0	0/0	0/0	0/0	0/0	0/0	0/0	0/0	0/0	0/0	0/0	0/0	0/0	0/0	0/0	0/0	0/0	0/0	0/0	0/0	0/0	0/0	0/0	0/0	0/0	0/0	0/0	0/0	0/0	0/0	0/0	./.	0/0	0/0	0/0	0/0	0/0	0/0	0/0	0/0	0/0	0/0	0/0	0/0	0/0	0/0	0/0	0/0	0/0	0/0	0/0	0/0	0/0	0/0	0/0	0/0	0/0	0/0	0/0	0/0	0/0	0/0	0/0	0/0	0/0	0/0	0/0	0/0	0/0	0/0	0/0	0/0	0/0	0/0	0/0	0/0	0/0	0/0	0/0	0/0	0/0	0/0	0/0	0/0	0/0	0/0	0/0	0/0	0/0	0/0	0/0	0/0	0/0	0/0	0/0	0/0	0/0
SC1.3	2760739	AX-93214578	G	A	.	.	PR	GT	0/1	1/1	0/0	1/1	0/0	0/0	0/1	0/0	0/0	0/1	0/0	0/0	0/0	0/0	0/0	0/0	0/1	0/0	0/0	0/1	0/0	0/1	0/1	0/0	0/0	0/0	0/0	0/1	0/0	0/0	0/1	0/0	0/0	0/0	0/0	0/0	0/0	0/0	0/0	0/0	0/0	0/1	0/1	0/1	0/1	0/0	0/0	0/1	0/1	0/0	0/0	0/0	0/1	0/0	0/0	0/0	0/0	0/0	0/0	0/0	0/0	0/1	0/1	1/1	0/1	1/1	0/1	0/0	0/1	0/1	0/1	1/1	0/1	0/0	0/1	0/1	0/0	0/1	0/1	0/1	0/1	0/1	1/1	1/1	0/1	0/1	1/1	0/1	0/1	0/1	1/1	0/1	1/1	0/1	0/0	0/1	0/1	0/0	0/1	0/1	0/1	1/1	0/0	0/0	0/0	0/1	1/1
SC1.3	2782725	AX-93214579	C	.	.	.	PR	GT	0/0	0/0	0/0	0/0	0/0	0/0	0/0	0/0	0/0	0/0	0/0	0/0	0/0	0/0	0/0	0/0	0/0	0/0	0/0	0/0	0/0	0/0	0/0	0/0	0/0	0/0	0/0	0/0	0/0	0/0	0/0	0/0	0/0	0/0	0/0	0/0	0/0	0/0	0/0	0/0	0/0	0/0	0/0	0/0	0/0	0/0	0/0	0/0	0/0	0/0	0/0	0/0	0/0	0/0	0/0	0/0	0/0	0/0	0/0	0/0	0/0	0/0	0/0	0/0	0/0	0/0	0/0	0/0	0/0	0/0	0/0	0/0	0/0	0/0	0/0	0/0	0/0	0/0	0/0	0/0	0/0	0/0	0/0	0/0	0/0	0/0	0/0	0/0	0/0	0/0	0/0	0/0	0/0	0/0	0/0	0/0	0/0	0/0	0/0	0/0	0/0	0/0	0/0	0/0	0/0	0/0	0/0
SC1.3	2897280	AX-93214580	C	A	.	.	PR	GT	0/0	0/0	0/1	0/0	0/1	0/1	./.	1/1	0/0	1/1	1/1	1/1	0/1	0/1	1/1	1/1	1/1	0/1	0/1	1/1	1/1	0/0	0/0	0/0	0/1	0/0	0/1	1/1	0/0	0/1	0/0	0/0	0/1	0/1	0/1	0/0	0/0	1/1	1/1	1/1	0/0	0/0	0/0	0/0	0/0	0/0	0/0	0/0	0/0	0/0	0/0	0/0	1/1	0/0	1/1	0/1	0/0	0/0	0/0	0/1	0/1	0/0	0/1	0/1	1/1	0/1	0/0	1/1	0/1	0/1	0/1	1/1	0/1	1/1	0/1	0/1	1/1	0/0	0/1	0/0	0/1	0/1	0/0	0/0	0/1	0/1	0/0	0/1	0/0	0/1	0/0	0/1	0/0	0/0	0/1	0/1	0/0	0/0	0/1	0/1	0/1	1/1	0/0	0/0	0/0	0/0	0/0
SC1.3	2915635	AX-93214581	G	C	.	.	PR	GT	0/0	0/0	0/0	0/0	0/1	0/1	0/0	0/0	0/1	0/0	0/0	0/0	0/1	./.	0/0	0/0	0/0	0/0	0/0	0/0	0/0	0/1	0/0	1/1	0/0	0/0	0/0	0/0	0/0	0/0	0/0	0/0	0/0	0/0	0/0	0/0	0/0	0/0	0/0	0/0	0/0	0/0	0/0	0/0	0/0	0/0	0/0	0/0	0/0	0/0	0/0	0/0	0/0	0/0	0/0	0/0	0/0	0/0	0/0	0/0	0/0	0/0	0/0	0/0	0/0	0/0	0/0	0/0	0/0	0/0	0/0	0/0	0/0	0/0	0/0	0/0	0/0	0/0	0/0	0/0	0/0	0/0	0/0	0/0	0/0	0/0	0/1	0/1	0/1	0/0	0/0	0/0	0/0	0/1	0/0	0/0	0/0	1/1	0/0	0/0	0/1	0/0	0/0	0/0	0/0	0/0	0/0
SC1.3	2916020	AX-93214582	G	A	.	.	PR	GT	1/1	1/1	0/1	1/1	0/0	0/0	0/1	0/0	0/1	0/1	0/0	0/0	0/0	0/1	0/0	0/0	0/1	0/1	0/1	0/1	0/0	0/1	1/1	0/0	0/1	1/1	0/1	0/1	1/1	0/1	1/1	0/1	0/0	0/1	0/1	0/1	1/1	0/0	0/0	0/0	0/1	0/1	1/1	0/1	0/1	0/1	0/0	0/1	0/1	0/0	0/1	0/0	0/1	0/0	0/0	0/0	0/0	0/0	0/0	0/0	0/0	0/1	0/1	0/1	0/0	0/1	1/1	0/0	0/1	0/1	0/1	0/0	0/1	0/0	0/1	0/1	0/0	1/1	0/1	1/1	0/1	0/1	1/1	1/1	0/1	0/1	0/1	0/0	0/1	0/1	1/1	0/1	1/1	0/1	0/1	0/1	1/1	0/0	0/1	0/1	0/0	0/0	0/1	0/1	0/1	0/1	1/1
SC1.3	2940150	AX-93214583	A	T	.	.	PR	GT	0/1	1/1	0/1	1/1	0/0	0/0	0/1	0/0	0/0	0/1	0/0	0/0	0/0	0/0	0/0	0/0	0/1	0/0	0/0	0/1	0/0	0/1	1/1	0/0	0/0	0/1	0/0	0/1	0/1	0/0	1/1	0/0	0/1	0/1	0/1	0/1	0/1	0/0	0/0	0/0	1/1	1/1	1/1	1/1	1/1	1/1	1/1	1/1	1/1	1/1	1/1	1/1	0/1	0/1	0/0	0/0	0/0	0/1	0/1	0/1	0/1	0/1	0/1	0/1	0/0	0/1	1/1	0/0	0/1	0/1	0/1	0/0	0/1	0/0	0/1	0/0	0/0	0/1	0/0	0/1	0/0	0/0	0/0	0/1	0/0	0/1	0/1	0/1	1/1	0/1	1/1	0/1	1/1	1/1	0/1	0/1	1/1	1/1	0/1	0/1	0/1	0/0	0/0	0/0	0/0	0/1	1/1
SC1.3	2941456	AX-93214584	C	T	.	.	PR	GT	0/1	1/1	0/0	1/1	0/0	0/0	0/1	0/0	0/0	0/1	0/0	0/0	0/0	0/0	0/0	0/0	0/1	0/0	0/0	0/1	0/0	0/1	0/1	0/0	0/0	0/0	0/0	0/1	0/0	0/0	0/1	0/0	0/0	0/0	0/0	0/0	0/0	0/0	0/0	0/0	0/0	0/1	0/1	0/1	0/1	0/0	0/0	0/1	0/1	0/0	0/0	0/0	0/1	0/0	0/0	0/0	0/0	0/0	0/0	0/0	0/0	0/0	0/0	0/0	0/0	0/0	0/0	0/0	0/0	0/0	0/0	0/0	0/0	0/0	0/0	0/0	0/0	0/0	0/0	0/0	0/0	0/0	0/0	0/1	0/0	0/0	0/0	0/0	0/0	0/0	0/0	0/0	0/0	0/0	0/0	0/0	0/0	0/0	0/0	0/0	0/0	0/0	0/0	0/0	0/0	0/0	0/0
SC1.3	2987560	AX-93214586	G	.	.	.	PR	GT	0/0	0/0	0/0	0/0	0/0	0/0	0/0	0/0	0/0	0/0	0/0	0/0	0/0	0/0	0/0	0/0	0/0	0/0	0/0	0/0	0/0	0/0	0/0	0/0	0/0	0/0	0/0	0/0	0/0	0/0	0/0	0/0	0/0	0/0	0/0	0/0	0/0	0/0	0/0	0/0	0/0	0/0	0/0	0/0	0/0	0/0	0/0	0/0	0/0	0/0	0/0	0/0	0/0	0/0	0/0	0/0	0/0	0/0	0/0	0/0	0/0	0/0	0/0	0/0	0/0	0/0	0/0	0/0	0/0	0/0	0/0	0/0	0/0	0/0	0/0	0/0	0/0	0/0	0/0	0/0	0/0	0/0	0/0	0/0	0/0	0/0	0/0	0/0	0/0	0/0	0/0	0/0	0/0	0/0	0/0	0/0	0/0	0/0	0/0	0/0	0/0	0/0	0/0	0/0	0/0	0/0	0/0
SC1.3	2992955	AX-93214587	A	G	.	.	PR	GT	0/0	0/0	0/0	0/0	0/0	0/0	0/0	0/0	0/0	0/1	0/1	0/1	0/0	0/0	0/1	0/1	0/0	0/0	0/1	0/0	0/1	0/0	0/0	0/0	0/0	0/0	0/0	0/0	0/0	0/0	0/0	0/0	0/1	0/0	0/1	0/0	0/0	0/0	0/0	0/0	0/0	0/1	0/0	0/0	0/1	0/1	0/0	0/1	0/1	0/1	0/1	0/1	0/0	0/1	1/1	0/1	0/0	0/1	0/1	1/1	1/1	0/0	0/1	0/1	1/1	0/1	0/0	1/1	0/1	0/1	0/1	1/1	0/1	1/1	0/1	0/1	0/0	0/1	0/1	0/1	0/1	0/1	1/1	0/1	0/1	0/0	0/1	0/1	0/0	0/1	0/0	0/1	0/0	0/0	0/1	0/1	0/0	0/0	0/1	0/1	0/1	1/1	0/1	0/1	0/1	0/0	0/0
SC1.3	3053466	AX-93214592	T	C	.	.	PR	GT	0/0	0/0	0/1	0/0	1/1	1/1	0/1	1/1	0/1	0/0	0/1	0/1	1/1	0/1	0/1	0/1	0/1	0/1	0/0	0/1	0/1	0/1	0/0	1/1	0/1	0/0	0/1	0/1	0/0	0/1	0/0	0/1	1/1	0/1	0/0	0/1	0/0	1/1	1/1	1/1	0/0	0/0	0/0	0/0	0/0	0/0	0/0	0/0	0/0	0/0	0/0	0/0	0/1	1/1	0/0	0/1	1/1	1/1	1/1	0/1	0/1	0/1	0/0	0/1	0/1	0/1	1/1	1/1	1/1	1/1	1/1	0/0	1/1	1/1	1/1	0/1	1/1	0/0	0/1	0/0	0/1	0/1	0/0	0/0	0/1	1/1	0/0	0/0	0/1	1/1	1/1	1/1	1/1	0/1	0/1	0/1	0/1	0/0	1/1	0/1	0/0	0/0	0/0	0/0	0/0	0/1	1/1
SC1.3	3071094	AX-93214594	T	G	.	.	PR	GT	0/1	0/0	0/0	0/0	./.	./.	0/0	./.	1/1	0/0	0/0	0/0	0/1	1/1	0/0	0/0	0/0	1/1	0/1	0/0	0/0	0/0	0/0	0/1	1/1	0/1	1/1	0/0	0/1	1/1	0/0	1/1	./.	0/0	0/0	0/1	0/1	0/1	0/1	./.	0/0	0/0	0/0	0/0	0/0	0/0	0/1	0/0	0/0	0/0	0/0	0/0	0/0	1/1	0/0	0/1	1/1	1/1	1/1	0/0	0/0	0/1	0/0	1/1	0/1	1/1	./.	0/0	0/0	0/0	0/0	1/1	0/0	0/0	0/0	0/0	./.	0/0	0/0	0/0	0/0	0/0	0/0	0/0	0/0	./.	0/0	0/0	0/0	0/0	0/0	0/0	0/0	./.	0/0	0/0	0/0	0/0	0/0	0/0	0/0	1/1	0/0	0/0	0/0	0/0	0/1
SC1.3	3139162	AX-93214596	C	T	.	.	PR	GT	0/1	0/0	0/1	0/0	1/1	1/1	0/1	1/1	1/1	0/0	0/1	0/1	1/1	1/1	0/1	0/1	0/1	1/1	0/1	0/1	0/1	0/1	0/0	1/1	1/1	0/1	1/1	0/1	0/1	1/1	0/0	1/1	0/1	0/1	0/0	0/1	0/1	1/1	1/1	1/1	0/1	0/0	0/0	0/1	0/0	0/0	1/1	0/0	0/0	0/1	0/0	0/1	0/1	0/1	0/0	0/1	1/1	0/1	0/1	0/0	0/0	0/1	0/0	0/1	0/1	0/1	0/0	0/0	0/0	0/0	0/0	1/1	0/0	0/0	0/0	0/1	1/1	0/0	0/1	0/0	0/1	0/1	0/0	0/0	0/1	0/1	0/0	0/0	0/0	0/0	0/0	0/0	0/0	0/0	0/0	0/0	0/0	0/0	0/0	0/0	0/0	1/1	0/1	0/1	0/1	0/1	0/0
SC1.3	3172376	AX-93214598	G	.	.	.	PR	GT	0/0	0/0	0/0	0/0	0/0	0/0	0/0	0/0	0/0	0/0	0/0	0/0	0/0	0/0	0/0	0/0	0/0	0/0	0/0	0/0	0/0	0/0	0/0	0/0	0/0	0/0	0/0	0/0	0/0	0/0	0/0	0/0	0/0	0/0	0/0	0/0	0/0	0/0	0/0	0/0	0/0	0/0	0/0	0/0	0/0	0/0	0/0	0/0	0/0	0/0	0/0	0/0	0/0	0/0	0/0	0/0	0/0	0/0	0/0	0/0	0/0	0/0	0/0	0/0	0/0	0/0	0/0	0/0	0/0	0/0	0/0	0/0	0/0	0/0	0/0	0/0	0/0	0/0	0/0	0/0	0/0	0/0	0/0	0/0	0/0	0/0	0/0	0/0	0/0	0/0	0/0	0/0	0/0	0/0	0/0	0/0	0/0	0/0	0/0	0/0	0/0	0/0	0/0	0/0	0/0	0/0	0/0
SC1.3	3202000	AX-93214599	C	T	.	.	PR	GT	0/1	0/0	0/1	0/0	0/0	0/0	0/0	0/0	0/1	0/1	0/1	0/1	0/0	0/1	0/1	0/1	0/0	0/1	1/1	0/0	0/1	0/0	0/1	0/0	0/1	1/1	0/1	0/0	1/1	0/1	0/1	1/1	0/0	0/1	1/1	./.	1/1	0/0	0/0	0/0	1/1	0/1	0/1	0/1	0/1	1/1	1/1	0/1	0/1	1/1	1/1	1/1	0/0	0/0	1/1	./.	0/0	0/0	0/0	0/1	0/1	./.	1/1	0/1	1/1	0/1	0/0	1/1	0/1	0/1	0/1	1/1	0/1	1/1	0/1	0/1	0/0	1/1	0/1	1/1	0/1	0/1	1/1	0/1	0/1	0/0	0/1	0/1	0/0	0/1	0/0	0/1	0/0	0/0	1/1	0/1	0/1	0/0	0/1	0/1	0/1	1/1	0/1	0/1	0/1	0/0	0/0
SC1.3	3222606	AX-93214600	G	.	.	.	PR	GT	0/0	./.	0/0	./.	0/0	0/0	0/0	0/0	0/0	0/0	0/0	0/0	0/0	0/0	0/0	0/0	0/0	0/0	0/0	0/0	0/0	0/0	0/0	0/0	0/0	0/0	0/0	0/0	0/0	0/0	0/0	0/0	0/0	0/0	0/0	0/0	0/0	0/0	0/0	0/0	0/0	0/0	0/0	0/0	0/0	0/0	0/0	0/0	0/0	0/0	0/0	0/0	0/0	0/0	0/0	0/0	0/0	0/0	0/0	0/0	0/0	0/0	0/0	0/0	0/0	0/0	0/0	0/0	0/0	0/0	0/0	0/0	0/0	0/0	0/0	0/0	0/0	0/0	0/0	0/0	0/0	0/0	0/0	0/0	0/0	0/0	0/0	0/0	0/0	0/0	0/0	0/0	0/0	0/0	0/0	0/0	0/0	0/0	0/0	0/0	0/0	0/0	0/0	0/0	0/0	0/0	0/0
SC1.3	3269287	AX-93214603	G	A	.	.	PR	GT	0/0	0/0	0/0	0/0	0/0	0/0	0/0	0/0	0/0	0/1	0/0	0/1	0/0	0/0	0/1	0/1	0/0	0/0	0/1	0/0	0/1	0/0	0/0	0/0	0/0	0/0	0/0	0/0	0/0	0/0	0/0	0/0	0/0	0/0	0/1	0/0	0/0	0/0	0/0	0/0	0/0	0/0	0/0	0/0	0/0	0/0	0/0	0/0	0/0	0/0	0/0	0/0	0/0	0/0	1/1	0/1	0/0	0/0	0/0	0/1	0/1	0/0	0/1	0/0	0/1	0/0	0/0	1/1	0/1	0/1	0/1	0/0	0/1	1/1	0/1	0/1	0/0	0/1	0/1	0/1	0/1	0/1	1/1	0/1	0/1	0/0	0/1	0/1	0/0	0/0	0/0	0/0	0/0	0/0	0/0	0/1	0/0	0/0	0/0	0/1	0/1	0/0	0/1	0/1	0/1	0/0	0/0
SC1.3	3292273	AX-93214604	C	A	.	.	PR	GT	0/0	0/0	0/0	0/0	0/0	0/0	0/0	0/0	0/0	0/1	0/1	0/1	0/0	0/0	0/1	0/1	0/0	0/0	0/1	0/0	0/1	0/0	0/0	0/0	0/0	0/0	0/0	0/0	0/0	0/0	0/0	0/0	0/0	0/0	0/1	0/0	0/0	0/0	0/0	0/0	0/0	0/0	0/0	0/0	0/0	0/0	0/0	0/0	0/0	0/0	0/0	0/0	0/0	0/0	1/1	0/1	0/0	0/0	0/0	0/1	0/1	0/0	0/1	0/0	0/1	0/0	0/0	1/1	0/1	0/1	0/1	0/0	0/1	1/1	0/1	0/1	0/0	0/1	0/1	0/1	0/1	0/1	1/1	0/1	0/1	0/0	1/1	1/1	0/0	0/0	0/0	0/0	0/0	0/0	0/0	0/1	0/0	0/0	0/0	0/1	1/1	0/0	0/1	0/1	0/1	0/0	0/0
SC1.3	3327500	AX-93214605	A	C	.	.	PR	GT	0/1	1/1	0/0	1/1	0/0	0/0	0/1	0/0	0/0	1/1	0/1	0/1	0/0	0/0	0/1	0/1	0/1	0/0	0/1	0/1	0/1	0/1	0/1	0/0	0/0	0/0	0/0	0/1	0/0	0/0	0/1	0/0	0/0	0/0	0/1	0/0	0/0	0/0	0/0	0/0	1/1	0/1	1/1	1/1	0/1	0/0	1/1	0/1	0/1	0/1	0/0	0/1	0/1	0/0	1/1	0/1	0/0	0/0	0/0	0/1	0/1	0/0	0/1	0/1	1/1	0/1	0/0	1/1	0/1	0/1	0/1	1/1	0/1	1/1	0/1	0/1	0/0	0/1	0/1	0/1	0/1	0/1	1/1	1/1	0/1	0/0	1/1	1/1	0/0	0/0	0/1	0/0	0/1	0/1	0/0	0/1	0/0	0/0	0/0	0/1	1/1	1/1	1/1	1/1	1/1	0/1	0/0
SC1.3	3334631	AX-93214606	A	G	.	.	PR	GT	0/0	0/0	0/0	0/0	0/0	0/0	0/0	0/0	0/0	0/0	0/0	0/0	0/0	0/0	0/0	0/0	0/0	0/0	0/0	0/0	0/0	0/0	0/0	0/0	0/0	0/0	0/0	0/0	0/0	0/0	0/0	0/0	0/0	0/0	0/0	0/0	0/0	0/0	0/0	0/0	0/1	0/0	0/1	0/0	0/0	0/1	0/0	0/0	0/0	0/0	0/1	0/0	0/0	0/0	0/0	0/0	0/0	0/0	0/0	0/0	0/0	0/0	0/0	0/0	0/0	0/0	0/0	0/0	0/0	0/0	0/0	0/0	0/0	0/0	0/0	0/0	0/0	0/0	0/0	0/0	0/0	0/0	0/0	0/0	0/0	0/0	0/0	0/0	0/0	0/0	0/0	0/0	0/0	0/0	0/0	0/0	0/0	0/0	0/0	0/0	0/0	0/0	0/0	0/0	0/0	0/0	0/0
SC1.3	3395409	AX-93214608	G	.	.	.	PR	GT	0/0	0/0	0/0	0/0	0/0	0/0	0/0	0/0	0/0	0/0	0/0	0/0	0/0	0/0	0/0	0/0	0/0	0/0	0/0	0/0	0/0	0/0	0/0	0/0	0/0	0/0	0/0	0/0	0/0	0/0	0/0	0/0	0/0	0/0	0/0	0/0	0/0	0/0	0/0	0/0	0/0	0/0	0/0	0/0	0/0	0/0	0/0	0/0	0/0	0/0	0/0	0/0	0/0	0/0	0/0	0/0	0/0	0/0	0/0	0/0	0/0	0/0	0/0	0/0	0/0	0/0	0/0	0/0	0/0	0/0	0/0	0/0	0/0	0/0	0/0	0/0	0/0	0/0	0/0	0/0	0/0	0/0	0/0	0/0	0/0	0/0	0/0	0/0	0/0	0/0	0/0	0/0	0/0	0/0	0/0	0/0	0/0	0/0	0/0	0/0	0/0	0/0	0/0	0/0	0/0	0/0	0/0
SC1.3	3396108	AX-93214609	T	G	.	.	PR	GT	0/1	1/1	0/0	1/1	0/0	0/0	0/1	0/0	0/0	0/1	0/0	0/0	0/0	0/0	0/0	0/0	0/1	0/0	0/0	0/1	0/0	0/1	0/1	0/0	0/0	0/0	0/0	0/1	0/0	0/0	0/1	0/1	0/0	0/0	0/0	0/1	0/0	0/0	0/0	0/0	0/0	0/1	0/1	0/1	0/1	0/0	0/0	0/1	0/1	0/0	0/0	0/0	0/1	0/1	0/0	0/1	1/1	0/1	0/1	0/0	0/0	0/1	0/0	0/0	0/0	0/0	0/0	0/0	0/0	0/0	0/0	0/0	0/0	0/0	0/0	0/0	0/0	0/0	0/0	0/0	0/0	0/0	0/0	0/1	0/0	0/0	0/0	0/0	0/0	0/0	0/1	0/0	0/1	0/1	0/0	0/0	0/0	0/0	0/0	0/0	0/0	0/0	0/1	0/1	0/1	0/1	0/0
SC1.3	3396395	AX-93214610	C	.	.	.	PR	GT	0/0	0/0	0/0	0/0	0/0	0/0	0/0	0/0	0/0	0/0	0/0	0/0	0/0	0/0	0/0	0/0	0/0	0/0	0/0	0/0	0/0	0/0	0/0	0/0	0/0	0/0	0/0	0/0	0/0	0/0	0/0	0/0	0/0	0/0	0/0	0/0	0/0	0/0	0/0	0/0	0/0	0/0	0/0	0/0	0/0	0/0	0/0	0/0	0/0	0/0	0/0	0/0	0/0	0/0	0/0	0/0	0/0	0/0	0/0	0/0	0/0	0/0	0/0	0/0	0/0	0/0	0/0	0/0	0/0	0/0	0/0	0/0	0/0	0/0	0/0	0/0	0/0	0/0	0/0	0/0	0/0	0/0	0/0	0/0	0/0	0/0	0/0	0/0	0/0	0/0	0/0	0/0	0/0	0/0	0/0	0/0	0/0	0/0	0/0	0/0	0/0	0/0	0/0	0/0	0/0	0/0	0/0
SC1.3	3402310	AX-93214611	A	T	.	.	PR	GT	0/1	1/1	0/0	1/1	0/0	0/0	0/1	0/0	0/0	0/1	0/0	0/0	0/0	0/0	0/0	0/0	0/1	0/0	0/0	0/1	0/0	0/1	0/1	0/0	0/0	0/0	0/0	1/1	0/0	0/0	0/1	0/1	0/0	0/0	0/0	0/1	0/0	0/0	0/0	0/0	0/0	0/1	0/1	0/1	0/1	0/0	0/0	0/1	0/1	0/0	0/0	0/0	0/1	0/1	0/0	0/1	1/1	0/1	0/1	0/0	0/0	0/1	0/0	0/0	0/0	0/0	0/0	0/0	0/0	0/0	0/0	0/0	0/0	0/0	0/0	0/0	0/0	0/0	0/0	0/0	0/0	0/0	0/0	0/1	0/0	0/0	0/0	0/0	0/0	0/0	0/1	0/0	0/1	0/1	0/0	0/0	0/0	0/0	0/0	0/0	0/0	0/0	0/0	0/0	0/0	0/0	0/0
SC1.3	3422568	AX-93214615	T	C	.	.	PR	GT	1/1	1/1	0/0	1/1	0/0	0/0	0/1	0/0	0/0	1/1	0/1	0/1	0/0	0/0	0/1	0/1	0/1	0/0	1/1	0/1	0/1	0/1	0/1	0/0	0/0	0/0	0/0	0/1	0/0	0/0	0/1	1/1	0/0	0/0	0/1	0/1	0/0	0/0	0/0	0/0	0/0	1/1	0/1	0/1	1/1	0/0	0/0	1/1	1/1	0/0	0/0	0/0	0/1	0/1	1/1	1/1	1/1	0/1	0/1	0/1	0/1	0/1	0/1	0/1	0/1	0/1	0/0	0/0	0/0	0/0	0/0	1/1	0/0	0/0	0/0	0/1	0/0	0/1	0/1	0/1	0/1	0/1	1/1	1/1	0/1	0/0	1/1	1/1	0/0	0/0	0/1	0/0	0/1	0/1	0/0	0/1	0/0	0/0	0/0	0/1	1/1	1/1	1/1	1/1	1/1	0/1	0/0
SC1.3	3423530	AX-93214616	A	T	.	.	PR	GT	0/1	1/1	0/0	1/1	0/0	0/0	0/1	0/0	0/0	1/1	0/1	0/1	0/0	0/0	0/1	0/1	0/1	0/0	0/1	0/1	0/1	0/1	0/1	0/0	0/0	0/0	0/0	0/1	0/0	0/0	0/1	0/0	0/0	0/0	0/1	0/0	0/0	0/0	0/0	0/0	0/0	0/1	0/1	0/1	0/1	0/0	0/0	0/1	0/1	0/0	0/0	0/0	0/1	0/0	./.	0/1	0/0	0/0	0/0	0/1	0/1	0/0	0/1	0/0	0/0	0/0	0/0	0/0	0/0	0/0	0/0	0/0	0/0	0/0	0/0	0/0	0/0	0/0	0/0	0/0	0/0	0/0	0/0	0/1	0/0	0/0	0/1	1/1	0/0	0/0	0/0	0/0	0/0	0/0	0/0	0/1	0/0	0/0	0/0	0/1	1/1	0/0	1/1	1/1	1/1	0/1	0/0
SC1.3	3424156	AX-93214617	C	T	.	.	PR	GT	0/1	1/1	0/0	1/1	0/0	0/0	0/1	0/0	0/0	1/1	0/1	0/1	0/0	0/0	0/1	0/1	0/1	0/0	0/1	0/1	0/1	0/1	0/1	0/0	0/0	0/0	0/0	0/1	0/0	0/0	0/1	0/0	0/0	0/0	0/1	0/0	0/0	0/0	0/0	0/0	0/0	0/1	0/1	0/1	0/1	0/0	0/0	0/1	0/1	0/0	0/0	0/0	0/1	0/0	1/1	0/1	0/0	0/0	0/0	0/1	0/1	0/0	0/1	0/0	0/0	0/0	0/0	0/0	0/0	0/0	0/0	0/0	0/0	0/0	0/0	0/0	0/0	0/0	0/0	0/0	0/0	0/0	0/0	0/1	0/0	0/0	0/1	1/1	0/0	0/0	0/0	0/0	0/0	0/0	0/0	0/1	0/0	0/0	0/0	0/1	1/1	0/0	0/1	0/1	0/1	0/0	0/0
SC1.3	3452762	AX-93214619	C	G	.	.	PR	GT	0/0	0/0	0/0	0/0	0/0	0/0	0/0	0/0	0/0	0/0	0/0	0/0	0/0	0/0	0/0	0/0	0/0	0/0	0/0	0/0	0/0	0/0	0/0	0/0	0/0	0/0	0/0	0/0	0/0	0/0	0/0	0/1	0/0	0/0	0/0	0/1	0/0	0/0	0/0	0/0	0/0	0/0	0/0	0/0	0/0	0/0	0/0	0/0	0/0	0/0	0/0	0/0	0/0	0/1	0/0	0/1	1/1	0/1	0/1	0/0	0/0	0/1	0/0	0/0	0/0	0/0	0/0	0/0	0/0	0/0	0/0	0/0	0/0	0/0	0/0	0/0	0/0	0/0	0/0	0/0	0/0	0/0	0/0	0/0	0/0	0/0	0/0	0/0	0/0	0/0	0/1	0/0	0/1	0/1	0/0	0/0	0/0	0/0	0/0	0/0	0/0	0/0	0/0	0/0	0/0	0/0	0/0
SC1.3	3456603	AX-93214621	T	C	.	.	PR	GT	0/1	0/0	0/0	0/0	0/1	0/1	0/0	0/0	1/1	0/1	0/1	0/1	0/1	0/1	0/1	0/1	0/0	0/1	1/1	0/0	0/1	0/1	0/0	1/1	0/1	0/1	0/1	0/0	0/1	0/1	0/0	1/1	0/1	0/0	0/1	0/0	0/1	0/0	0/0	0/0	0/0	0/1	0/0	0/0	0/1	0/1	0/0	0/1	0/1	0/1	0/1	0/1	0/0	1/1	1/1	1/1	./.	1/1	1/1	1/1	1/1	0/0	0/1	0/0	0/0	0/0	0/0	0/0	0/0	0/0	0/0	0/0	0/0	0/0	0/0	0/0	0/0	0/0	0/0	0/0	0/0	0/0	0/0	0/0	0/0	0/0	0/1	1/1	0/0	0/0	0/0	0/0	0/0	./.	0/0	0/1	0/0	0/0	0/0	0/1	1/1	0/0	0/1	0/1	0/1	0/0	0/0
SC1.3	3460141	AX-93214622	C	.	.	.	PR	GT	0/0	0/0	0/0	0/0	0/0	0/0	0/0	0/0	0/0	0/0	0/0	0/0	0/0	0/0	0/0	0/0	0/0	0/0	0/0	0/0	0/0	0/0	0/0	0/0	0/0	0/0	0/0	0/0	0/0	0/0	0/0	0/0	0/0	0/0	0/0	0/0	0/0	0/0	0/0	0/0	0/0	0/0	0/0	0/0	0/0	0/0	0/0	0/0	0/0	0/0	0/0	0/0	0/0	0/0	0/0	0/0	0/0	0/0	0/0	0/0	0/0	0/0	0/0	0/0	0/0	0/0	0/0	0/0	0/0	0/0	0/0	0/0	0/0	0/0	0/0	0/0	0/0	0/0	0/0	0/0	0/0	0/0	0/0	0/0	0/0	0/0	0/0	0/0	0/0	0/0	0/0	0/0	0/0	0/0	0/0	0/0	0/0	0/0	0/0	0/0	0/0	0/0	0/0	0/0	0/0	0/0	0/0
SC1.3	3461426	AX-93214623	A	G	.	.	PR	GT	1/1	1/1	0/0	1/1	0/1	0/1	0/1	0/0	1/1	1/1	0/1	0/1	0/1	0/1	0/1	0/1	0/1	0/1	1/1	0/1	0/1	1/1	0/1	1/1	0/1	0/1	0/1	0/1	0/1	0/1	0/1	1/1	0/1	0/0	0/1	0/1	0/1	0/0	0/0	0/0	0/0	1/1	0/1	0/1	1/1	0/1	0/0	1/1	1/1	0/1	0/1	0/1	0/1	1/1	1/1	1/1	1/1	1/1	1/1	1/1	1/1	0/1	0/1	0/0	0/0	0/0	0/0	0/0	0/0	0/0	0/0	0/0	0/0	0/0	0/0	0/0	0/0	0/0	0/0	0/0	0/0	0/0	0/0	0/1	0/0	0/0	0/1	1/1	./.	0/0	0/1	0/0	0/1	0/1	0/0	0/1	0/0	0/0	0/0	0/1	1/1	0/0	0/1	0/1	0/1	0/0	0/0
SC1.3	3465410	AX-93214624	G	.	.	.	PR	GT	0/0	0/0	0/0	0/0	0/0	0/0	0/0	0/0	0/0	0/0	0/0	0/0	0/0	0/0	0/0	0/0	0/0	0/0	0/0	0/0	0/0	0/0	0/0	0/0	0/0	0/0	0/0	0/0	0/0	0/0	0/0	0/0	0/0	0/0	0/0	0/0	0/0	0/0	0/0	0/0	0/0	0/0	0/0	0/0	0/0	0/0	0/0	0/0	0/0	0/0	0/0	0/0	0/0	0/0	0/0	0/0	0/0	0/0	0/0	0/0	0/0	0/0	0/0	0/0	0/0	0/0	0/0	0/0	0/0	0/0	0/0	0/0	0/0	0/0	0/0	0/0	0/0	0/0	0/0	0/0	0/0	0/0	0/0	0/0	0/0	0/0	0/0	0/0	0/0	0/0	0/0	0/0	0/0	0/0	0/0	0/0	0/0	0/0	0/0	0/0	0/0	0/0	0/0	0/0	0/0	0/0	0/0
SC1.3	3494978	AX-93214626	A	G	.	.	PR	GT	1/1	./.	0/0	./.	0/1	0/1	0/0	0/0	1/1	1/1	0/1	0/1	0/1	0/1	0/1	0/1	0/0	0/1	1/1	0/0	0/1	1/1	0/0	1/1	0/1	0/1	0/1	0/0	0/1	0/1	0/0	1/1	0/1	0/0	0/1	0/0	0/1	0/0	0/0	0/0	0/0	1/1	0/0	0/0	1/1	0/1	0/0	1/1	1/1	0/1	0/1	0/1	0/0	1/1	1/1	1/1	./.	1/1	1/1	1/1	1/1	0/0	0/1	0/0	0/1	0/0	0/0	1/1	0/1	0/1	0/1	0/0	0/1	1/1	0/1	0/0	0/0	0/1	0/0	0/1	0/0	0/0	0/0	0/0	0/0	0/0	0/1	1/1	0/0	0/0	0/0	0/0	0/0	0/0	0/1	0/1	0/1	0/0	0/0	0/1	1/1	0/0	1/1	1/1	1/1	0/1	0/0
SC1.3	3518711	AX-93214628	T	A	.	.	PR	GT	0/1	0/0	0/0	0/0	0/1	0/1	0/0	0/0	1/1	0/1	0/1	0/1	0/1	0/1	0/1	0/1	0/0	0/1	1/1	0/0	0/1	0/1	0/0	1/1	0/1	0/1	0/1	0/0	0/1	0/1	0/0	0/1	0/1	0/0	0/1	0/0	0/1	0/0	0/0	0/0	0/1	0/1	0/0	0/1	0/1	0/1	1/1	0/1	0/1	1/1	0/1	1/1	0/0	0/1	1/1	0/1	0/0	0/1	0/1	1/1	1/1	0/0	0/1	0/1	1/1	0/1	0/0	1/1	0/1	0/1	0/1	1/1	0/1	1/1	0/1	0/1	0/0	1/1	0/1	1/1	0/1	0/1	1/1	0/1	0/1	0/0	1/1	1/1	0/0	0/0	0/0	0/0	0/0	0/0	0/1	0/1	0/1	0/0	0/0	0/1	1/1	1/1	1/1	1/1	1/1	0/1	0/0
SC1.3	3523043	AX-93214629	C	T	.	.	PR	GT	0/1	0/0	0/0	0/0	0/1	0/1	0/0	0/0	1/1	0/1	0/1	0/1	0/1	0/1	0/1	0/1	0/0	0/1	1/1	0/0	0/1	0/1	0/0	1/1	0/1	0/1	0/1	0/0	0/1	0/1	0/0	0/1	0/1	0/0	0/1	0/0	0/1	0/0	0/0	0/0	./.	0/1	0/0	0/1	0/1	1/1	1/1	0/1	0/1	1/1	1/1	1/1	0/0	0/1	1/1	0/1	0/0	0/1	0/1	1/1	1/1	0/0	0/1	0/0	0/1	0/0	0/0	1/1	0/1	0/1	0/1	0/0	0/1	1/1	0/1	0/0	0/0	0/1	0/0	0/1	0/0	0/0	0/0	0/0	0/0	0/0	0/1	1/1	0/1	0/0	0/0	0/0	0/0	0/1	0/1	0/1	0/1	1/1	0/0	0/1	1/1	0/0	1/1	1/1	1/1	0/1	0/0
SC1.3	3530865	AX-93214630	C	.	.	.	PR	GT	0/0	0/0	0/0	0/0	0/0	0/0	0/0	0/0	0/0	0/0	0/0	0/0	0/0	0/0	0/0	0/0	0/0	0/0	0/0	0/0	0/0	0/0	0/0	0/0	0/0	0/0	0/0	0/0	0/0	0/0	0/0	0/0	0/0	0/0	0/0	0/0	0/0	0/0	0/0	0/0	0/0	0/0	0/0	0/0	0/0	0/0	0/0	0/0	0/0	0/0	0/0	0/0	0/0	0/0	0/0	0/0	0/0	0/0	0/0	0/0	0/0	0/0	0/0	0/0	0/0	0/0	0/0	0/0	0/0	0/0	0/0	0/0	0/0	0/0	0/0	0/0	0/0	0/0	0/0	0/0	0/0	0/0	0/0	0/0	0/0	0/0	0/0	0/0	0/0	0/0	0/0	0/0	0/0	0/0	0/0	0/0	0/0	0/0	0/0	0/0	0/0	0/0	0/0	0/0	0/0	0/0	0/0
SC1.3	3532904	AX-93214631	T	C	.	.	PR	GT	0/0	0/0	0/0	0/0	0/0	0/0	0/0	0/0	0/0	0/0	0/0	0/0	0/0	0/0	0/0	0/0	0/0	0/0	0/0	0/0	0/0	0/0	0/0	0/1	0/0	0/0	0/0	0/0	0/0	0/0	0/0	0/0	0/0	0/0	0/0	0/0	0/0	0/0	0/0	0/0	0/0	0/0	0/0	0/0	0/0	0/0	0/0	0/0	0/0	0/0	0/0	0/0	0/0	0/0	0/0	0/0	0/0	0/0	0/0	0/0	0/0	0/0	0/0	0/0	0/0	0/0	0/0	0/0	0/0	0/0	0/0	0/0	0/0	0/0	0/0	0/0	0/0	0/0	0/0	0/0	0/0	0/0	0/0	0/0	0/0	0/0	0/0	0/0	0/0	0/0	0/0	0/0	0/0	0/1	0/0	0/0	0/0	0/0	0/0	0/0	0/0	0/0	0/0	0/0	0/0	0/0	0/0
SC1.3	3533256	AX-93214632	A	G	.	.	PR	GT	0/1	0/0	0/0	0/0	0/1	0/1	0/0	0/0	1/1	0/1	0/1	0/1	0/1	0/1	0/1	0/1	0/0	0/1	1/1	0/0	0/1	0/1	0/0	1/1	0/1	0/1	0/1	0/0	0/1	0/1	0/0	0/1	0/1	0/0	0/1	0/0	0/1	0/0	0/0	0/0	0/1	0/1	0/0	0/1	0/1	0/1	1/1	0/1	0/1	1/1	0/1	1/1	0/0	0/1	1/1	0/1	0/0	0/1	0/1	1/1	1/1	0/0	0/1	0/0	0/1	0/0	0/0	1/1	0/1	0/1	0/1	0/0	0/1	1/1	0/1	0/0	0/0	0/1	0/0	0/1	0/0	0/0	0/0	0/0	0/0	0/0	0/1	1/1	0/1	0/0	0/0	0/0	0/0	0/1	0/1	0/1	0/1	1/1	0/0	0/1	1/1	0/0	1/1	1/1	1/1	0/1	0/0
SC1.3	3540782	AX-93214633	A	.	.	.	PR	GT	0/0	0/0	0/0	0/0	0/0	0/0	0/0	0/0	0/0	0/0	0/0	0/0	0/0	0/0	0/0	0/0	0/0	./.	0/0	0/0	0/0	0/0	0/0	0/0	0/0	0/0	0/0	0/0	0/0	0/0	0/0	0/0	0/0	0/0	0/0	0/0	0/0	0/0	0/0	0/0	0/0	0/0	0/0	0/0	0/0	0/0	0/0	0/0	0/0	0/0	0/0	0/0	0/0	0/0	0/0	0/0	./.	0/0	0/0	0/0	0/0	0/0	0/0	0/0	0/0	0/0	0/0	0/0	0/0	0/0	0/0	0/0	0/0	0/0	0/0	0/0	0/0	0/0	0/0	0/0	0/0	0/0	0/0	0/0	0/0	0/0	0/0	0/0	0/0	0/0	0/0	0/0	0/0	0/0	0/0	0/0	0/0	0/0	0/0	0/0	0/0	0/0	./.	0/0	0/0	0/0	0/0
SC1.3	3541175	AX-93214634	G	A	.	.	PR	GT	0/0	0/0	0/0	0/0	0/0	0/0	0/0	0/0	0/0	0/0	0/0	0/0	0/0	0/0	0/0	0/0	0/0	0/0	0/0	0/0	0/0	0/0	0/0	0/0	0/0	0/0	0/0	0/0	0/0	0/0	0/0	0/0	0/0	0/0	0/0	0/0	0/0	0/0	0/0	0/0	0/1	0/0	0/1	0/0	0/0	0/1	0/0	0/0	0/0	0/0	0/1	0/0	0/0	0/0	0/0	0/0	0/0	0/0	0/0	0/0	0/0	0/0	0/0	0/0	0/0	0/0	0/0	0/0	0/0	0/0	0/0	0/0	0/0	0/0	0/0	0/0	0/0	0/0	0/0	0/0	0/0	0/0	0/0	0/0	0/0	0/0	0/0	0/0	0/0	0/0	0/0	0/0	0/0	0/0	0/0	0/0	0/0	0/0	0/0	0/0	0/0	0/0	0/0	0/0	0/0	0/0	0/0
SC1.3	3541621	AX-93214635	G	A	.	.	PR	GT	0/0	0/0	0/0	0/0	0/0	0/0	0/0	0/0	0/0	0/0	0/0	0/0	0/0	0/0	0/0	0/0	0/0	0/0	0/0	0/0	0/0	0/0	0/0	0/0	0/0	0/0	0/0	0/0	0/0	0/0	0/0	0/0	0/0	0/0	0/0	0/0	0/0	0/0	0/0	0/0	0/0	0/0	0/0	0/0	0/0	0/0	0/0	0/0	0/0	0/0	0/0	0/0	0/0	0/0	0/0	0/0	0/0	0/0	0/0	0/0	0/0	0/0	0/0	0/1	0/1	0/1	0/0	0/0	0/0	0/0	0/0	1/1	0/0	0/0	0/0	0/0	0/0	0/0	0/0	0/0	0/0	0/0	0/0	0/0	0/0	0/0	0/0	0/0	0/1	0/0	0/1	0/0	0/1	1/1	0/0	0/0	0/0	1/1	0/0	0/0	0/0	1/1	0/0	0/0	0/0	0/0	0/0
SC1.3	3555717	AX-93214636	C	.	.	.	PR	GT	0/0	0/0	0/0	0/0	0/0	0/0	0/0	0/0	0/0	0/0	0/0	0/0	0/0	0/0	0/0	0/0	0/0	0/0	0/0	0/0	0/0	0/0	0/0	0/0	0/0	0/0	0/0	0/0	0/0	0/0	0/0	0/0	0/0	0/0	0/0	0/0	0/0	0/0	0/0	0/0	0/0	0/0	0/0	0/0	0/0	0/0	0/0	0/0	0/0	0/0	0/0	0/0	0/0	0/0	0/0	0/0	0/0	0/0	0/0	0/0	0/0	0/0	0/0	0/0	0/0	0/0	0/0	0/0	0/0	0/0	0/0	0/0	0/0	0/0	0/0	0/0	0/0	0/0	0/0	0/0	0/0	0/0	0/0	0/0	0/0	0/0	0/0	0/0	0/0	0/0	0/0	0/0	0/0	0/0	0/0	0/0	0/0	0/0	0/0	0/0	0/0	0/0	0/0	0/0	0/0	0/0	0/0
SC1.3	3555981	AX-93214637	T	C	.	.	PR	GT	0/0	0/0	0/0	0/0	0/0	0/0	0/0	0/0	0/0	0/0	0/0	0/0	0/0	0/0	0/0	0/0	0/0	0/0	0/0	0/0	0/0	0/0	0/0	0/0	0/0	0/0	0/0	0/0	0/0	0/0	0/0	0/0	0/0	0/0	0/0	0/0	0/0	0/0	0/0	0/0	0/0	0/0	0/0	0/0	0/0	0/0	0/0	0/0	0/0	0/0	0/0	0/0	0/0	0/0	0/0	0/0	0/0	0/0	0/0	0/0	0/0	0/0	0/0	0/0	0/0	0/0	0/0	0/0	0/0	0/0	0/0	0/0	0/0	0/0	0/0	0/1	0/0	0/1	0/1	0/1	0/1	0/1	1/1	0/1	0/1	0/0	0/1	0/0	0/0	0/0	0/0	0/0	0/0	0/0	0/0	0/0	0/0	0/0	0/0	0/0	0/0	0/0	0/0	0/0	0/0	0/0	0/0
SC1.3	3556797	AX-93214638	G	.	.	.	PR	GT	0/0	0/0	0/0	0/0	0/0	0/0	0/0	0/0	0/0	0/0	0/0	0/0	0/0	0/0	0/0	0/0	0/0	0/0	0/0	0/0	0/0	0/0	0/0	0/0	0/0	0/0	0/0	0/0	0/0	0/0	0/0	0/0	0/0	0/0	0/0	0/0	0/0	0/0	0/0	0/0	0/0	0/0	0/0	0/0	0/0	0/0	0/0	0/0	0/0	0/0	0/0	0/0	0/0	0/0	0/0	0/0	0/0	0/0	0/0	0/0	0/0	0/0	0/0	0/0	0/0	0/0	0/0	0/0	0/0	0/0	0/0	0/0	0/0	0/0	0/0	0/0	0/0	0/0	0/0	0/0	0/0	0/0	0/0	0/0	0/0	0/0	0/0	0/0	0/0	0/0	0/0	0/0	0/0	0/0	0/0	0/0	0/0	0/0	0/0	0/0	0/0	0/0	0/0	0/0	0/0	0/0	0/0
SC1.3	3571928	AX-93214640	T	C	.	.	PR	GT	0/1	0/0	0/0	0/0	0/1	0/1	0/0	0/0	1/1	0/1	0/1	0/1	0/1	0/1	0/1	0/1	0/0	0/1	1/1	0/0	0/1	0/1	0/0	1/1	0/1	0/1	0/1	0/0	0/1	0/1	0/0	0/1	0/1	./.	0/1	0/0	0/1	0/0	0/0	0/0	0/0	0/1	0/0	0/0	0/1	0/1	0/0	0/1	0/1	0/1	0/1	0/1	0/0	0/1	1/1	0/1	0/0	0/1	0/1	1/1	1/1	0/0	0/1	0/0	0/1	0/0	0/0	1/1	0/1	0/1	0/1	0/0	0/1	1/1	0/1	0/0	0/0	0/1	0/0	0/1	0/0	0/0	0/0	0/0	0/0	0/0	0/1	1/1	0/0	0/0	0/0	0/0	0/0	0/0	0/1	0/1	0/1	0/0	0/0	0/1	1/1	0/0	1/1	1/1	1/1	0/1	0/0
SC1.3	3578498	AX-93214641	G	C	.	.	PR	GT	0/1	0/0	0/0	0/0	0/1	0/1	0/0	0/0	1/1	0/1	0/1	0/1	0/1	0/1	0/1	0/1	0/0	0/1	1/1	0/0	0/1	0/1	0/0	1/1	0/1	0/1	0/1	0/0	0/1	0/1	0/0	0/1	0/1	0/0	0/1	0/0	0/1	0/0	0/0	0/0	0/0	0/1	0/0	0/0	0/1	0/1	0/0	0/1	0/1	0/1	0/1	0/1	0/0	0/1	1/1	0/1	0/0	0/1	0/1	1/1	1/1	0/0	0/1	0/0	0/1	0/0	0/0	1/1	0/1	0/1	0/1	0/0	0/1	1/1	0/1	0/0	0/0	0/1	0/0	0/1	0/0	0/0	0/0	0/0	0/0	0/0	0/1	1/1	0/0	0/0	0/0	0/0	0/0	0/0	0/1	0/1	0/1	0/0	0/0	0/1	1/1	0/0	1/1	1/1	1/1	0/1	0/0
SC1.3	3602398	AX-93214643	T	C	.	.	PR	GT	0/1	1/1	0/0	1/1	0/1	0/1	0/1	0/0	0/1	1/1	0/1	0/1	0/1	0/0	0/1	0/1	0/1	0/0	0/1	0/1	0/1	1/1	0/1	1/1	0/0	0/0	0/0	0/1	0/0	0/0	0/1	0/1	0/1	0/0	0/1	0/1	0/1	0/0	0/0	0/0	0/1	1/1	1/1	0/1	1/1	1/1	0/0	1/1	1/1	0/1	1/1	0/1	0/1	1/1	1/1	1/1	1/1	1/1	1/1	1/1	1/1	0/1	0/1	0/0	0/1	0/0	0/0	1/1	0/1	0/1	0/1	0/0	0/1	1/1	0/1	0/0	0/0	0/1	0/0	0/1	0/0	0/0	0/0	0/1	0/0	0/0	0/1	1/1	0/0	0/0	0/1	0/0	0/1	0/1	0/1	0/1	0/1	0/0	0/0	0/1	1/1	0/0	1/1	1/1	1/1	0/1	0/0
SC1.3	3607409	AX-93214644	A	G	.	.	PR	GT	0/0	0/0	0/0	0/0	0/0	0/0	0/0	0/0	0/0	0/0	0/0	0/0	0/0	0/0	0/0	0/0	0/0	0/0	0/0	0/0	0/0	0/0	0/0	0/0	0/0	0/0	0/0	0/0	0/0	0/0	0/0	0/0	0/0	0/0	0/0	0/0	0/0	0/1	0/0	0/0	0/0	0/0	0/0	0/0	0/0	0/0	0/0	0/0	0/0	0/0	0/0	0/0	./.	0/0	0/0	0/0	0/0	0/0	0/0	0/0	0/0	0/0	0/0	0/0	0/0	0/0	0/0	0/0	0/0	0/0	0/0	0/0	0/0	0/0	0/0	0/0	0/0	0/0	0/0	0/0	0/0	0/0	0/0	./.	0/0	0/0	0/0	0/0	0/0	0/0	0/0	0/0	./.	0/1	0/0	0/0	0/0	0/0	0/0	0/0	0/0	0/0	0/0	0/0	0/0	0/0	0/0
SC1.3	3630889	AX-93214645	C	A	.	.	PR	GT	0/1	1/1	0/0	1/1	0/1	0/1	0/1	0/0	0/1	1/1	0/1	0/1	0/1	0/0	0/1	0/1	0/1	0/0	0/1	0/1	0/1	1/1	0/1	1/1	0/0	0/0	0/0	0/1	0/0	0/0	0/1	0/1	0/1	0/0	0/1	0/1	0/0	0/0	0/0	0/0	0/1	1/1	1/1	0/1	1/1	1/1	0/0	1/1	1/1	0/1	1/1	0/1	0/1	1/1	1/1	1/1	1/1	1/1	1/1	1/1	1/1	0/1	0/1	0/0	0/1	0/0	0/0	1/1	0/1	0/1	0/1	0/0	0/1	1/1	0/1	0/0	0/0	0/1	0/0	0/1	0/0	0/0	0/0	0/1	0/0	0/0	0/1	1/1	./.	0/0	0/1	0/0	0/1	0/1	0/1	0/1	0/1	0/0	0/0	0/1	1/1	0/0	1/1	1/1	1/1	0/1	0/0
SC1.3	3651702	AX-93214646	C	.	.	.	PR	GT	0/0	0/0	0/0	0/0	0/0	0/0	0/0	0/0	0/0	0/0	0/0	0/0	0/0	0/0	0/0	0/0	0/0	0/0	0/0	0/0	0/0	0/0	0/0	0/0	0/0	0/0	0/0	0/0	0/0	0/0	0/0	0/0	0/0	0/0	0/0	0/0	0/0	0/0	0/0	0/0	0/0	0/0	0/0	0/0	0/0	0/0	0/0	0/0	0/0	0/0	0/0	0/0	0/0	0/0	0/0	0/0	0/0	0/0	0/0	0/0	0/0	0/0	0/0	0/0	0/0	0/0	0/0	0/0	0/0	0/0	0/0	0/0	0/0	0/0	0/0	0/0	0/0	0/0	0/0	0/0	0/0	0/0	0/0	0/0	0/0	0/0	0/0	0/0	0/0	0/0	0/0	0/0	0/0	0/0	0/0	0/0	0/0	0/0	0/0	0/0	0/0	0/0	0/0	0/0	0/0	0/0	0/0
SC1.3	3668575	AX-93214647	G	T	.	.	PR	GT	0/0	0/0	0/1	0/0	0/1	0/1	0/0	0/0	0/1	0/1	0/1	0/1	0/1	0/0	0/1	0/1	0/0	0/0	0/1	0/0	0/1	0/1	0/1	1/1	0/0	0/1	0/0	0/0	0/1	0/0	0/1	0/0	0/1	0/1	1/1	0/1	0/1	0/0	0/0	0/0	0/1	0/0	0/1	0/0	0/0	0/1	0/0	0/0	0/0	0/0	0/1	0/0	0/0	0/1	1/1	0/1	0/0	0/1	0/1	1/1	1/1	0/1	1/1	0/0	0/1	0/0	0/0	1/1	0/1	0/1	0/1	0/0	0/1	1/1	0/1	0/0	0/0	0/0	0/0	0/0	0/0	0/0	0/0	0/0	0/0	0/0	0/1	1/1	0/0	0/1	0/0	0/1	0/0	0/0	0/1	0/1	0/0	0/0	0/1	0/1	1/1	0/0	1/1	1/1	1/1	0/1	0/0
SC1.3	3669401	AX-93214648	C	G	.	.	PR	GT	0/0	0/0	0/1	0/0	0/1	0/1	0/0	0/0	0/1	0/1	0/1	0/1	0/1	0/0	0/1	0/1	0/0	0/0	0/1	0/0	0/1	0/1	0/1	1/1	0/0	0/1	0/0	0/0	0/1	0/0	0/1	0/0	0/1	0/1	1/1	1/1	0/1	0/0	0/0	0/0	0/1	0/0	0/1	0/0	0/0	0/1	0/0	0/0	0/0	0/0	0/1	0/0	0/0	./.	1/1	./.	0/0	0/1	1/1	1/1	1/1	0/1	1/1	0/0	0/1	0/0	0/0	1/1	0/1	0/1	0/1	0/0	0/1	1/1	0/1	0/0	0/0	0/0	0/0	0/0	0/0	0/0	0/0	0/0	0/0	0/0	0/1	1/1	0/0	0/1	0/0	0/1	0/0	0/0	0/1	0/1	0/0	0/0	0/1	0/1	1/1	0/0	1/1	1/1	1/1	0/1	0/0
SC1.3	3728050	AX-93214651	A	.	.	.	PR	GT	0/0	0/0	0/0	0/0	0/0	0/0	0/0	0/0	0/0	0/0	0/0	0/0	0/0	0/0	0/0	0/0	0/0	0/0	0/0	0/0	0/0	0/0	0/0	0/0	0/0	0/0	0/0	0/0	0/0	0/0	0/0	0/0	0/0	0/0	0/0	0/0	0/0	0/0	0/0	0/0	0/0	0/0	0/0	0/0	0/0	0/0	0/0	0/0	0/0	0/0	0/0	0/0	0/0	0/0	0/0	0/0	0/0	0/0	0/0	0/0	0/0	0/0	0/0	0/0	0/0	0/0	0/0	0/0	0/0	0/0	0/0	0/0	0/0	0/0	0/0	0/0	0/0	0/0	0/0	0/0	0/0	0/0	0/0	0/0	0/0	0/0	0/0	0/0	0/0	0/0	0/0	0/0	0/0	0/0	0/0	0/0	0/0	0/0	0/0	0/0	0/0	0/0	0/0	0/0	0/0	0/0	0/0
SC1.3	3741117	AX-93214652	C	T	.	.	PR	GT	0/0	0/0	0/0	0/0	0/0	0/0	0/0	0/0	0/0	0/0	0/0	0/0	0/0	0/0	0/0	0/0	0/0	0/0	0/0	0/0	0/0	0/0	0/0	0/0	0/0	0/0	0/0	0/0	0/0	0/0	0/0	0/0	0/0	0/0	0/0	0/0	0/0	0/0	0/0	0/0	0/0	0/0	0/0	0/0	0/0	0/0	0/0	0/0	0/0	0/0	0/0	0/0	0/0	0/0	0/0	0/0	0/0	0/0	0/0	0/0	0/0	0/0	0/0	0/0	0/0	0/0	0/0	0/0	0/0	0/0	0/0	0/0	0/0	0/0	0/0	0/0	0/0	0/0	0/0	0/0	0/0	0/0	0/0	0/0	0/0	0/0	0/0	0/0	0/0	0/0	0/1	0/0	0/1	0/1	0/0	0/0	0/0	0/0	0/0	0/0	0/0	0/0	0/0	0/0	0/0	0/0	0/0
SC1.3	3749601	AX-93214653	A	.	.	.	PR	GT	0/0	0/0	0/0	0/0	0/0	0/0	0/0	0/0	0/0	0/0	0/0	0/0	0/0	0/0	0/0	0/0	0/0	0/0	0/0	0/0	0/0	0/0	0/0	0/0	0/0	0/0	0/0	0/0	0/0	0/0	0/0	0/0	0/0	0/0	0/0	0/0	0/0	0/0	0/0	0/0	0/0	0/0	0/0	0/0	0/0	0/0	0/0	0/0	0/0	0/0	0/0	0/0	0/0	0/0	0/0	0/0	0/0	0/0	0/0	0/0	0/0	0/0	0/0	0/0	0/0	0/0	0/0	0/0	0/0	0/0	0/0	0/0	0/0	0/0	0/0	0/0	0/0	0/0	0/0	0/0	0/0	0/0	0/0	0/0	0/0	0/0	0/0	0/0	0/0	0/0	0/0	0/0	0/0	0/0	0/0	0/0	0/0	0/0	0/0	0/0	0/0	0/0	0/0	0/0	0/0	0/0	0/0
SC1.3	3759245	AX-93214654	G	A	.	.	PR	GT	1/1	1/1	0/1	1/1	0/1	0/1	1/1	1/1	0/1	0/1	0/1	0/1	0/1	1/1	0/1	0/1	1/1	1/1	0/1	1/1	0/1	0/1	0/1	0/0	1/1	0/1	1/1	1/1	0/1	1/1	0/1	1/1	0/1	0/1	0/0	0/1	0/1	1/1	1/1	1/1	0/0	0/1	0/1	0/1	0/1	0/0	0/0	0/1	0/1	0/0	0/0	0/0	1/1	0/1	0/0	0/1	1/1	0/1	0/1	0/0	0/0	0/1	0/0	0/1	0/1	0/1	0/0	0/0	0/0	0/0	0/0	1/1	0/0	0/0	0/0	0/1	1/1	0/1	0/1	0/1	0/1	0/1	0/0	0/1	0/1	0/1	0/1	0/1	0/0	0/0	0/0	0/0	0/0	0/0	0/1	0/0	0/1	0/0	0/0	0/0	0/1	1/1	0/0	0/0	0/0	0/0	0/0
SC1.3	3821224	AX-93214655	A	.	.	.	PR	GT	0/0	./.	0/0	./.	0/0	0/0	0/0	0/0	0/0	0/0	0/0	0/0	0/0	0/0	0/0	0/0	0/0	0/0	0/0	0/0	0/0	0/0	0/0	0/0	0/0	0/0	0/0	0/0	0/0	0/0	0/0	0/0	0/0	0/0	0/0	0/0	0/0	0/0	0/0	0/0	0/0	0/0	0/0	0/0	0/0	0/0	0/0	0/0	0/0	0/0	0/0	0/0	0/0	0/0	0/0	0/0	0/0	0/0	0/0	0/0	0/0	0/0	0/0	0/0	0/0	0/0	0/0	0/0	0/0	0/0	0/0	0/0	0/0	0/0	0/0	0/0	0/0	0/0	0/0	0/0	0/0	0/0	0/0	0/0	0/0	0/0	0/0	0/0	0/0	0/0	0/0	0/0	0/0	./.	0/0	0/0	0/0	0/0	0/0	0/0	0/0	0/0	0/0	0/0	0/0	0/0	0/0
SC1.3	3857691	AX-93214656	C	T	.	.	PR	GT	0/1	0/0	0/1	0/0	0/1	0/1	0/1	1/1	0/1	0/0	0/1	0/1	0/1	1/1	0/1	0/1	0/1	1/1	0/1	0/1	0/1	0/0	0/0	0/0	1/1	0/1	1/1	0/1	0/1	1/1	0/0	1/1	0/1	0/1	0/0	0/1	0/1	1/1	1/1	1/1	0/0	0/0	0/0	0/0	0/0	0/0	0/0	0/0	0/0	0/0	0/0	0/0	0/1	0/1	0/0	0/1	1/1	0/1	0/1	0/0	0/0	0/1	0/0	0/0	0/0	0/0	0/0	0/0	0/0	0/0	0/0	0/0	0/0	0/0	0/0	0/1	1/1	0/0	0/1	0/0	0/1	0/1	0/0	0/0	0/1	0/1	0/0	0/0	0/1	0/0	0/1	0/0	0/1	1/1	0/0	0/0	0/0	1/1	0/0	0/0	0/0	0/0	0/0	0/0	0/0	0/0	0/0
SC1.3	3951970	AX-93214657	C	T	.	.	PR	GT	0/0	0/0	0/0	0/0	0/0	0/0	0/0	0/0	0/0	0/0	0/0	0/0	0/0	0/0	0/0	0/0	0/0	0/0	0/0	0/0	0/0	0/0	0/0	0/0	0/0	0/0	0/0	0/0	0/0	0/0	0/0	0/0	0/0	0/0	0/0	0/0	0/0	0/0	0/0	0/0	0/0	0/0	0/0	0/0	0/0	0/0	0/0	0/0	0/0	0/0	0/0	0/0	0/0	0/0	0/0	0/0	0/0	0/0	0/0	0/0	0/0	0/0	0/0	0/0	0/0	0/0	0/0	0/0	0/0	0/0	0/0	0/0	0/0	0/0	0/0	0/0	0/0	0/0	0/0	0/0	0/0	0/0	0/0	0/0	0/0	0/0	0/0	0/0	0/0	0/0	0/1	0/0	0/1	0/1	0/0	0/0	0/0	0/0	0/0	0/0	0/0	0/0	0/0	0/0	0/0	0/0	0/0
SC1.3	3977399	AX-93214658	C	.	.	.	PR	GT	0/0	0/0	0/0	0/0	0/0	0/0	0/0	0/0	0/0	0/0	0/0	0/0	0/0	0/0	0/0	0/0	0/0	0/0	0/0	0/0	0/0	0/0	0/0	0/0	0/0	0/0	0/0	0/0	0/0	0/0	0/0	0/0	0/0	0/0	0/0	0/0	0/0	0/0	0/0	0/0	0/0	0/0	0/0	0/0	0/0	0/0	0/0	0/0	0/0	0/0	0/0	0/0	0/0	0/0	0/0	0/0	0/0	0/0	0/0	0/0	0/0	0/0	0/0	0/0	0/0	0/0	0/0	0/0	0/0	0/0	0/0	0/0	0/0	0/0	0/0	0/0	0/0	0/0	0/0	0/0	0/0	0/0	0/0	0/0	0/0	0/0	0/0	0/0	0/0	0/0	0/0	0/0	0/0	0/0	0/0	0/0	0/0	0/0	0/0	0/0	0/0	0/0	0/0	0/0	0/0	0/0	0/0
SC1.3	3995515	AX-93214659	C	T	.	.	PR	GT	0/1	0/0	0/0	0/0	0/0	0/0	0/0	0/0	0/1	0/0	0/0	0/0	0/0	0/1	0/0	0/0	0/0	0/0	0/1	0/0	0/0	0/0	0/0	0/0	0/1	0/1	0/1	0/0	0/1	0/1	0/0	./.	0/0	0/0	0/0	0/0	0/1	0/0	0/0	0/0	0/0	0/0	0/0	0/0	0/0	0/0	0/0	0/0	0/0	0/0	0/0	0/0	0/0	0/0	0/0	0/0	0/0	0/0	0/0	0/0	0/0	0/0	0/0	0/1	0/1	0/1	0/0	0/0	0/0	0/0	0/0	1/1	0/0	0/0	0/0	0/0	0/0	0/1	0/0	0/1	0/0	0/0	0/0	0/0	0/0	0/0	0/1	0/1	0/0	0/1	0/0	0/1	0/0	0/0	1/1	0/0	0/1	0/0	0/1	0/0	0/1	1/1	0/0	0/0	0/0	0/0	0/0
SC1.3	4051842	AX-93214660	T	C	.	.	PR	GT	0/0	0/0	0/0	0/0	0/0	0/0	0/0	0/0	0/0	0/0	0/0	0/0	0/0	0/0	0/0	0/0	0/0	0/0	0/0	0/0	0/0	0/0	0/1	0/0	0/0	0/0	0/0	0/0	0/0	0/0	0/0	0/0	0/0	0/0	0/0	0/0	0/0	0/0	0/0	0/0	0/0	0/0	0/0	0/0	0/0	0/0	0/0	0/0	0/0	0/0	0/0	0/0	0/0	0/0	0/0	0/0	0/0	0/0	0/0	0/0	0/0	0/0	0/0	0/0	0/0	0/0	0/0	0/0	0/0	0/0	0/0	0/0	0/0	0/0	0/0	0/0	0/0	0/0	0/0	0/0	0/0	0/0	0/0	0/0	0/0	0/0	0/0	0/0	0/0	0/0	0/0	0/0	0/0	0/1	0/0	0/0	0/0	0/0	0/0	0/0	0/0	0/0	0/0	0/0	0/0	0/0	0/0
SC1.3	4052180	AX-93214661	T	C	.	.	PR	GT	0/0	0/0	0/0	0/0	0/0	0/0	0/0	0/0	0/0	0/0	0/0	0/0	0/0	0/0	0/0	0/0	0/0	0/0	0/0	0/0	0/0	0/0	0/0	0/0	0/0	0/0	0/0	0/0	0/0	0/0	0/0	0/0	0/1	0/0	0/0	0/0	0/0	0/0	0/0	0/0	1/1	0/0	0/1	0/1	0/0	0/1	1/1	0/0	0/0	0/1	0/1	0/1	0/0	0/1	0/0	0/0	0/0	0/1	0/1	0/1	0/1	0/0	0/0	0/1	0/0	0/1	1/1	0/0	0/1	0/1	0/1	0/0	0/1	0/0	0/1	0/1	0/0	0/1	0/1	0/1	0/1	0/1	1/1	0/1	0/1	0/1	0/1	0/0	0/1	0/1	0/1	0/1	0/1	0/0	0/0	0/1	0/1	0/0	0/1	0/1	0/0	0/0	0/1	0/1	1/1	0/0	0/0
SC1.3	4058609	AX-93214662	C	A	.	.	PR	GT	0/0	0/0	0/0	0/0	0/0	0/0	0/0	0/0	0/0	0/0	0/0	0/0	0/0	0/0	0/0	0/0	0/0	0/0	0/0	0/0	0/0	0/0	0/0	0/0	0/0	0/0	0/0	0/0	0/0	0/0	0/0	0/0	0/1	0/0	0/0	0/0	0/0	0/0	0/0	0/0	1/1	0/0	0/1	0/1	0/0	0/1	1/1	0/0	0/0	0/1	0/1	0/1	0/0	0/1	0/0	0/0	0/0	0/1	0/1	0/1	0/1	0/0	0/0	0/1	0/0	0/1	1/1	0/0	0/1	0/1	0/1	0/0	0/1	0/0	0/1	0/1	0/0	0/1	0/1	0/1	0/1	0/1	1/1	0/1	0/1	0/1	0/1	0/0	0/1	0/1	1/1	0/1	./.	0/0	0/0	0/1	0/1	0/0	0/1	0/1	0/0	0/0	0/0	0/0	0/1	0/0	0/0
SC1.3	4060174	AX-93214663	G	T	.	.	PR	GT	0/0	0/0	0/0	0/0	0/0	0/0	0/0	0/0	0/0	0/0	0/0	0/0	0/0	0/0	0/0	0/0	0/0	0/0	0/0	0/0	0/0	0/0	0/0	0/0	0/0	0/0	0/0	0/0	0/0	0/0	0/0	0/1	0/0	0/0	0/0	0/1	0/0	0/0	0/0	0/0	0/0	0/0	0/0	0/0	0/0	0/0	0/0	0/0	0/0	0/0	0/0	0/0	0/0	0/1	0/0	0/1	1/1	0/1	0/1	0/0	0/0	0/1	0/0	0/0	0/0	0/0	0/0	0/0	0/0	0/0	0/0	0/0	0/0	0/0	0/0	0/0	0/0	0/0	0/0	0/0	0/0	0/0	0/0	0/0	0/0	0/0	0/0	0/0	0/0	0/0	0/0	0/0	0/0	0/0	0/0	0/0	0/0	0/0	0/0	0/0	0/0	0/0	0/0	0/0	0/0	0/0	0/0
SC1.3	4225920	AX-93214665	G	A	.	.	PR	GT	0/0	0/0	0/1	0/0	0/1	0/1	0/1	1/1	0/0	0/0	0/1	0/1	0/1	0/1	0/1	0/1	0/1	1/1	0/0	0/1	0/1	0/0	0/0	0/0	0/1	0/0	0/1	0/1	0/0	0/1	0/0	0/0	0/1	0/1	0/0	0/0	0/0	1/1	1/1	1/1	0/0	0/0	0/0	0/0	0/0	0/0	0/0	0/0	0/0	0/0	0/0	0/0	0/1	0/0	0/0	0/0	0/0	0/0	0/0	0/0	0/0	0/0	0/0	0/1	0/1	0/1	0/0	0/0	0/0	0/0	0/0	1/1	0/0	0/0	0/0	0/1	1/1	0/0	0/1	0/0	0/1	0/1	0/0	0/0	0/1	0/1	0/0	0/1	0/0	0/0	0/0	0/0	0/0	0/0	0/0	0/0	0/0	0/0	0/0	0/0	0/0	1/1	0/1	0/1	0/1	0/1	1/1
SC1.3	4238748	AX-93214666	C	.	.	.	PR	GT	0/0	0/0	0/0	0/0	0/0	0/0	0/0	0/0	0/0	0/0	0/0	0/0	0/0	0/0	0/0	0/0	0/0	0/0	0/0	0/0	0/0	0/0	0/0	0/0	0/0	0/0	0/0	0/0	0/0	0/0	0/0	0/0	0/0	0/0	0/0	0/0	0/0	0/0	0/0	0/0	0/0	0/0	0/0	0/0	0/0	0/0	0/0	0/0	0/0	0/0	0/0	0/0	0/0	0/0	0/0	0/0	0/0	0/0	0/0	0/0	0/0	0/0	0/0	0/0	0/0	0/0	0/0	0/0	0/0	0/0	0/0	0/0	0/0	0/0	0/0	0/0	0/0	0/0	0/0	0/0	0/0	0/0	0/0	0/0	0/0	0/0	0/0	0/0	0/0	0/0	0/0	0/0	0/0	0/0	0/0	0/0	0/0	0/0	0/0	0/0	0/0	0/0	0/0	0/0	0/0	0/0	0/0
SC1.3	4309811	AX-93214669	G	A	.	.	PR	GT	0/0	0/0	0/0	0/0	0/0	0/0	0/0	0/0	0/0	0/0	0/0	0/0	0/0	0/0	0/0	0/0	0/0	0/0	0/0	0/0	0/0	0/0	0/0	0/0	0/0	0/0	0/0	0/0	0/0	0/0	0/0	0/1	0/0	0/0	0/0	0/1	0/0	0/0	0/0	0/0	0/0	0/0	0/0	0/0	0/0	0/0	0/0	0/0	0/0	0/0	0/0	0/0	0/0	0/1	0/0	0/1	1/1	0/1	0/1	0/0	0/0	0/1	0/0	0/0	0/0	0/0	0/0	0/0	0/0	0/0	0/0	0/0	0/0	0/0	0/0	0/0	0/0	0/0	0/0	0/0	0/0	0/0	0/0	0/0	0/0	0/0	0/0	0/0	0/0	0/0	0/0	0/0	0/0	0/0	0/0	0/0	0/0	0/0	0/0	0/0	0/0	0/0	0/0	0/0	0/0	0/0	0/0
SC1.3	4313529	AX-93214670	A	G	.	.	PR	GT	0/0	0/0	0/0	0/0	0/0	0/0	0/0	0/0	0/0	0/0	0/0	0/0	0/0	0/0	0/0	0/0	0/0	0/0	0/0	0/0	0/0	0/0	0/0	0/0	0/0	0/0	0/0	0/0	0/0	0/0	0/0	0/0	0/0	0/0	0/0	0/0	0/0	0/0	0/0	0/0	0/0	0/0	0/0	0/0	0/0	0/0	0/0	0/0	0/0	0/0	0/0	0/0	0/0	0/0	0/0	0/0	0/0	0/0	0/0	0/0	0/0	0/0	0/0	0/0	0/0	0/0	0/0	0/0	0/0	0/0	0/0	0/0	0/0	0/0	0/0	0/0	0/0	0/0	0/0	0/0	0/0	0/0	0/0	0/0	0/0	0/0	0/1	0/1	0/0	0/0	0/0	0/0	0/0	0/0	0/0	0/0	0/0	0/0	0/0	0/0	0/1	0/0	0/0	0/0	0/0	0/0	0/0
SC1.3	4374422	AX-93214671	G	.	.	.	PR	GT	0/0	0/0	0/0	0/0	0/0	0/0	0/0	0/0	0/0	0/0	0/0	0/0	0/0	0/0	0/0	0/0	0/0	0/0	0/0	0/0	0/0	0/0	0/0	0/0	0/0	0/0	0/0	0/0	0/0	0/0	0/0	0/0	0/0	0/0	0/0	0/0	0/0	0/0	0/0	0/0	0/0	0/0	0/0	0/0	0/0	0/0	0/0	0/0	0/0	0/0	0/0	0/0	0/0	0/0	0/0	0/0	0/0	0/0	0/0	0/0	0/0	0/0	0/0	0/0	0/0	0/0	0/0	0/0	0/0	0/0	0/0	0/0	0/0	0/0	0/0	0/0	0/0	0/0	0/0	0/0	0/0	0/0	0/0	0/0	0/0	0/0	0/0	0/0	0/0	0/0	0/0	0/0	0/0	0/0	0/0	0/0	0/0	0/0	0/0	0/0	0/0	0/0	0/0	0/0	0/0	0/0	0/0
SC1.3	4397677	AX-93214672	G	A	.	.	PR	GT	0/0	0/0	0/0	0/0	0/0	0/0	0/0	0/0	0/0	0/0	0/0	0/0	0/0	0/0	0/0	0/0	0/0	0/0	0/0	0/0	0/0	0/0	0/0	0/0	0/0	0/0	0/0	0/0	0/0	0/0	0/0	0/0	0/0	0/0	0/0	0/0	0/0	0/0	0/0	0/0	0/0	0/0	0/0	0/0	0/0	0/0	0/0	0/0	0/0	0/0	0/0	0/0	0/0	0/0	0/0	0/0	0/0	0/0	0/0	0/0	0/0	0/0	0/0	0/0	./.	./.	0/1	0/0	0/0	0/0	0/1	0/1	./.	0/1	./.	0/0	0/0	0/0	0/0	0/0	0/0	0/0	0/0	0/0	0/0	0/0	0/0	0/0	0/0	0/0	0/0	0/0	./.	0/0	0/0	0/0	0/0	0/0	0/0	0/0	0/0	0/0	0/0	0/0	0/0	0/0	0/0
SC1.3	4414822	AX-93214674	C	A	.	.	PR	GT	0/1	0/0	0/1	0/0	0/1	0/1	0/0	0/0	1/1	0/1	0/1	0/1	0/1	0/1	0/1	0/1	0/0	0/0	1/1	0/0	0/1	0/1	0/1	1/1	0/1	1/1	0/1	0/0	./.	0/1	0/1	1/1	0/1	0/1	1/1	1/1	1/1	0/0	0/0	0/0	0/1	0/1	0/1	0/0	0/1	1/1	0/0	0/1	0/1	0/1	1/1	0/1	0/0	./.	1/1	0/1	0/1	1/1	1/1	1/1	1/1	1/1	1/1	0/0	0/0	0/0	0/0	0/0	0/0	0/0	0/0	0/0	0/0	0/0	0/0	0/1	0/0	0/1	0/1	0/1	0/1	0/1	1/1	0/1	0/1	0/0	0/1	0/0	0/0	0/0	0/0	0/0	0/0	0/0	0/0	0/1	0/0	0/0	0/0	0/1	0/1	0/0	0/1	0/1	0/1	0/1	0/0
SC1.3	4438334	AX-93214675	A	.	.	.	PR	GT	0/0	0/0	0/0	0/0	0/0	0/0	0/0	0/0	0/0	0/0	0/0	0/0	0/0	0/0	0/0	0/0	0/0	0/0	0/0	0/0	0/0	0/0	0/0	0/0	0/0	0/0	0/0	0/0	0/0	0/0	0/0	0/0	0/0	0/0	0/0	0/0	0/0	0/0	0/0	0/0	0/0	0/0	0/0	0/0	0/0	0/0	0/0	0/0	0/0	0/0	0/0	0/0	0/0	0/0	0/0	0/0	0/0	0/0	0/0	0/0	0/0	0/0	0/0	0/0	0/0	0/0	0/0	0/0	0/0	0/0	0/0	0/0	0/0	0/0	0/0	0/0	0/0	0/0	0/0	0/0	0/0	0/0	0/0	0/0	0/0	0/0	0/0	0/0	0/0	0/0	0/0	0/0	0/0	0/0	0/0	0/0	0/0	0/0	0/0	0/0	0/0	0/0	0/0	0/0	0/0	0/0	0/0
SC1.3	4453053	AX-93214676	T	.	.	.	PR	GT	0/0	0/0	0/0	0/0	0/0	0/0	0/0	0/0	0/0	0/0	0/0	0/0	0/0	0/0	0/0	0/0	0/0	0/0	0/0	0/0	0/0	0/0	0/0	0/0	0/0	0/0	0/0	0/0	0/0	0/0	0/0	0/0	0/0	0/0	0/0	0/0	0/0	0/0	0/0	0/0	0/0	0/0	0/0	0/0	0/0	0/0	0/0	0/0	0/0	0/0	0/0	0/0	0/0	0/0	0/0	0/0	0/0	0/0	0/0	0/0	0/0	0/0	0/0	0/0	0/0	0/0	0/0	0/0	0/0	0/0	0/0	0/0	0/0	0/0	0/0	0/0	0/0	0/0	0/0	0/0	0/0	0/0	0/0	0/0	0/0	0/0	0/0	0/0	0/0	0/0	0/0	0/0	0/0	0/0	0/0	0/0	0/0	0/0	0/0	0/0	0/0	0/0	0/0	0/0	0/0	0/0	0/0
SC1.3	4483528	AX-93214677	C	T	.	.	PR	GT	0/1	1/1	0/1	1/1	0/0	0/0	0/1	0/0	0/0	1/1	0/1	0/1	0/0	0/0	0/1	0/1	0/1	0/0	0/1	0/1	0/1	0/1	1/1	0/0	0/0	0/1	0/0	0/1	0/1	0/0	1/1	0/1	0/0	0/1	1/1	1/1	0/1	0/0	0/0	0/0	0/0	1/1	0/1	0/1	1/1	0/1	0/0	1/1	1/1	0/1	0/1	0/1	0/1	0/1	1/1	1/1	1/1	0/1	0/1	0/1	0/1	1/1	1/1	0/0	0/0	0/0	0/0	0/0	0/0	0/0	0/0	0/0	0/0	0/0	0/0	0/1	0/0	0/1	0/1	0/1	0/1	0/1	1/1	1/1	0/1	0/0	0/1	0/0	0/0	0/0	0/1	0/0	0/1	0/1	0/0	0/1	0/0	0/0	0/0	0/1	0/1	0/0	0/1	0/1	0/0	0/1	0/0
SC1.3	4526155	AX-93214678	T	.	.	.	PR	GT	0/0	0/0	0/0	0/0	0/0	0/0	0/0	0/0	0/0	0/0	0/0	0/0	0/0	0/0	0/0	0/0	0/0	0/0	0/0	0/0	0/0	0/0	0/0	0/0	0/0	0/0	0/0	0/0	0/0	0/0	0/0	0/0	0/0	0/0	0/0	0/0	0/0	0/0	0/0	0/0	0/0	0/0	0/0	0/0	0/0	0/0	0/0	0/0	0/0	0/0	0/0	0/0	0/0	0/0	0/0	0/0	0/0	0/0	0/0	0/0	0/0	0/0	0/0	0/0	0/0	0/0	0/0	0/0	0/0	0/0	0/0	0/0	0/0	0/0	0/0	0/0	0/0	0/0	0/0	0/0	0/0	0/0	0/0	0/0	0/0	0/0	0/0	0/0	0/0	0/0	0/0	0/0	0/0	0/0	0/0	0/0	0/0	0/0	0/0	0/0	0/0	0/0	0/0	0/0	0/0	0/0	0/0
SC1.3	4528262	AX-93214679	G	A	.	.	PR	GT	0/1	1/1	0/0	1/1	0/0	0/0	0/1	0/0	0/0	1/1	0/1	0/1	0/0	0/0	0/1	0/1	0/1	0/0	0/1	0/1	0/1	0/1	1/1	0/0	0/0	0/1	0/0	0/1	0/1	0/0	0/1	0/0	0/0	0/0	1/1	0/1	0/1	0/0	0/0	0/0	0/0	1/1	0/1	0/1	1/1	0/1	0/0	1/1	1/1	0/1	0/1	0/1	0/1	0/0	1/1	0/1	0/0	0/0	0/0	0/1	0/1	0/1	1/1	0/0	0/0	0/0	0/0	0/0	0/0	0/0	0/0	0/0	0/0	0/0	0/0	0/1	0/0	0/1	0/1	0/1	0/1	0/1	1/1	1/1	0/1	0/0	0/1	0/0	0/0	0/0	0/1	0/0	0/1	0/1	0/0	0/1	0/0	0/0	0/0	0/1	0/1	0/0	0/1	0/1	0/0	0/1	0/0
SC1.3	4528869	AX-93214680	A	G	.	.	PR	GT	0/1	1/1	0/0	1/1	0/0	0/0	0/1	0/0	0/0	1/1	0/1	0/1	0/0	0/0	0/1	0/1	0/1	0/0	0/1	0/1	0/1	0/1	1/1	0/0	0/0	0/1	0/0	0/1	0/1	0/0	0/1	0/1	0/0	0/0	1/1	1/1	0/1	0/0	0/0	0/0	0/1	1/1	0/1	1/1	1/1	0/1	1/1	1/1	1/1	1/1	0/1	1/1	0/1	0/1	1/1	1/1	1/1	0/1	0/1	0/1	0/1	1/1	1/1	0/0	0/0	0/0	0/0	0/0	0/0	0/0	0/0	0/0	0/0	0/0	0/0	0/1	0/0	1/1	0/1	1/1	0/1	0/1	1/1	1/1	0/1	0/0	0/1	0/0	0/0	0/0	0/1	0/0	0/1	0/1	0/1	0/1	0/1	0/0	0/0	0/1	0/1	0/0	0/1	0/1	0/0	0/1	0/0
SC1.3	4529910	AX-93214681	A	G	.	.	PR	GT	1/1	1/1	0/0	1/1	0/0	0/0	0/1	./.	0/1	1/1	0/1	0/1	0/0	0/1	0/1	0/1	0/1	0/0	1/1	0/1	0/1	0/1	1/1	0/0	0/1	1/1	0/1	0/1	1/1	0/1	0/1	1/1	0/0	0/0	1/1	1/1	1/1	0/0	0/0	0/0	0/1	1/1	1/1	0/1	1/1	1/1	0/0	1/1	1/1	0/1	1/1	0/1	0/1	0/1	1/1	1/1	1/1	0/1	0/1	0/1	0/1	1/1	1/1	0/0	0/0	0/0	0/0	0/0	0/0	0/0	0/0	0/0	0/0	0/0	0/0	0/1	0/0	0/1	0/1	0/1	0/1	0/1	1/1	1/1	0/1	0/0	0/1	0/0	0/0	0/0	0/1	0/0	0/1	0/1	0/0	0/1	0/0	./.	0/0	0/1	0/1	0/0	0/1	0/1	0/0	0/1	0/0
SC1.3	4530114	AX-93214682	G	.	.	.	PR	GT	0/0	0/0	0/0	0/0	0/0	0/0	0/0	0/0	0/0	0/0	0/0	0/0	0/0	0/0	0/0	0/0	0/0	0/0	0/0	0/0	0/0	0/0	0/0	0/0	0/0	0/0	0/0	0/0	0/0	0/0	0/0	0/0	0/0	0/0	0/0	0/0	0/0	0/0	0/0	0/0	0/0	0/0	0/0	0/0	0/0	0/0	0/0	0/0	0/0	0/0	0/0	0/0	0/0	0/0	0/0	0/0	0/0	0/0	0/0	0/0	0/0	0/0	0/0	0/0	0/0	0/0	0/0	0/0	0/0	0/0	0/0	0/0	0/0	0/0	0/0	0/0	0/0	0/0	0/0	0/0	0/0	0/0	0/0	0/0	0/0	0/0	0/0	0/0	0/0	0/0	0/0	0/0	0/0	0/0	0/0	0/0	0/0	0/0	0/0	0/0	0/0	0/0	0/0	0/0	0/0	0/0	0/0
SC1.3	4544359	AX-93214683	C	T	.	.	PR	GT	0/0	0/0	0/0	0/0	0/0	0/0	0/0	0/0	0/0	0/0	0/0	0/0	0/0	0/0	0/0	0/0	0/0	0/0	0/0	0/0	0/0	0/0	0/0	0/0	0/0	0/0	0/0	0/0	0/0	0/0	0/0	0/1	0/0	0/0	0/0	0/1	0/0	0/0	0/0	0/0	0/0	0/0	0/0	0/0	0/0	0/0	0/0	0/0	0/0	0/0	0/0	0/0	0/0	0/1	0/0	0/1	1/1	0/1	0/1	0/0	0/0	0/1	0/0	0/0	0/0	0/0	0/0	0/0	0/0	0/0	0/0	0/0	0/0	0/0	0/0	0/0	0/0	0/0	0/0	0/0	0/0	0/0	0/0	0/0	0/0	0/0	0/0	0/0	0/0	0/0	0/1	0/0	0/1	0/1	0/0	0/0	0/0	0/0	0/0	0/0	0/0	0/0	0/0	0/0	0/0	0/0	0/0
SC1.3	4545568	AX-93214685	T	C	.	.	PR	GT	0/0	0/0	0/0	0/0	0/0	0/0	0/0	0/0	0/0	0/0	0/0	0/0	0/0	0/0	0/0	0/0	0/0	0/0	0/0	0/0	0/0	0/0	0/0	0/0	0/0	0/0	0/0	0/0	0/0	0/0	0/0	0/1	0/0	0/0	0/0	0/1	0/0	0/0	0/0	0/0	0/0	0/0	0/0	0/0	0/0	0/0	0/0	0/0	0/0	0/0	0/0	0/0	0/0	0/1	0/0	0/1	1/1	0/1	0/1	0/0	0/0	0/1	0/0	0/0	0/0	0/0	0/0	0/0	0/0	0/0	0/0	0/0	0/0	0/0	0/0	0/0	0/0	0/0	0/0	0/0	0/0	0/0	0/0	0/0	0/0	0/0	0/0	0/0	0/0	0/0	0/0	0/0	0/0	0/0	0/0	0/0	0/0	0/0	0/0	0/0	0/0	0/0	0/0	0/0	0/0	0/0	0/0
SC1.3	4563584	AX-93214686	T	C	.	.	PR	GT	0/0	0/0	0/0	0/0	0/0	0/0	0/0	0/0	0/0	0/0	0/0	0/0	0/0	0/0	0/0	0/0	0/0	0/0	0/0	0/0	0/0	0/0	0/0	0/0	0/0	0/0	0/0	0/0	0/0	0/0	0/0	0/1	0/0	0/0	0/0	0/1	0/0	0/0	0/0	0/0	0/0	0/0	0/0	0/0	0/0	0/0	0/0	0/0	0/0	0/0	0/0	0/0	0/0	0/1	0/0	0/1	1/1	0/1	0/1	0/0	0/0	0/1	0/0	0/0	0/0	0/0	0/0	0/0	0/0	0/0	0/0	0/0	0/0	0/0	0/0	0/0	0/0	0/0	0/0	0/0	0/0	0/0	0/0	0/0	0/0	0/0	0/0	0/0	0/0	0/0	0/1	0/0	0/1	0/1	0/0	0/0	0/0	0/0	0/0	0/0	0/0	0/0	0/0	0/0	0/0	0/0	0/0
SC1.3	4632177	AX-93214689	G	.	.	.	PR	GT	0/0	0/0	0/0	0/0	0/0	0/0	0/0	0/0	0/0	0/0	0/0	0/0	0/0	0/0	0/0	0/0	0/0	0/0	0/0	0/0	0/0	0/0	0/0	0/0	0/0	0/0	0/0	0/0	0/0	0/0	0/0	0/0	0/0	0/0	0/0	0/0	0/0	0/0	0/0	0/0	0/0	0/0	0/0	0/0	0/0	0/0	0/0	0/0	0/0	0/0	0/0	0/0	0/0	0/0	0/0	0/0	0/0	0/0	0/0	0/0	0/0	0/0	0/0	0/0	0/0	0/0	0/0	0/0	0/0	0/0	0/0	0/0	0/0	0/0	0/0	0/0	0/0	0/0	0/0	0/0	0/0	0/0	0/0	0/0	0/0	0/0	0/0	0/0	0/0	0/0	0/0	0/0	0/0	0/0	0/0	0/0	0/0	0/0	0/0	0/0	0/0	0/0	0/0	0/0	0/0	0/0	0/0
SC1.3	4632390	AX-93214690	G	.	.	.	PR	GT	0/0	0/0	0/0	0/0	0/0	0/0	0/0	0/0	0/0	0/0	0/0	0/0	0/0	0/0	0/0	0/0	0/0	0/0	0/0	0/0	0/0	0/0	0/0	0/0	0/0	0/0	0/0	0/0	0/0	0/0	0/0	0/0	0/0	0/0	0/0	0/0	0/0	0/0	0/0	0/0	0/0	0/0	0/0	0/0	0/0	0/0	0/0	0/0	0/0	0/0	0/0	0/0	0/0	0/0	0/0	0/0	0/0	0/0	0/0	0/0	0/0	0/0	0/0	0/0	0/0	0/0	0/0	0/0	0/0	0/0	0/0	0/0	0/0	0/0	0/0	0/0	0/0	0/0	0/0	0/0	0/0	0/0	0/0	0/0	0/0	0/0	0/0	0/0	0/0	0/0	0/0	0/0	0/0	0/0	0/0	0/0	0/0	0/0	0/0	0/0	0/0	0/0	0/0	0/0	0/0	0/0	0/0
SC1.3	4632804	AX-93214691	C	.	.	.	PR	GT	0/0	0/0	0/0	0/0	0/0	0/0	0/0	0/0	0/0	0/0	0/0	0/0	0/0	0/0	0/0	0/0	0/0	0/0	0/0	0/0	0/0	0/0	0/0	0/0	0/0	0/0	0/0	0/0	0/0	0/0	0/0	0/0	0/0	0/0	0/0	0/0	0/0	0/0	0/0	0/0	0/0	0/0	0/0	0/0	0/0	0/0	0/0	0/0	0/0	0/0	0/0	0/0	0/0	0/0	0/0	0/0	0/0	0/0	0/0	0/0	0/0	0/0	0/0	0/0	0/0	0/0	0/0	0/0	0/0	0/0	0/0	0/0	0/0	0/0	0/0	0/0	0/0	0/0	0/0	0/0	0/0	0/0	0/0	0/0	0/0	0/0	0/0	0/0	0/0	0/0	0/0	0/0	0/0	0/0	0/0	0/0	0/0	0/0	0/0	0/0	0/0	0/0	0/0	0/0	0/0	0/0	0/0
SC1.3	4633026	AX-93214692	C	.	.	.	PR	GT	0/0	0/0	0/0	0/0	0/0	0/0	0/0	0/0	0/0	0/0	0/0	0/0	0/0	0/0	0/0	0/0	0/0	0/0	0/0	0/0	0/0	0/0	0/0	0/0	0/0	0/0	0/0	0/0	0/0	0/0	0/0	0/0	0/0	0/0	0/0	0/0	0/0	0/0	0/0	0/0	0/0	0/0	0/0	0/0	0/0	0/0	0/0	0/0	0/0	0/0	0/0	0/0	0/0	0/0	0/0	0/0	0/0	0/0	0/0	0/0	0/0	0/0	0/0	0/0	0/0	0/0	0/0	0/0	0/0	0/0	0/0	0/0	0/0	0/0	0/0	0/0	0/0	0/0	0/0	0/0	0/0	0/0	0/0	0/0	0/0	0/0	0/0	0/0	0/0	0/0	0/0	0/0	0/0	0/0	0/0	0/0	0/0	0/0	0/0	0/0	0/0	0/0	0/0	0/0	0/0	0/0	0/0
SC1.3	4633185	AX-93214693	C	G	.	.	PR	GT	0/0	0/0	0/0	0/0	0/0	0/0	0/0	0/0	0/0	0/0	0/0	0/0	0/0	0/0	0/0	0/0	0/0	0/0	0/0	0/0	0/0	0/0	0/0	0/0	0/0	0/0	0/0	0/0	0/0	0/0	0/0	0/0	0/1	0/0	0/0	0/0	0/0	0/0	0/0	0/0	0/1	0/0	0/0	0/1	0/0	0/0	1/1	0/0	0/0	0/1	0/0	0/1	0/0	0/1	0/0	0/0	0/0	0/1	0/1	0/1	0/1	0/0	0/0	0/0	0/0	0/0	0/0	0/0	0/0	0/0	0/0	0/0	0/0	0/0	0/0	0/0	0/0	0/0	0/0	0/0	0/0	0/0	0/0	0/0	0/0	0/0	0/0	0/0	0/0	0/1	0/0	0/1	0/0	0/0	0/1	0/0	0/0	0/0	0/1	0/0	0/0	0/0	0/0	0/0	0/1	0/0	0/0
SC1.3	4633428	AX-93214694	G	.	.	.	PR	GT	0/0	0/0	0/0	0/0	0/0	0/0	0/0	0/0	0/0	0/0	0/0	0/0	0/0	0/0	0/0	0/0	0/0	0/0	0/0	0/0	0/0	0/0	0/0	0/0	0/0	0/0	0/0	0/0	0/0	0/0	0/0	0/0	0/0	0/0	0/0	0/0	0/0	0/0	0/0	0/0	0/0	0/0	0/0	0/0	0/0	0/0	0/0	0/0	0/0	0/0	0/0	0/0	0/0	0/0	0/0	0/0	0/0	0/0	0/0	0/0	0/0	0/0	0/0	0/0	0/0	0/0	0/0	0/0	0/0	0/0	0/0	0/0	0/0	0/0	0/0	0/0	0/0	0/0	0/0	0/0	0/0	0/0	0/0	0/0	0/0	0/0	0/0	0/0	0/0	0/0	0/0	0/0	0/0	0/0	0/0	0/0	0/0	0/0	0/0	0/0	0/0	0/0	0/0	0/0	0/0	0/0	0/0
SC1.3	4646617	AX-93214695	G	C	.	.	PR	GT	0/1	0/0	0/0	0/0	0/1	0/1	0/0	0/0	1/1	0/0	0/0	0/0	0/1	./.	0/0	0/0	0/0	0/0	0/1	0/0	0/0	0/1	0/0	1/1	0/1	0/1	0/1	0/0	0/1	0/1	0/0	0/1	0/0	0/0	0/0	0/0	0/1	0/0	0/0	0/0	0/1	0/0	0/1	0/0	0/0	0/1	0/0	0/0	0/0	0/0	0/1	0/0	0/0	0/0	0/0	0/0	0/0	0/0	0/0	0/0	0/0	0/0	0/0	1/1	1/1	1/1	1/1	1/1	1/1	1/1	1/1	1/1	1/1	1/1	1/1	0/0	0/0	0/0	0/0	0/0	0/0	0/0	0/0	0/0	0/0	0/1	0/1	1/1	1/1	0/1	0/1	0/1	0/1	0/1	0/0	0/1	0/1	1/1	0/1	0/1	0/1	1/1	0/0	0/0	0/0	0/1	1/1
SC1.3	4651348	AX-93214696	C	.	.	.	PR	GT	0/0	0/0	0/0	0/0	0/0	0/0	0/0	0/0	0/0	0/0	0/0	0/0	0/0	0/0	0/0	0/0	0/0	0/0	0/0	0/0	0/0	0/0	0/0	0/0	0/0	0/0	0/0	0/0	0/0	0/0	0/0	0/0	0/0	0/0	0/0	0/0	0/0	0/0	0/0	0/0	0/0	0/0	0/0	0/0	0/0	0/0	0/0	0/0	0/0	0/0	0/0	0/0	0/0	0/0	0/0	0/0	0/0	0/0	0/0	0/0	0/0	0/0	0/0	0/0	0/0	0/0	0/0	0/0	0/0	0/0	0/0	0/0	0/0	0/0	0/0	0/0	0/0	0/0	0/0	0/0	0/0	0/0	0/0	0/0	0/0	0/0	0/0	0/0	0/0	0/0	0/0	0/0	0/0	0/0	0/0	0/0	0/0	0/0	0/0	0/0	0/0	0/0	0/0	0/0	0/0	0/0	0/0
SC1.3	4745694	AX-93214697	A	T	.	.	PR	GT	0/0	0/0	0/0	0/0	0/0	0/0	0/0	0/0	0/0	0/0	0/0	0/0	0/0	0/0	0/0	0/0	0/0	0/0	0/0	0/0	0/0	0/0	0/0	0/0	0/0	0/0	0/0	0/0	0/0	0/0	0/0	0/1	0/0	0/0	0/0	0/1	0/0	0/0	0/0	0/0	0/0	0/0	0/0	0/0	0/0	0/0	0/0	0/0	0/0	0/0	0/0	0/0	0/0	0/1	0/0	0/1	./.	0/1	0/1	0/0	0/0	0/1	0/0	0/0	0/0	0/0	0/0	0/0	0/0	0/0	0/0	0/0	0/0	0/0	0/0	0/0	0/0	0/0	0/0	0/0	0/0	0/0	0/0	0/0	0/0	0/0	0/0	0/0	0/0	0/0	0/0	0/0	0/0	0/0	0/0	0/0	0/0	0/0	0/0	0/0	0/0	0/0	0/0	0/0	0/0	0/0	0/0
SC1.3	4746265	AX-93214698	A	.	.	.	PR	GT	0/0	0/0	0/0	0/0	0/0	0/0	0/0	0/0	0/0	0/0	0/0	0/0	0/0	0/0	0/0	0/0	0/0	0/0	0/0	0/0	0/0	0/0	0/0	0/0	0/0	0/0	0/0	0/0	0/0	0/0	0/0	0/0	0/0	0/0	0/0	0/0	0/0	0/0	0/0	0/0	0/0	0/0	0/0	0/0	0/0	0/0	0/0	0/0	0/0	0/0	0/0	0/0	0/0	0/0	0/0	0/0	0/0	0/0	0/0	0/0	0/0	0/0	0/0	0/0	0/0	0/0	0/0	0/0	0/0	0/0	0/0	0/0	0/0	0/0	0/0	0/0	0/0	0/0	0/0	0/0	0/0	0/0	0/0	0/0	0/0	0/0	0/0	0/0	0/0	0/0	0/0	0/0	0/0	0/0	0/0	0/0	0/0	0/0	0/0	0/0	0/0	0/0	0/0	0/0	0/0	0/0	0/0
SC1.3	4746502	AX-93214699	T	A	.	.	PR	GT	0/1	0/0	0/0	0/0	0/0	0/0	0/0	0/0	0/1	0/0	0/0	0/0	0/0	0/1	0/0	0/0	0/0	0/0	0/1	0/0	0/0	0/0	0/0	0/0	0/1	0/1	0/1	0/0	0/1	0/1	0/0	1/1	0/0	0/0	0/0	0/1	0/1	0/0	0/0	0/0	0/1	0/0	0/1	0/0	0/0	0/1	0/0	0/0	0/0	0/0	0/1	0/0	0/0	0/1	0/0	0/1	1/1	0/1	0/1	0/0	0/0	0/1	0/0	0/0	0/0	0/0	0/0	0/0	0/0	0/0	0/0	0/0	0/0	0/0	0/0	0/0	0/0	0/0	0/0	0/0	0/0	0/0	0/0	0/0	0/0	0/0	0/0	0/0	0/0	0/0	0/0	0/0	0/0	0/0	0/0	0/0	0/0	0/0	0/0	0/0	0/0	0/0	0/0	0/0	0/0	0/0	0/0
SC1.3	4752594	AX-93214700	G	A	.	.	PR	GT	0/0	0/0	0/0	0/0	0/0	0/0	0/0	0/0	./.	0/0	0/0	0/0	0/0	./.	0/0	0/0	0/0	0/0	./.	0/0	0/0	0/0	0/0	0/0	0/1	0/0	./.	0/0	0/0	0/1	0/0	0/1	0/0	0/0	0/0	0/1	0/1	0/0	0/0	0/0	0/0	0/0	0/0	0/0	0/0	0/0	0/0	0/0	0/0	0/0	0/1	0/0	0/0	0/1	0/0	0/1	1/1	0/1	0/1	0/0	0/0	0/1	0/0	0/0	0/0	0/0	0/0	0/0	0/0	0/0	0/0	0/0	0/0	0/0	0/0	0/0	0/0	0/0	0/0	0/0	0/0	0/0	0/0	0/0	0/0	0/0	0/0	0/0	0/0	0/0	0/0	0/0	0/0	0/0	0/0	0/0	0/0	0/0	0/0	0/0	0/0	0/0	0/0	0/0	0/0	0/0	0/0
SC1.3	4754226	AX-93214702	G	A	.	.	PR	GT	0/1	1/1	0/1	1/1	0/1	0/1	1/1	0/1	0/0	0/1	0/1	0/1	0/1	0/1	0/1	0/1	1/1	1/1	0/0	1/1	0/1	0/1	0/1	0/0	0/1	0/0	0/1	1/1	0/0	0/0	0/1	0/1	0/1	0/1	0/0	0/1	0/0	1/1	0/0	1/1	0/0	0/1	0/1	0/1	0/1	0/0	0/0	0/1	0/1	0/0	0/0	0/0	1/1	0/1	0/0	0/1	1/1	0/1	0/1	0/0	0/0	0/1	0/0	0/0	0/0	0/0	0/0	0/0	0/0	0/0	0/0	0/0	0/0	0/0	0/0	0/1	1/1	0/0	0/1	0/0	0/1	0/1	0/0	0/1	0/1	0/1	0/1	0/1	0/0	0/0	0/1	0/0	0/1	0/1	0/0	0/0	0/0	0/0	0/0	0/0	0/1	0/0	0/0	0/0	0/0	0/0	0/0
SC1.3	4754423	AX-93214703	T	A	.	.	PR	GT	0/1	1/1	0/1	1/1	0/1	0/1	1/1	0/1	0/0	0/1	0/1	0/1	0/1	0/1	0/1	0/1	1/1	1/1	0/0	1/1	0/1	0/1	0/1	0/0	0/1	0/0	0/1	1/1	0/0	0/0	0/1	0/1	0/1	0/1	0/0	0/1	0/0	1/1	0/0	1/1	0/0	0/1	0/1	0/1	0/1	0/0	./.	0/1	0/1	0/0	0/0	0/0	1/1	0/1	0/0	0/1	1/1	0/1	0/1	0/0	0/0	0/1	0/0	0/0	0/0	0/0	0/0	0/0	0/0	0/0	0/0	0/0	0/0	0/0	0/0	0/1	1/1	0/0	0/1	0/0	0/1	0/1	0/0	0/1	0/1	0/1	0/1	0/1	0/0	0/0	0/1	0/0	0/1	0/1	0/0	0/0	0/0	0/0	0/0	0/0	0/1	0/0	0/0	0/0	0/0	0/0	0/0
SC1.3	4799873	AX-93214707	T	C	.	.	PR	GT	0/1	1/1	0/1	1/1	0/1	0/1	1/1	0/1	0/0	0/1	0/1	0/1	0/1	0/1	0/1	0/1	1/1	1/1	0/0	1/1	0/1	0/1	0/1	0/0	0/1	0/0	0/1	1/1	0/0	0/0	0/1	0/1	0/1	0/1	0/0	0/1	0/0	1/1	0/0	1/1	0/0	0/1	0/1	0/1	0/1	0/0	0/0	0/1	0/1	0/0	0/0	0/0	1/1	0/1	0/0	0/1	1/1	0/1	0/1	0/0	0/0	0/1	0/0	0/0	0/0	0/0	0/0	0/0	0/0	0/0	0/0	0/0	0/0	0/0	0/0	0/1	1/1	0/0	0/1	0/0	0/1	0/1	0/0	0/1	0/1	0/1	0/1	0/1	0/0	0/0	0/1	0/0	0/1	0/1	0/0	0/0	0/0	0/0	0/0	0/0	0/1	0/0	0/0	0/0	0/0	0/0	0/0
SC1.3	4812751	AX-93214708	T	.	.	.	PR	GT	0/0	0/0	0/0	0/0	0/0	0/0	0/0	0/0	0/0	0/0	0/0	0/0	0/0	0/0	0/0	0/0	0/0	0/0	0/0	0/0	0/0	0/0	0/0	0/0	0/0	0/0	0/0	0/0	0/0	0/0	0/0	0/0	0/0	0/0	0/0	0/0	./.	0/0	0/0	0/0	0/0	0/0	0/0	0/0	0/0	0/0	0/0	0/0	0/0	0/0	0/0	0/0	0/0	0/0	0/0	0/0	0/0	0/0	0/0	0/0	0/0	0/0	0/0	0/0	0/0	0/0	0/0	0/0	0/0	0/0	0/0	0/0	0/0	0/0	0/0	0/0	0/0	0/0	0/0	0/0	0/0	0/0	0/0	0/0	0/0	0/0	0/0	0/0	0/0	0/0	0/0	0/0	0/0	0/0	0/0	0/0	0/0	0/0	0/0	0/0	0/0	0/0	0/0	0/0	0/0	0/0	0/0
SC1.3	4824952	AX-93214709	C	T	.	.	PR	GT	0/0	0/0	0/1	0/0	0/1	0/1	./.	1/1	0/0	0/1	1/1	1/1	0/1	0/1	1/1	1/1	0/1	1/1	0/1	0/1	1/1	0/0	0/1	0/0	0/1	0/1	0/1	0/1	0/1	0/1	0/0	0/0	0/1	0/1	1/1	0/1	0/1	1/1	1/1	1/1	0/0	0/0	0/0	0/0	0/0	0/0	0/0	0/0	0/0	0/0	0/0	0/0	0/1	0/0	1/1	0/1	0/0	0/0	0/0	0/1	0/1	0/1	1/1	0/0	0/0	0/0	0/0	0/0	0/0	0/0	0/0	0/0	0/0	0/0	0/0	0/1	1/1	0/0	0/1	0/0	0/1	0/1	0/0	0/0	0/1	1/1	0/0	0/0	0/0	0/0	0/0	0/0	0/0	0/0	0/0	0/1	0/0	0/0	0/0	0/1	0/1	0/0	0/0	0/0	0/0	0/0	0/0
SC1.3	4851896	AX-93214711	C	.	.	.	PR	GT	0/0	0/0	0/0	0/0	0/0	0/0	0/0	0/0	0/0	0/0	0/0	0/0	0/0	0/0	0/0	0/0	0/0	0/0	0/0	0/0	0/0	0/0	0/0	0/0	0/0	0/0	0/0	0/0	0/0	0/0	0/0	0/0	0/0	0/0	0/0	0/0	0/0	0/0	0/0	0/0	0/0	0/0	0/0	0/0	0/0	0/0	0/0	0/0	0/0	0/0	0/0	0/0	0/0	0/0	0/0	0/0	0/0	0/0	0/0	0/0	0/0	0/0	0/0	0/0	0/0	0/0	0/0	0/0	0/0	0/0	0/0	0/0	0/0	0/0	0/0	0/0	0/0	0/0	0/0	0/0	0/0	0/0	0/0	0/0	0/0	0/0	0/0	0/0	0/0	0/0	0/0	0/0	0/0	0/0	0/0	0/0	0/0	0/0	0/0	0/0	0/0	0/0	0/0	0/0	0/0	0/0	0/0
SC1.3	4883656	AX-93214713	C	G	.	.	PR	GT	0/1	0/0	0/0	0/0	0/1	0/1	0/0	0/0	1/1	0/0	0/0	0/0	0/1	0/1	0/0	0/0	0/0	0/0	0/1	0/0	0/0	0/1	0/0	1/1	0/1	0/1	0/1	0/0	0/1	0/1	0/0	0/1	0/0	0/0	0/0	0/0	0/1	0/0	0/0	0/0	1/1	0/0	0/1	0/1	0/0	0/1	1/1	0/0	0/0	0/1	0/1	0/1	0/0	0/0	0/0	0/0	0/0	0/0	0/0	0/0	0/0	0/0	0/0	1/1	1/1	1/1	1/1	1/1	1/1	1/1	1/1	1/1	1/1	1/1	1/1	0/0	0/0	0/0	0/0	0/0	0/0	0/0	0/0	0/0	0/0	0/0	0/0	0/0	./.	0/1	0/1	0/1	0/1	0/1	0/0	0/1	0/1	1/1	0/1	0/1	0/0	1/1	0/0	0/0	0/0	0/0	0/0
SC1.3	4884237	AX-93214714	G	.	.	.	PR	GT	0/0	0/0	0/0	0/0	0/0	0/0	0/0	0/0	0/0	0/0	0/0	0/0	0/0	0/0	0/0	0/0	0/0	0/0	0/0	0/0	0/0	0/0	0/0	0/0	0/0	0/0	0/0	0/0	0/0	0/0	0/0	0/0	0/0	0/0	0/0	0/0	0/0	0/0	0/0	0/0	0/0	0/0	0/0	0/0	0/0	0/0	0/0	0/0	0/0	0/0	0/0	0/0	0/0	0/0	0/0	0/0	0/0	0/0	0/0	0/0	0/0	0/0	0/0	0/0	0/0	0/0	0/0	0/0	0/0	0/0	0/0	0/0	0/0	0/0	0/0	0/0	0/0	0/0	0/0	0/0	0/0	0/0	0/0	0/0	0/0	0/0	0/0	0/0	0/0	0/0	0/0	0/0	0/0	0/0	0/0	0/0	0/0	0/0	0/0	0/0	0/0	0/0	0/0	0/0	0/0	0/0	0/0
SC1.3	4884802	AX-93214715	A	.	.	.	PR	GT	0/0	0/0	0/0	0/0	0/0	0/0	0/0	0/0	0/0	0/0	0/0	0/0	0/0	0/0	0/0	0/0	0/0	0/0	0/0	0/0	0/0	0/0	0/0	0/0	0/0	0/0	0/0	0/0	0/0	0/0	0/0	0/0	0/0	0/0	0/0	0/0	0/0	0/0	0/0	0/0	0/0	0/0	0/0	0/0	0/0	0/0	0/0	0/0	0/0	0/0	0/0	0/0	0/0	0/0	0/0	0/0	0/0	0/0	0/0	0/0	0/0	0/0	0/0	0/0	0/0	0/0	0/0	0/0	0/0	0/0	0/0	0/0	0/0	0/0	0/0	0/0	0/0	0/0	0/0	0/0	0/0	0/0	0/0	0/0	0/0	0/0	0/0	0/0	0/0	0/0	0/0	0/0	0/0	0/0	0/0	0/0	0/0	0/0	0/0	0/0	0/0	0/0	0/0	0/0	0/0	0/0	0/0
SC1.3	4885121	AX-93214716	C	.	.	.	PR	GT	0/0	0/0	0/0	0/0	0/0	0/0	0/0	0/0	0/0	0/0	0/0	0/0	0/0	0/0	0/0	0/0	0/0	0/0	0/0	0/0	0/0	0/0	0/0	0/0	0/0	0/0	0/0	0/0	0/0	0/0	0/0	0/0	0/0	0/0	0/0	0/0	0/0	0/0	0/0	0/0	0/0	0/0	0/0	0/0	0/0	0/0	0/0	0/0	0/0	0/0	0/0	0/0	0/0	0/0	0/0	0/0	0/0	0/0	0/0	0/0	0/0	0/0	0/0	0/0	0/0	0/0	0/0	0/0	0/0	0/0	0/0	0/0	0/0	0/0	0/0	0/0	0/0	0/0	0/0	0/0	0/0	0/0	0/0	0/0	0/0	0/0	0/0	0/0	0/0	0/0	0/0	0/0	0/0	0/0	0/0	0/0	0/0	0/0	0/0	0/0	0/0	0/0	0/0	0/0	0/0	0/0	0/0
SC1.3	4893520	AX-93214717	C	.	.	.	PR	GT	0/0	0/0	0/0	0/0	0/0	0/0	0/0	0/0	0/0	0/0	0/0	0/0	0/0	0/0	0/0	0/0	0/0	0/0	0/0	0/0	0/0	0/0	0/0	0/0	0/0	0/0	0/0	0/0	0/0	0/0	0/0	0/0	0/0	0/0	0/0	0/0	0/0	0/0	0/0	0/0	0/0	0/0	0/0	0/0	0/0	0/0	0/0	0/0	0/0	0/0	0/0	0/0	0/0	0/0	0/0	0/0	0/0	0/0	0/0	0/0	0/0	0/0	0/0	0/0	0/0	0/0	0/0	0/0	0/0	0/0	0/0	0/0	0/0	0/0	0/0	0/0	0/0	0/0	0/0	0/0	0/0	0/0	0/0	0/0	0/0	0/0	0/0	0/0	0/0	0/0	0/0	0/0	0/0	0/0	0/0	0/0	0/0	0/0	0/0	0/0	0/0	0/0	0/0	0/0	0/0	0/0	0/0
SC1.3	4920536	AX-93214719	T	A	.	.	PR	GT	0/0	0/0	0/0	0/0	0/0	0/0	0/0	0/0	0/0	0/0	0/0	0/0	0/0	0/0	0/0	0/0	0/0	0/0	0/0	0/0	0/0	0/0	0/0	0/0	0/0	0/0	0/0	0/0	0/0	0/0	0/0	0/1	0/0	0/0	0/0	0/1	0/0	0/0	0/0	0/0	0/0	0/0	0/0	0/0	0/0	0/0	0/0	0/0	0/0	0/0	0/0	0/0	0/0	0/1	0/0	0/1	1/1	0/1	0/1	0/0	0/0	0/1	0/0	0/0	0/0	0/0	0/0	0/0	0/0	0/0	0/0	0/0	0/0	0/0	0/0	0/0	0/0	0/0	0/0	0/0	0/0	0/0	0/0	0/0	0/0	0/0	0/0	0/0	0/0	0/0	0/0	0/0	0/0	0/0	0/0	0/0	0/0	0/0	0/0	0/0	0/0	0/0	0/0	0/0	0/0	0/0	0/0
SC1.3	4920726	AX-93214720	T	G	.	.	PR	GT	0/0	0/0	0/0	0/0	0/0	0/0	0/0	0/0	0/0	0/0	0/0	0/0	0/0	0/0	0/0	0/0	0/0	0/0	0/0	0/0	0/0	0/0	0/0	0/0	0/0	0/0	0/0	0/0	0/0	0/0	0/0	0/0	0/0	0/0	0/0	0/0	0/0	0/0	0/0	0/0	0/0	0/0	0/0	0/0	0/0	0/0	0/0	0/0	0/0	0/0	0/0	0/0	0/0	0/0	0/0	0/0	0/0	0/0	0/0	0/0	0/0	0/0	0/0	0/0	0/0	0/0	0/0	0/0	0/0	0/0	0/0	0/0	0/0	0/0	0/0	0/0	0/0	0/0	0/0	0/0	0/0	0/0	0/0	0/0	0/0	0/0	0/0	0/0	0/0	0/0	0/1	0/0	0/1	0/1	0/0	0/0	0/0	0/0	0/0	0/0	0/0	0/0	0/0	0/0	0/0	0/0	0/0
SC1.3	4921008	AX-93214721	C	.	.	.	PR	GT	0/0	0/0	0/0	0/0	0/0	0/0	0/0	0/0	0/0	0/0	0/0	0/0	0/0	0/0	0/0	0/0	0/0	0/0	0/0	0/0	0/0	0/0	0/0	0/0	0/0	0/0	0/0	0/0	0/0	0/0	0/0	0/0	0/0	0/0	0/0	0/0	0/0	0/0	0/0	0/0	0/0	0/0	0/0	0/0	0/0	0/0	0/0	0/0	0/0	0/0	0/0	0/0	0/0	0/0	0/0	0/0	0/0	0/0	0/0	0/0	0/0	0/0	0/0	0/0	0/0	0/0	0/0	0/0	0/0	0/0	0/0	0/0	0/0	0/0	0/0	0/0	0/0	0/0	0/0	0/0	0/0	0/0	0/0	0/0	0/0	0/0	0/0	0/0	0/0	0/0	0/0	0/0	0/0	0/0	0/0	0/0	0/0	0/0	0/0	0/0	0/0	0/0	0/0	0/0	0/0	0/0	0/0
SC1.3	4934198	AX-93214722	T	C	.	.	PR	GT	1/1	1/1	0/0	1/1	0/0	0/0	0/1	0/1	0/1	1/1	0/1	0/1	0/0	0/1	0/1	0/1	0/1	0/0	1/1	0/1	0/1	0/1	1/1	0/0	0/1	1/1	0/1	0/1	1/1	1/1	0/1	0/1	0/0	0/0	1/1	0/1	1/1	0/0	1/1	0/0	0/1	0/1	1/1	0/1	0/1	0/1	0/0	0/1	0/1	0/0	0/1	0/0	0/1	0/0	1/1	0/1	0/0	0/0	0/0	0/1	0/1	0/1	1/1	0/1	0/1	0/1	0/0	0/0	0/0	0/0	0/0	1/1	0/0	0/0	0/0	0/0	0/0	0/0	0/0	0/0	0/0	0/0	0/0	0/1	0/0	0/0	0/0	0/0	0/0	0/0	0/1	0/0	./.	0/1	0/0	0/1	0/0	0/0	0/0	0/1	0/1	1/1	0/1	0/1	0/0	0/1	0/0
SC1.3	5007516	AX-93214725	C	A	.	.	PR	GT	0/1	0/0	0/0	0/0	0/0	0/0	0/0	0/0	0/1	0/0	0/0	0/0	0/0	0/1	0/0	0/0	0/0	0/0	0/1	0/0	0/0	0/0	0/0	0/0	0/1	0/1	0/1	0/0	0/1	0/1	0/0	0/1	0/0	0/0	0/0	0/0	0/1	0/0	0/0	0/0	0/1	0/0	0/1	0/0	0/0	0/1	0/0	0/0	0/0	0/0	0/1	0/0	0/0	0/0	0/0	0/0	0/0	0/0	0/0	0/0	0/0	0/0	0/0	0/0	0/0	0/0	0/0	0/0	0/0	0/0	0/0	0/0	0/0	0/0	0/0	0/0	0/0	0/0	0/0	0/0	0/0	0/0	0/0	0/0	0/0	0/0	0/0	0/0	0/0	0/0	0/0	0/0	0/0	0/0	0/0	0/0	0/0	0/0	0/0	0/0	0/0	0/0	0/0	0/0	0/0	0/0	0/0
SC1.3	5018920	AX-93214727	G	A	.	.	PR	GT	0/0	0/0	0/1	0/0	0/1	0/1	0/1	0/1	0/0	0/0	0/1	0/1	0/1	0/1	0/1	0/1	0/1	1/1	0/0	0/1	0/1	0/0	0/0	0/0	0/1	0/0	0/1	0/1	0/0	0/0	0/0	0/1	0/1	0/1	0/0	0/1	0/0	1/1	0/0	1/1	0/0	0/0	0/0	0/0	0/0	0/0	./.	0/0	0/0	0/0	0/0	0/0	0/1	0/1	0/0	0/1	1/1	0/1	0/1	0/0	0/0	0/1	0/0	0/0	0/0	0/0	0/0	0/0	0/0	0/0	0/0	0/0	0/0	0/0	0/0	1/1	1/1	1/1	1/1	1/1	1/1	1/1	1/1	0/1	1/1	0/1	0/1	0/1	0/0	0/0	0/0	0/0	0/0	0/0	0/1	0/0	0/1	0/0	0/0	0/0	0/0	0/0	0/0	0/0	0/0	0/0	0/0
SC1.3	5040903	AX-93214729	A	.	.	.	PR	GT	0/0	0/0	0/0	0/0	0/0	0/0	0/0	0/0	0/0	0/0	0/0	0/0	0/0	0/0	0/0	0/0	0/0	0/0	0/0	0/0	0/0	0/0	0/0	0/0	0/0	0/0	0/0	0/0	0/0	0/0	0/0	0/0	0/0	0/0	0/0	0/0	0/0	0/0	0/0	0/0	0/0	0/0	0/0	0/0	0/0	0/0	0/0	0/0	0/0	0/0	0/0	0/0	0/0	0/0	0/0	0/0	0/0	0/0	0/0	0/0	0/0	0/0	0/0	0/0	0/0	0/0	0/0	0/0	0/0	0/0	0/0	0/0	0/0	0/0	0/0	0/0	0/0	0/0	0/0	0/0	0/0	0/0	0/0	0/0	0/0	0/0	0/0	0/0	0/0	0/0	0/0	0/0	0/0	0/0	0/0	0/0	0/0	0/0	0/0	0/0	0/0	0/0	0/0	0/0	0/0	0/0	0/0
SC1.3	5041258	AX-93214730	G	.	.	.	PR	GT	0/0	0/0	0/0	0/0	0/0	0/0	0/0	0/0	0/0	0/0	0/0	0/0	0/0	0/0	0/0	0/0	0/0	0/0	0/0	0/0	0/0	0/0	0/0	0/0	0/0	0/0	0/0	0/0	0/0	0/0	0/0	0/0	0/0	0/0	0/0	0/0	0/0	0/0	0/0	0/0	0/0	0/0	0/0	0/0	0/0	0/0	0/0	0/0	0/0	0/0	0/0	0/0	0/0	0/0	0/0	0/0	0/0	0/0	0/0	0/0	0/0	0/0	0/0	0/0	0/0	0/0	0/0	0/0	0/0	0/0	0/0	0/0	0/0	0/0	0/0	0/0	0/0	0/0	0/0	0/0	0/0	0/0	0/0	0/0	0/0	0/0	0/0	0/0	0/0	0/0	0/0	0/0	0/0	0/0	0/0	0/0	0/0	0/0	0/0	0/0	0/0	0/0	0/0	0/0	0/0	0/0	0/0
SC1.3	5091729	AX-93214731	G	T	.	.	PR	GT	0/0	0/0	0/0	0/0	0/1	0/1	0/0	0/0	0/1	0/0	0/0	0/0	0/1	0/0	0/0	0/0	0/0	0/0	0/0	0/0	0/0	0/1	0/0	1/1	0/0	0/0	0/0	0/0	0/0	0/0	0/0	0/0	0/0	0/0	0/0	0/0	0/0	0/0	0/0	0/0	0/1	0/1	0/0	0/1	0/1	0/1	1/1	0/1	0/1	1/1	0/1	1/1	0/0	0/0	0/0	0/0	0/0	0/0	0/0	0/0	0/0	0/0	0/0	1/1	0/1	1/1	1/1	0/0	0/1	0/1	0/1	1/1	0/1	0/0	0/1	0/1	0/0	0/1	0/1	0/1	0/1	0/1	1/1	0/1	0/1	0/0	0/1	0/1	0/1	0/1	0/1	0/1	0/1	0/1	0/0	0/1	0/1	1/1	0/1	0/1	0/0	1/1	0/0	0/0	0/0	0/0	0/0
SC1.3	5102089	AX-93214732	T	A	.	.	PR	GT	0/1	0/0	0/0	0/0	0/0	0/0	0/0	0/0	0/1	0/0	0/0	0/0	0/0	0/1	0/0	0/0	0/0	0/0	0/1	0/0	0/0	0/0	0/0	0/0	0/1	0/1	0/1	0/0	0/1	0/1	0/0	1/1	0/0	0/0	0/0	0/1	0/1	0/0	0/0	0/0	0/1	0/0	0/1	0/0	0/0	0/1	0/0	0/0	0/0	0/0	0/1	0/0	0/0	0/1	0/0	0/1	1/1	0/1	0/1	0/0	0/0	0/1	0/0	0/0	0/0	0/0	0/0	0/0	0/0	0/0	0/0	0/0	0/0	0/0	0/0	0/0	0/0	0/0	0/0	0/0	0/0	0/0	0/0	0/0	0/0	0/0	0/0	0/0	0/0	0/0	0/0	0/0	0/0	0/0	0/0	0/0	0/0	0/0	0/0	0/0	0/0	0/0	0/0	0/0	0/0	0/0	0/0
SC1.3	5102396	AX-93214733	G	C	.	.	PR	GT	0/1	1/1	0/0	1/1	0/0	0/0	0/1	0/0	0/0	0/1	0/0	0/0	0/0	0/0	0/0	0/0	0/1	0/0	0/0	0/1	0/0	0/1	0/1	0/0	0/0	0/0	0/0	0/1	0/0	0/0	0/1	0/0	0/0	0/0	0/0	0/0	0/0	0/0	0/0	0/0	0/0	0/1	0/1	0/1	0/1	0/0	0/0	0/1	0/1	0/0	0/0	0/0	0/1	0/0	0/0	0/0	0/0	0/0	0/0	0/0	0/0	0/0	0/0	0/0	0/0	0/0	0/0	0/0	0/0	0/0	0/0	0/0	0/0	0/0	0/0	0/0	0/0	0/0	0/0	0/0	0/0	0/0	0/0	0/1	0/0	0/0	0/0	0/0	0/0	0/0	0/1	0/0	0/1	0/1	0/0	0/0	0/0	0/0	0/0	0/0	0/0	0/0	0/0	0/0	0/0	0/0	0/0
SC1.3	5128849	AX-93214735	C	.	.	.	PR	GT	0/0	0/0	0/0	0/0	0/0	0/0	0/0	0/0	0/0	0/0	0/0	0/0	0/0	0/0	0/0	0/0	0/0	0/0	0/0	0/0	0/0	0/0	0/0	0/0	0/0	0/0	0/0	0/0	0/0	0/0	0/0	0/0	0/0	0/0	0/0	0/0	0/0	0/0	0/0	0/0	0/0	0/0	0/0	0/0	0/0	0/0	0/0	0/0	0/0	0/0	0/0	0/0	0/0	0/0	0/0	0/0	0/0	0/0	0/0	0/0	0/0	0/0	0/0	0/0	0/0	0/0	0/0	0/0	0/0	0/0	0/0	0/0	0/0	0/0	0/0	0/0	0/0	0/0	0/0	0/0	0/0	0/0	0/0	0/0	0/0	0/0	0/0	0/0	0/0	0/0	0/0	0/0	0/0	0/0	0/0	0/0	0/0	0/0	0/0	0/0	0/0	0/0	0/0	0/0	0/0	0/0	0/0
SC1.4	439715	AX-93214740	C	A	.	.	PR	GT	0/0	0/0	0/0	0/0	0/0	0/0	0/0	0/0	0/0	0/0	0/0	0/0	0/0	0/0	0/0	0/0	0/0	0/0	0/0	0/0	0/0	0/0	0/0	0/0	0/0	0/0	0/0	0/0	0/0	0/0	0/0	0/0	0/0	0/0	0/0	0/0	0/0	0/0	0/0	0/0	0/0	0/0	0/0	0/0	0/0	0/0	0/0	0/0	0/0	0/0	0/0	0/0	0/0	0/0	1/1	0/0	1/1	1/1	0/0	0/0	0/1	0/0	0/0	0/0	0/0	0/0	0/0	0/0	0/0	0/0	0/0	0/0	0/0	0/0	0/0	./.	0/0	0/0	0/0	0/1	0/0	0/0	0/1	0/1	0/0	0/0	0/0	0/0	0/0	0/0	0/0	0/0	0/0	0/0	0/0	0/0	0/0	0/0	0/0	0/0	0/0	0/0	0/0	0/0	0/0	0/0	0/0
SC1.4	641229	AX-93214742	C	.	.	.	PR	GT	0/0	0/0	0/0	0/0	0/0	0/0	0/0	0/0	0/0	0/0	0/0	0/0	0/0	0/0	0/0	0/0	0/0	0/0	0/0	0/0	0/0	0/0	0/0	0/0	0/0	0/0	0/0	0/0	0/0	0/0	0/0	0/0	0/0	0/0	0/0	0/0	0/0	0/0	0/0	0/0	0/0	0/0	0/0	0/0	0/0	0/0	0/0	0/0	0/0	0/0	0/0	0/0	0/0	0/0	./.	0/0	./.	./.	0/0	0/0	0/0	0/0	0/0	0/0	0/0	0/0	0/0	0/0	0/0	0/0	0/0	0/0	0/0	0/0	0/0	0/0	0/0	0/0	0/0	0/0	0/0	0/0	0/0	0/0	0/0	0/0	0/0	0/0	0/0	0/0	0/0	./.	0/0	./.	0/0	0/0	0/0	0/0	0/0	0/0	0/0	0/0	0/0	0/0	0/0	0/0	0/0
SC1.4	705058	AX-93214743	G	T	.	.	PR	GT	0/0	0/0	0/0	0/0	0/0	0/0	0/1	0/0	0/0	0/0	0/0	0/1	0/0	0/1	0/0	0/0	0/0	0/0	0/0	0/0	0/0	0/0	0/0	0/0	0/0	0/0	0/0	0/0	0/0	0/0	0/0	0/1	0/0	0/0	0/1	0/0	0/0	0/0	0/0	0/0	0/0	0/0	0/0	0/0	0/0	0/0	0/0	0/0	0/0	0/0	0/0	0/0	0/1	0/0	0/0	0/0	0/0	0/0	0/0	0/0	0/0	0/0	0/0	0/0	0/0	0/0	0/0	0/0	0/0	0/0	0/0	0/0	0/0	0/0	0/0	0/0	0/1	0/0	0/0	0/0	0/0	0/0	0/0	0/0	0/0	0/0	0/1	0/0	0/0	0/0	0/0	0/0	0/0	0/0	0/0	1/1	0/0	0/1	1/1	0/1	0/0	0/0	0/0	0/0	0/0	0/0	0/0
SC1.4	1036035	AX-93214751	A	G	.	.	PR	GT	0/0	0/0	0/1	0/0	0/0	0/0	0/1	0/0	0/0	0/0	0/0	0/0	0/0	0/1	0/1	0/0	0/0	0/0	0/1	0/0	0/0	0/0	0/0	0/1	0/0	0/0	0/0	0/0	0/1	0/0	0/0	0/0	0/0	0/0	0/1	0/0	0/0	0/0	0/1	0/0	0/0	0/0	0/0	0/0	0/0	0/0	0/0	0/0	0/0	0/0	0/0	0/0	0/0	0/0	0/0	0/0	0/0	0/0	0/0	0/0	0/0	0/0	0/0	0/1	0/1	0/1	0/1	0/1	0/1	0/1	0/1	0/1	0/1	0/1	0/1	0/1	0/0	0/0	0/0	0/1	0/0	0/0	0/1	0/0	0/0	0/0	0/0	0/0	0/0	0/0	0/0	0/0	0/0	0/0	0/0	0/0	0/0	0/0	0/0	0/0	0/0	0/0	0/1	0/0	0/0	0/0	./.
SC1.4	1116798	AX-93214752	A	G	.	.	PR	GT	0/0	0/0	0/0	0/0	0/0	0/0	0/0	0/0	0/0	0/0	0/0	0/0	0/0	0/0	0/0	0/0	0/0	0/0	0/0	0/0	0/0	0/0	0/0	0/0	0/0	0/0	0/0	0/0	0/0	0/0	0/0	0/0	0/0	0/0	0/0	0/0	0/0	0/0	0/0	0/0	0/0	0/0	0/0	0/0	0/0	0/0	0/0	0/0	0/0	0/0	0/0	0/0	0/0	0/0	0/0	0/0	0/0	0/0	0/0	0/0	0/0	0/0	0/0	0/0	0/0	0/0	0/0	0/0	0/0	0/0	0/0	0/0	0/0	0/0	0/0	0/0	1/1	0/0	0/1	0/0	0/0	0/1	0/0	0/0	0/0	0/0	0/1	0/0	0/0	0/0	0/0	0/0	0/0	0/0	0/0	0/0	0/0	0/0	0/0	0/0	0/0	0/0	0/0	0/0	0/0	0/0	0/0
SC1.4	1263497	AX-93214753	G	.	.	.	PR	GT	0/0	0/0	0/0	0/0	0/0	0/0	0/0	0/0	0/0	0/0	0/0	0/0	0/0	0/0	0/0	0/0	0/0	0/0	0/0	0/0	0/0	0/0	0/0	0/0	0/0	0/0	0/0	0/0	0/0	0/0	0/0	0/0	0/0	0/0	0/0	0/0	0/0	0/0	0/0	0/0	0/0	0/0	0/0	0/0	0/0	0/0	0/0	0/0	0/0	0/0	0/0	0/0	0/0	0/0	0/0	0/0	0/0	0/0	0/0	0/0	0/0	0/0	0/0	0/0	0/0	0/0	0/0	0/0	0/0	0/0	0/0	0/0	0/0	0/0	0/0	0/0	0/0	0/0	0/0	0/0	0/0	0/0	0/0	0/0	0/0	0/0	0/0	0/0	0/0	0/0	0/0	0/0	0/0	0/0	0/0	0/0	0/0	0/0	0/0	0/0	0/0	0/0	0/0	0/0	0/0	0/0	0/0
SC1.4	1274177	AX-93214754	C	.	.	.	PR	GT	0/0	0/0	0/0	0/0	0/0	0/0	0/0	0/0	0/0	0/0	0/0	0/0	0/0	0/0	0/0	0/0	0/0	0/0	0/0	0/0	0/0	0/0	0/0	0/0	0/0	0/0	0/0	0/0	0/0	0/0	0/0	0/0	0/0	0/0	0/0	0/0	0/0	0/0	0/0	0/0	0/0	0/0	0/0	0/0	0/0	0/0	0/0	0/0	0/0	0/0	0/0	0/0	0/0	0/0	0/0	0/0	0/0	0/0	0/0	0/0	0/0	0/0	0/0	0/0	0/0	0/0	0/0	0/0	0/0	0/0	0/0	0/0	0/0	0/0	0/0	0/0	0/0	0/0	0/0	0/0	0/0	0/0	0/0	0/0	0/0	0/0	0/0	0/0	0/0	0/0	0/0	0/0	0/0	0/0	0/0	0/0	0/0	0/0	0/0	0/0	0/0	0/0	0/0	0/0	0/0	0/0	0/0
SC1.4	1415805	AX-93214758	G	.	.	.	PR	GT	0/0	0/0	0/0	0/0	0/0	0/0	0/0	0/0	0/0	0/0	0/0	0/0	0/0	0/0	0/0	0/0	0/0	0/0	0/0	0/0	0/0	0/0	0/0	0/0	0/0	0/0	0/0	0/0	0/0	0/0	0/0	0/0	0/0	0/0	0/0	0/0	0/0	0/0	0/0	0/0	0/0	0/0	0/0	0/0	0/0	0/0	0/0	0/0	0/0	0/0	0/0	0/0	0/0	0/0	0/0	0/0	0/0	0/0	0/0	0/0	0/0	0/0	0/0	0/0	0/0	0/0	0/0	0/0	0/0	0/0	0/0	0/0	0/0	0/0	0/0	0/0	0/0	0/0	0/0	0/0	0/0	0/0	0/0	0/0	0/0	0/0	0/0	0/0	0/0	0/0	0/0	0/0	0/0	0/0	0/0	0/0	0/0	0/0	0/0	0/0	0/0	0/0	0/0	0/0	0/0	0/0	0/0
SC1.4	1620121	AX-93214759	C	T	.	.	PR	GT	0/1	0/1	0/1	0/1	0/0	0/1	0/1	0/0	0/0	0/0	1/1	0/0	0/0	0/1	0/0	0/1	1/1	0/0	0/1	0/1	0/0	0/1	0/1	0/0	0/0	0/0	0/0	0/1	1/1	0/1	0/0	0/1	0/1	0/0	0/0	0/1	0/1	0/1	1/1	0/0	1/1	0/0	1/1	0/0	0/0	0/0	1/1	0/0	1/1	0/1	0/0	0/0	0/0	0/0	0/0	0/0	1/1	0/0	0/0	0/1	0/0	0/1	0/0	0/0	0/0	0/0	0/0	0/0	0/0	0/0	0/0	0/0	0/0	0/0	0/0	1/1	0/0	1/1	0/1	1/1	1/1	0/1	1/1	1/1	1/1	1/1	0/1	0/1	0/0	0/1	0/0	0/0	0/0	0/0	0/0	0/0	0/0	0/0	0/0	1/1	0/1	0/0	0/0	0/0	0/0	0/0	0/0
SC1.4	1642056	AX-93214762	C	.	.	.	PR	GT	0/0	0/0	0/0	0/0	0/0	0/0	0/0	0/0	0/0	0/0	0/0	0/0	0/0	0/0	0/0	0/0	0/0	0/0	0/0	0/0	0/0	0/0	0/0	0/0	0/0	0/0	0/0	0/0	0/0	0/0	0/0	0/0	0/0	0/0	0/0	0/0	0/0	0/0	0/0	0/0	0/0	0/0	0/0	0/0	0/0	0/0	0/0	0/0	0/0	0/0	0/0	0/0	0/0	0/0	0/0	0/0	0/0	0/0	0/0	0/0	0/0	0/0	0/0	0/0	0/0	0/0	0/0	0/0	0/0	0/0	0/0	0/0	0/0	0/0	0/0	0/0	0/0	0/0	0/0	0/0	0/0	0/0	0/0	0/0	0/0	0/0	0/0	0/0	0/0	0/0	0/0	0/0	0/0	0/0	0/0	0/0	0/0	0/0	0/0	0/0	0/0	0/0	0/0	0/0	0/0	0/0	0/0
SC1.4	1903207	AX-93214763	C	.	.	.	PR	GT	0/0	0/0	0/0	0/0	0/0	0/0	0/0	0/0	0/0	0/0	0/0	0/0	0/0	0/0	0/0	0/0	0/0	0/0	0/0	0/0	0/0	0/0	0/0	0/0	0/0	0/0	0/0	0/0	0/0	0/0	0/0	0/0	0/0	0/0	0/0	0/0	0/0	0/0	0/0	0/0	0/0	0/0	0/0	0/0	0/0	0/0	0/0	0/0	0/0	0/0	0/0	0/0	0/0	0/0	0/0	0/0	0/0	0/0	0/0	0/0	0/0	0/0	0/0	0/0	0/0	0/0	0/0	0/0	0/0	0/0	0/0	0/0	0/0	0/0	0/0	0/0	0/0	0/0	0/0	0/0	0/0	0/0	0/0	0/0	0/0	0/0	0/0	0/0	0/0	0/0	0/0	0/0	0/0	0/0	0/0	0/0	0/0	0/0	0/0	0/0	0/0	0/0	0/0	0/0	0/0	0/0	0/0
SC1.4	2076533	AX-93214769	G	A	.	.	PR	GT	0/0	0/0	0/0	0/0	0/0	0/1	0/1	0/0	0/0	0/0	0/1	0/0	0/0	0/0	0/0	0/0	1/1	0/0	0/1	0/0	0/0	0/1	0/0	0/0	0/0	0/0	0/0	0/0	1/1	0/1	0/0	0/0	0/1	0/0	0/0	0/0	0/0	0/0	0/0	0/0	0/0	0/0	0/0	0/0	0/0	0/0	0/0	0/0	0/0	0/0	0/0	0/0	0/0	0/0	0/0	0/0	0/0	0/0	0/0	0/0	0/0	0/0	0/0	0/0	0/0	0/0	0/0	0/0	0/0	0/0	0/0	0/0	0/0	0/0	0/0	0/0	0/0	0/0	0/0	0/0	0/0	0/0	0/0	0/0	0/0	0/0	0/0	0/0	0/0	0/0	0/1	0/0	0/0	0/0	0/0	0/0	0/0	0/0	0/0	0/0	0/0	0/0	0/0	0/0	0/0	0/0	0/0
SC1.4	2232832	AX-93214774	C	.	.	.	PR	GT	0/0	0/0	0/0	0/0	0/0	0/0	0/0	0/0	0/0	0/0	0/0	0/0	0/0	0/0	0/0	0/0	0/0	0/0	0/0	0/0	0/0	0/0	0/0	0/0	0/0	0/0	0/0	0/0	0/0	0/0	0/0	0/0	0/0	./.	0/0	0/0	0/0	0/0	0/0	0/0	0/0	0/0	0/0	0/0	0/0	0/0	0/0	0/0	./.	0/0	0/0	0/0	0/0	0/0	0/0	0/0	0/0	0/0	0/0	0/0	0/0	0/0	0/0	0/0	0/0	0/0	0/0	0/0	0/0	0/0	0/0	0/0	0/0	0/0	0/0	0/0	0/0	0/0	0/0	0/0	0/0	0/0	0/0	0/0	0/0	0/0	0/0	0/0	0/0	0/0	0/0	0/0	0/0	0/0	0/0	0/0	0/0	0/0	0/0	0/0	0/0	0/0	0/0	0/0	0/0	0/0	0/0
SC1.4	2245711	AX-93214775	A	G	.	.	PR	GT	0/1	0/1	0/1	0/1	0/0	0/0	0/0	0/1	0/0	0/1	0/1	0/0	0/0	0/0	0/0	0/0	0/1	0/0	0/0	0/1	0/0	0/1	0/1	0/0	0/1	0/0	0/0	0/1	0/0	0/0	0/0	0/0	0/0	0/0	0/0	0/0	0/0	0/0	0/1	0/0	0/0	0/1	0/0	0/0	0/1	1/1	0/0	0/1	0/0	0/0	0/1	0/1	0/0	0/0	0/0	0/0	0/0	0/0	0/0	0/0	0/0	0/0	0/0	0/0	0/0	0/0	0/0	0/0	0/0	0/0	0/0	0/0	0/0	0/0	0/0	0/1	0/0	0/1	0/1	0/0	0/0	0/0	0/0	1/1	1/1	0/1	0/1	0/0	0/0	0/0	0/0	0/0	0/0	0/1	0/0	0/0	0/0	0/0	0/0	0/0	0/0	0/0	0/0	0/0	0/0	0/0	0/0
SC1.4	2316356	AX-93214776	A	.	.	.	PR	GT	0/0	0/0	0/0	0/0	0/0	0/0	0/0	0/0	0/0	0/0	0/0	0/0	0/0	0/0	0/0	0/0	0/0	0/0	0/0	0/0	0/0	0/0	0/0	0/0	0/0	0/0	0/0	0/0	0/0	0/0	0/0	0/0	0/0	0/0	0/0	0/0	0/0	0/0	0/0	0/0	0/0	0/0	0/0	0/0	0/0	0/0	0/0	0/0	0/0	0/0	0/0	0/0	0/0	0/0	0/0	0/0	0/0	0/0	0/0	./.	0/0	0/0	0/0	0/0	0/0	0/0	0/0	0/0	0/0	0/0	0/0	0/0	0/0	0/0	0/0	0/0	0/0	0/0	0/0	0/0	0/0	0/0	0/0	0/0	0/0	0/0	0/0	0/0	0/0	0/0	0/0	0/0	0/0	0/0	0/0	0/0	0/0	0/0	0/0	0/0	0/0	0/0	0/0	0/0	0/0	0/0	0/0
SC1.4	2427289	AX-93214778	C	.	.	.	PR	GT	0/0	0/0	0/0	0/0	0/0	0/0	0/0	0/0	0/0	0/0	0/0	0/0	0/0	0/0	0/0	0/0	0/0	0/0	0/0	0/0	0/0	0/0	0/0	0/0	0/0	0/0	0/0	0/0	0/0	0/0	0/0	0/0	0/0	0/0	0/0	0/0	0/0	0/0	0/0	0/0	0/0	0/0	0/0	0/0	0/0	0/0	0/0	0/0	0/0	0/0	0/0	0/0	0/0	0/0	0/0	0/0	0/0	0/0	0/0	0/0	0/0	0/0	0/0	0/0	0/0	0/0	0/0	0/0	0/0	0/0	0/0	0/0	0/0	0/0	0/0	0/0	0/0	0/0	0/0	0/0	0/0	0/0	0/0	0/0	0/0	0/0	0/0	0/0	0/0	0/0	0/0	0/0	0/0	0/0	0/0	0/0	0/0	0/0	0/0	0/0	0/0	0/0	0/0	0/0	0/0	0/0	0/0
SC1.4	2533277	AX-93214783	A	G	.	.	PR	GT	0/0	0/0	0/1	0/0	0/1	0/0	0/0	0/0	1/1	0/1	0/0	0/0	0/0	0/0	0/1	0/0	0/0	0/0	0/0	0/0	0/1	0/0	0/0	0/1	0/0	0/1	0/1	0/0	0/0	0/1	0/1	0/0	0/1	0/1	0/0	0/0	0/0	0/1	0/0	0/0	1/1	0/0	1/1	0/0	0/0	0/0	1/1	0/0	1/1	0/1	0/0	0/1	0/0	0/0	0/0	0/0	0/0	1/1	1/1	1/1	0/1	1/1	0/0	0/0	0/0	0/0	0/0	0/0	0/0	0/0	0/0	0/0	0/0	0/0	0/0	0/0	0/0	0/0	0/0	0/0	0/0	0/0	0/0	0/0	0/0	0/0	0/0	0/0	0/0	0/0	0/0	0/0	0/0	0/0	0/0	0/0	0/0	0/0	0/0	0/0	0/0	0/0	0/0	0/0	0/0	0/0	0/0
SC1.4	2793869	AX-93214786	T	.	.	.	PR	GT	0/0	0/0	0/0	0/0	0/0	0/0	0/0	0/0	0/0	0/0	0/0	0/0	0/0	0/0	0/0	0/0	0/0	0/0	0/0	0/0	0/0	0/0	0/0	0/0	0/0	0/0	0/0	0/0	0/0	0/0	0/0	0/0	0/0	0/0	0/0	0/0	0/0	0/0	0/0	0/0	0/0	0/0	0/0	0/0	0/0	0/0	./.	0/0	0/0	0/0	0/0	0/0	0/0	0/0	0/0	0/0	0/0	0/0	0/0	0/0	0/0	0/0	0/0	0/0	0/0	0/0	0/0	0/0	0/0	0/0	./.	0/0	0/0	0/0	0/0	0/0	0/0	0/0	0/0	0/0	0/0	0/0	0/0	0/0	0/0	0/0	0/0	0/0	0/0	0/0	0/0	0/0	0/0	0/0	0/0	0/0	0/0	0/0	0/0	0/0	0/0	0/0	0/0	0/0	0/0	0/0	0/0
SC1.4	2794128	AX-93214787	C	T	.	.	PR	GT	0/0	0/0	0/0	0/0	0/1	0/0	0/0	0/0	1/1	0/1	0/0	0/0	0/1	0/0	1/1	0/0	0/0	0/1	0/0	0/0	0/1	0/1	0/1	0/1	0/0	1/1	0/1	0/0	0/0	0/1	0/1	0/1	0/1	1/1	0/1	0/1	0/0	1/1	0/0	0/0	0/0	0/1	0/0	0/0	0/1	1/1	0/0	0/1	0/0	0/0	0/1	1/1	0/0	0/1	0/0	0/0	1/1	1/1	1/1	1/1	0/1	1/1	0/0	1/1	0/1	0/1	0/1	0/1	0/1	0/1	1/1	0/0	1/1	1/1	1/1	0/1	0/0	0/1	0/0	1/1	1/1	0/1	1/1	0/0	0/0	0/1	0/0	1/1	./.	1/1	0/1	1/1	0/1	0/1	0/1	1/1	1/1	0/1	1/1	1/1	1/1	1/1	0/0	0/0	0/0	0/0	0/0
SC1.4	3010778	AX-93214794	G	.	.	.	PR	GT	0/0	0/0	0/0	0/0	0/0	0/0	0/0	0/0	0/0	0/0	0/0	0/0	0/0	0/0	0/0	0/0	0/0	0/0	0/0	0/0	0/0	0/0	0/0	0/0	0/0	0/0	0/0	0/0	0/0	0/0	0/0	0/0	0/0	0/0	0/0	0/0	0/0	0/0	0/0	0/0	0/0	0/0	0/0	0/0	0/0	0/0	0/0	0/0	0/0	0/0	0/0	0/0	0/0	0/0	0/0	0/0	0/0	0/0	0/0	0/0	0/0	0/0	0/0	0/0	0/0	0/0	0/0	0/0	0/0	0/0	0/0	0/0	0/0	0/0	0/0	0/0	0/0	0/0	0/0	0/0	0/0	0/0	0/0	0/0	0/0	0/0	0/0	0/0	0/0	0/0	0/0	0/0	0/0	0/0	0/0	0/0	0/0	0/0	0/0	0/0	0/0	0/0	0/0	0/0	0/0	0/0	0/0
SC1.4	3080729	AX-93214795	C	T	.	.	PR	GT	1/1	1/1	1/1	1/1	0/0	1/1	1/1	0/1	0/0	0/1	1/1	0/0	0/0	0/0	0/1	0/0	1/1	0/1	0/1	0/1	0/1	1/1	0/1	0/0	1/1	0/1	1/1	0/1	1/1	1/1	0/1	0/0	0/1	0/1	0/1	0/0	0/0	0/0	0/1	0/1	0/0	0/0	0/0	0/0	0/0	0/0	0/0	0/0	0/0	0/0	0/0	0/0	0/0	0/0	0/0	0/0	0/0	0/0	0/0	0/0	0/0	0/0	0/1	0/0	0/0	0/0	0/1	0/1	0/1	0/0	0/0	1/1	0/0	0/0	0/0	0/1	0/0	0/0	0/0	1/1	0/1	0/1	0/1	0/0	0/0	0/1	0/0	0/0	0/0	0/1	0/0	0/0	0/0	0/0	0/0	0/0	0/0	0/0	0/0	0/0	0/0	0/0	0/1	0/1	0/1	0/1	0/0
SC1.4	3139986	AX-93214796	C	G	.	.	PR	GT	0/0	0/0	0/0	0/0	0/0	0/0	0/0	0/0	0/0	0/0	0/0	0/0	0/0	0/1	0/0	1/1	0/0	0/0	0/0	0/0	0/0	0/0	0/1	0/0	0/0	0/0	0/0	0/0	0/0	0/0	0/0	0/0	0/0	0/1	0/0	0/0	0/1	0/0	0/1	0/0	0/0	0/0	0/0	0/0	0/0	0/0	0/0	0/0	0/0	0/0	0/0	0/0	0/0	0/0	0/0	0/0	0/0	0/0	0/0	0/0	0/0	0/0	0/0	0/0	0/0	0/0	0/0	0/0	0/0	0/0	0/0	0/0	0/0	0/0	0/0	0/0	0/0	0/0	0/0	0/0	0/0	0/0	0/0	0/0	0/0	0/0	0/0	0/0	./.	0/0	0/0	0/0	0/0	0/0	0/0	0/0	0/0	0/0	0/0	0/0	0/0	0/0	0/0	0/0	0/0	0/0	0/0
SC1.4	3171345	AX-93214797	T	A	.	.	PR	GT	1/1	1/1	0/1	1/1	0/1	0/1	0/1	0/1	1/1	0/0	1/1	0/0	0/1	0/0	0/1	0/0	1/1	0/0	0/1	0/1	1/1	0/1	0/0	0/1	0/1	0/1	0/0	0/1	1/1	1/1	0/1	0/0	1/1	0/1	0/0	0/0	0/0	0/1	0/1	0/0	0/0	0/1	0/0	1/1	0/1	0/0	0/0	0/1	0/0	0/1	0/1	0/0	0/0	0/0	0/0	0/0	0/0	1/1	1/1	1/1	0/1	1/1	0/1	0/0	0/0	0/0	0/1	0/1	0/1	0/0	0/0	1/1	0/0	0/0	0/0	0/1	0/0	0/0	0/0	1/1	0/1	0/1	0/1	0/1	0/0	1/1	0/0	0/1	0/0	0/0	0/0	0/0	0/0	0/0	0/0	0/0	0/0	0/0	0/0	0/0	0/0	0/0	0/1	0/1	0/1	0/1	1/1
SC1.4	3545633	AX-93214804	G	.	.	.	PR	GT	0/0	0/0	0/0	0/0	0/0	0/0	0/0	0/0	0/0	0/0	0/0	0/0	0/0	0/0	0/0	0/0	0/0	0/0	0/0	0/0	0/0	0/0	0/0	0/0	0/0	0/0	0/0	0/0	0/0	0/0	0/0	0/0	0/0	0/0	0/0	0/0	0/0	0/0	0/0	0/0	0/0	0/0	0/0	0/0	0/0	0/0	0/0	0/0	0/0	0/0	0/0	0/0	0/0	0/0	0/0	0/0	0/0	0/0	0/0	0/0	0/0	0/0	0/0	0/0	0/0	0/0	0/0	0/0	0/0	0/0	0/0	0/0	0/0	0/0	0/0	0/0	0/0	0/0	0/0	0/0	0/0	0/0	0/0	0/0	0/0	0/0	0/0	0/0	0/0	0/0	0/0	0/0	0/0	0/0	0/0	0/0	0/0	0/0	0/0	0/0	0/0	0/0	0/0	0/0	0/0	0/0	0/0
SC1.4	3642807	AX-93214808	A	G	.	.	PR	GT	0/0	0/0	0/1	0/0	1/1	0/1	0/0	0/1	1/1	1/1	0/0	0/1	0/1	0/1	0/1	0/0	0/1	0/1	0/1	0/1	0/1	0/0	0/1	1/1	0/0	0/1	0/1	0/1	1/1	0/1	1/1	0/1	0/1	1/1	0/1	0/1	0/1	1/1	0/0	0/1	0/0	0/0	0/0	0/0	0/0	0/0	0/0	0/0	0/0	0/0	0/0	0/1	1/1	./.	0/1	0/0	0/0	1/1	1/1	0/0	0/1	0/1	0/0	0/0	0/0	0/0	0/1	0/1	0/1	0/0	0/0	1/1	0/0	0/0	0/0	0/1	0/0	0/1	0/0	1/1	1/1	0/1	1/1	0/0	0/0	0/1	0/0	./.	1/1	0/1	0/1	./.	0/1	0/0	0/1	1/1	1/1	1/1	1/1	0/0	1/1	0/0	1/1	1/1	1/1	1/1	1/1
SC1.4	3643139	AX-93214809	C	A	.	.	PR	GT	0/0	0/0	0/1	0/0	0/1	0/0	0/0	0/0	1/1	0/0	0/0	0/0	0/0	0/0	0/1	0/0	0/0	0/0	0/0	0/0	0/1	0/0	0/0	0/1	0/0	0/1	0/1	0/0	0/0	0/1	0/1	0/0	0/0	1/1	0/0	0/0	0/0	0/0	0/0	0/0	0/0	0/0	0/0	0/0	0/0	0/0	0/0	0/0	0/0	0/0	0/0	0/0	0/0	0/1	0/0	0/0	0/0	0/0	0/0	0/0	0/0	0/0	0/0	0/0	0/0	0/0	0/0	0/0	0/0	0/0	0/0	0/0	0/0	0/0	0/0	0/1	0/0	0/0	0/0	1/1	0/1	0/1	0/1	0/0	0/0	0/1	0/0	0/1	0/0	0/1	0/0	0/1	0/0	0/1	0/1	0/1	1/1	0/0	0/1	0/0	1/1	0/0	0/1	0/1	0/1	0/1	1/1
SC1.4	3644303	AX-93214810	G	A	.	.	PR	GT	0/0	0/0	0/0	0/0	0/1	0/1	0/0	0/1	0/0	1/1	0/0	0/1	0/1	0/1	0/0	0/0	0/1	0/1	0/1	0/1	0/0	0/0	0/1	0/1	0/0	0/0	0/0	0/1	1/1	0/0	0/1	0/1	0/1	0/0	0/1	0/1	0/1	1/1	0/0	0/1	0/0	0/0	0/0	0/0	0/0	0/0	0/0	0/0	0/0	0/0	0/0	0/1	1/1	0/0	0/1	0/0	0/0	1/1	1/1	0/0	0/1	0/1	0/0	0/0	0/0	0/0	0/1	0/1	0/1	0/0	0/0	1/1	0/0	0/0	0/0	0/0	0/0	0/1	0/0	0/0	0/1	0/0	0/1	0/0	0/0	0/0	0/0	0/1	0/1	0/0	0/0	0/0	0/1	0/0	0/0	0/0	0/0	0/1	0/1	0/0	0/0	0/0	0/1	0/1	0/1	0/1	0/0
SC1.4	3679508	AX-93214811	C	G	.	.	PR	GT	0/0	0/0	0/0	0/0	0/0	0/0	0/0	0/0	0/0	0/0	0/0	0/0	0/0	0/0	0/0	0/0	0/0	0/0	0/0	0/0	0/0	0/0	0/0	0/0	0/0	0/0	0/0	0/0	0/0	0/0	0/0	0/0	0/0	0/0	0/0	0/0	./.	0/0	0/0	0/0	0/0	0/0	0/0	0/0	0/0	0/0	0/0	0/0	0/0	0/0	0/0	0/1	0/0	0/0	0/0	0/0	0/0	0/0	0/0	0/0	0/0	0/0	0/0	0/0	0/1	0/0	0/0	0/0	0/0	0/0	0/0	0/0	0/0	0/0	0/0	0/0	0/0	0/0	0/0	0/0	0/0	0/0	0/0	0/0	0/0	0/0	0/0	0/0	0/0	0/0	0/1	0/0	0/0	0/0	0/0	./.	0/0	0/1	0/0	0/0	0/0	0/0	0/0	0/0	0/0	0/0	0/0
SC1.4	3680700	AX-93214812	A	G	.	.	PR	GT	0/0	0/0	0/0	0/0	0/0	0/0	0/0	0/0	0/0	0/0	0/0	0/0	0/0	0/0	0/0	0/0	0/0	0/0	0/0	0/0	0/0	0/0	0/0	0/0	0/0	0/0	0/0	0/0	0/0	0/1	0/1	0/0	0/0	0/1	0/0	0/0	0/0	0/0	0/0	0/0	0/0	0/0	0/0	0/0	0/0	0/0	0/0	0/0	0/0	0/0	0/0	0/1	0/0	0/0	0/0	0/0	0/0	0/0	0/0	0/0	0/0	0/0	0/0	0/0	0/0	0/0	0/0	0/0	0/0	0/0	0/0	0/0	0/0	0/0	0/0	0/1	0/0	0/0	0/0	1/1	0/1	0/1	0/1	0/0	0/0	0/1	0/0	0/0	0/0	0/0	0/1	0/0	0/0	0/0	0/0	0/1	0/0	0/1	0/0	0/0	0/0	0/0	1/1	1/1	1/1	1/1	1/1
SC1.4	3680961	AX-93214813	T	C	.	.	PR	GT	0/0	0/0	0/0	0/0	1/1	0/1	0/0	0/1	1/1	1/1	0/0	0/1	0/1	0/1	0/1	0/0	0/1	0/1	0/1	0/1	0/1	0/0	0/1	1/1	0/0	0/1	0/0	0/1	1/1	0/0	0/1	0/1	0/1	0/1	0/1	0/1	0/1	1/1	0/0	0/1	0/0	0/0	0/0	0/0	0/0	0/0	0/0	0/0	0/0	0/0	0/0	0/0	1/1	0/1	0/1	0/0	0/0	1/1	1/1	0/0	0/1	0/1	0/0	0/0	0/0	0/0	0/1	0/1	0/1	0/0	0/0	1/1	0/0	0/0	0/0	0/0	0/0	0/1	0/0	0/0	0/1	0/0	0/1	0/0	0/0	0/0	0/0	0/1	1/1	0/0	0/0	0/1	0/1	0/1	0/1	0/1	1/1	0/1	1/1	0/0	1/1	0/0	0/0	0/0	0/0	0/0	0/0
SC1.4	3681267	AX-93214814	G	.	.	.	PR	GT	0/0	0/0	0/0	0/0	0/0	0/0	0/0	0/0	0/0	0/0	0/0	0/0	0/0	0/0	0/0	0/0	0/0	0/0	0/0	0/0	0/0	0/0	0/0	0/0	0/0	0/0	0/0	0/0	0/0	0/0	0/0	0/0	0/0	0/0	0/0	0/0	0/0	0/0	0/0	0/0	0/0	0/0	0/0	0/0	0/0	0/0	0/0	0/0	0/0	0/0	0/0	0/0	0/0	0/0	0/0	0/0	0/0	0/0	0/0	0/0	0/0	0/0	0/0	0/0	0/0	0/0	0/0	0/0	0/0	0/0	0/0	0/0	0/0	0/0	0/0	0/0	0/0	0/0	0/0	0/0	0/0	0/0	0/0	0/0	0/0	0/0	0/0	0/0	0/0	0/0	0/0	0/0	0/0	0/0	0/0	0/0	0/0	0/0	0/0	0/0	0/0	0/0	0/0	0/0	0/0	0/0	0/0
SC1.4	3687838	AX-93214816	G	A	.	.	PR	GT	0/0	0/0	0/0	0/0	0/0	0/0	0/0	0/0	0/0	0/0	0/0	0/0	0/0	0/0	0/0	0/0	0/0	0/0	0/0	0/0	0/0	0/0	0/0	0/0	0/0	0/0	0/0	0/0	0/0	0/0	0/0	0/0	0/0	0/0	0/0	0/0	0/0	0/0	0/0	0/0	0/0	0/0	0/0	0/0	0/0	0/0	0/0	0/0	0/0	0/0	0/0	0/0	0/0	0/0	0/0	0/0	0/0	0/0	0/0	0/0	0/0	0/0	0/0	0/0	0/0	0/0	0/0	0/0	0/0	0/0	0/0	0/0	0/0	0/0	0/0	0/0	0/0	0/0	0/0	0/0	0/0	0/0	0/0	0/0	0/0	0/0	0/0	0/0	0/0	0/0	1/1	0/0	0/0	0/0	0/0	1/1	0/0	1/1	0/0	0/0	0/0	0/0	0/0	0/0	0/0	0/0	0/0
SC1.4	3691694	AX-93214820	T	G	.	.	PR	GT	0/0	0/0	0/0	0/0	0/0	0/0	0/0	0/0	0/0	0/0	0/0	0/0	0/0	0/0	0/0	0/0	0/0	0/0	0/0	0/0	0/0	0/0	0/0	0/0	0/0	0/0	0/0	0/0	0/0	0/0	0/0	0/0	0/0	0/0	0/0	0/0	0/0	0/1	0/0	0/0	0/0	0/0	0/0	0/0	0/0	0/0	0/0	0/0	0/0	0/0	0/0	0/1	0/0	0/0	0/0	0/0	0/0	0/0	0/0	0/0	0/0	0/0	0/0	0/0	0/0	0/0	0/0	0/0	0/0	0/0	0/0	0/0	0/0	0/0	0/0	0/1	0/0	0/0	0/0	1/1	0/1	0/1	0/1	0/0	0/0	0/1	0/0	0/0	0/0	0/0	0/1	0/0	0/0	0/0	0/0	0/1	0/0	0/1	0/0	0/0	0/0	0/0	1/1	1/1	1/1	1/1	1/1
SC1.4	3692493	AX-93214821	C	G	.	.	PR	GT	0/0	0/0	0/0	0/0	0/1	0/0	0/0	0/1	0/0	1/1	0/0	0/1	0/1	0/1	0/0	0/0	0/1	0/1	0/1	0/1	0/0	0/0	0/1	0/1	0/0	0/0	0/0	0/1	1/1	0/0	0/1	0/1	0/1	0/0	0/1	0/1	0/1	0/1	0/0	0/1	0/0	0/0	0/0	0/0	0/0	0/0	0/0	0/0	0/0	0/0	0/0	0/0	1/1	0/0	0/1	0/0	0/0	1/1	1/1	0/0	0/1	0/1	0/0	0/0	0/0	0/0	0/1	0/1	0/1	0/0	0/0	1/1	0/0	0/0	0/0	0/0	0/0	0/0	0/0	0/0	0/0	0/0	0/0	0/0	0/0	0/0	0/0	0/0	0/0	0/0	0/0	0/0	0/0	0/0	0/0	0/0	0/0	0/0	0/0	0/0	0/0	0/0	0/0	0/0	0/0	0/0	0/0
SC1.4	3694538	AX-93214822	A	.	.	.	PR	GT	0/0	0/0	0/0	0/0	0/0	0/0	0/0	0/0	0/0	0/0	0/0	0/0	0/0	0/0	0/0	0/0	0/0	0/0	0/0	0/0	0/0	0/0	0/0	0/0	0/0	0/0	0/0	0/0	0/0	0/0	0/0	0/0	0/0	0/0	0/0	0/0	0/0	0/0	0/0	0/0	0/0	0/0	0/0	0/0	0/0	0/0	0/0	0/0	0/0	0/0	0/0	0/0	0/0	0/0	0/0	0/0	0/0	0/0	0/0	0/0	0/0	0/0	0/0	0/0	0/0	0/0	0/0	0/0	0/0	0/0	0/0	0/0	0/0	0/0	0/0	0/0	0/0	0/0	0/0	0/0	0/0	0/0	0/0	0/0	0/0	0/0	0/0	0/0	0/0	0/0	0/0	0/0	0/0	0/0	0/0	0/0	0/0	0/0	0/0	0/0	0/0	0/0	0/0	0/0	0/0	0/0	0/0
SC1.4	3735984	AX-93214825	A	G	.	.	PR	GT	1/1	1/1	0/1	1/1	0/1	0/1	0/1	1/1	0/0	0/1	1/1	0/1	1/1	0/1	0/0	0/0	1/1	0/1	1/1	1/1	0/1	0/1	0/1	0/1	0/1	0/0	0/0	1/1	1/1	1/1	1/1	0/1	0/1	0/1	0/1	0/1	0/1	0/0	0/1	0/1	0/0	0/0	0/0	0/0	0/0	0/0	0/0	0/0	0/0	0/0	0/0	0/0	1/1	0/0	0/0	0/0	0/0	0/0	0/0	0/0	0/0	0/0	0/0	0/0	0/0	0/0	0/0	0/0	0/0	0/0	0/0	0/0	0/0	0/0	0/0	0/0	0/0	0/0	0/0	0/0	0/0	0/0	0/0	0/0	0/0	0/0	0/0	0/0	0/0	0/0	0/1	0/0	0/1	0/1	0/1	0/1	0/0	0/1	0/0	0/0	0/0	0/0	0/0	0/0	0/0	0/0	0/0
SC1.4	3736170	AX-93214826	T	A	.	.	PR	GT	0/0	0/0	0/0	0/0	0/0	0/0	0/0	0/0	0/0	0/0	0/0	0/0	0/0	0/0	0/0	0/1	0/0	0/0	0/0	0/0	0/0	0/0	0/0	0/0	0/0	0/0	0/0	0/0	0/0	0/0	0/0	0/0	0/0	0/0	0/0	0/0	./.	0/0	0/0	0/0	0/0	0/0	0/0	0/0	0/0	0/0	0/0	0/0	0/0	0/0	./.	0/0	0/0	0/0	0/0	0/0	0/0	0/0	0/0	0/0	0/0	0/0	0/0	0/0	0/0	0/0	0/0	0/0	0/0	0/0	0/0	0/0	0/0	0/0	0/0	0/0	0/0	0/0	0/0	0/0	0/0	0/0	0/0	0/0	0/0	0/0	0/0	0/0	0/0	0/0	0/0	0/0	0/0	0/1	0/0	0/0	0/0	0/0	0/0	0/0	0/0	0/0	0/0	0/0	0/0	0/0	0/0
SC1.4	3881714	AX-93214832	C	A	.	.	PR	GT	0/0	0/0	0/0	0/0	0/0	0/0	0/0	0/0	0/0	0/0	0/0	0/0	0/0	0/0	0/0	0/0	0/0	0/0	0/0	0/0	0/0	0/0	0/0	0/0	0/0	0/0	0/0	0/0	0/0	0/0	0/0	0/1	0/1	0/0	0/0	0/1	0/0	0/1	0/0	0/0	0/0	0/0	0/0	0/0	0/0	0/0	0/0	0/0	0/0	0/0	0/0	0/1	0/0	0/1	0/1	1/1	0/0	0/0	0/0	0/0	0/1	0/0	0/1	0/0	0/0	0/0	0/0	0/0	0/0	0/0	0/0	0/0	0/0	0/0	0/0	0/1	0/0	0/0	0/0	1/1	0/1	0/1	0/1	0/0	0/0	0/1	0/0	0/0	1/1	0/1	0/1	0/1	0/1	0/0	0/0	0/0	0/0	0/1	0/1	1/1	0/0	0/0	0/1	0/1	0/1	0/1	1/1
SC1.4	3942663	AX-93214833	C	T	.	.	PR	GT	0/0	0/0	0/0	0/0	0/0	0/0	0/0	0/0	0/0	0/0	0/0	0/0	0/0	0/0	0/0	0/0	0/0	0/0	0/0	0/0	0/0	0/0	0/0	0/0	0/0	0/0	0/0	0/0	0/0	0/0	0/0	0/0	0/0	0/0	0/0	0/0	0/0	0/0	0/0	0/0	0/0	0/0	0/0	0/0	0/0	0/0	0/0	0/0	0/0	0/0	0/0	0/0	0/0	0/0	0/0	0/0	0/0	0/0	0/0	0/0	0/0	0/0	0/0	0/0	0/1	0/0	0/0	0/0	0/0	0/1	0/0	0/0	0/0	0/0	0/0	0/0	0/0	0/0	0/0	0/0	0/0	0/0	0/0	0/0	0/0	0/0	0/0	0/0	0/0	0/0	0/0	0/0	0/1	0/1	0/1	0/0	0/0	0/0	0/0	0/0	0/0	0/0	0/0	0/0	0/0	0/0	0/0
SC1.4	3983363	AX-93214834	T	.	.	.	PR	GT	0/0	0/0	0/0	0/0	0/0	0/0	0/0	0/0	0/0	0/0	0/0	0/0	0/0	0/0	0/0	0/0	0/0	0/0	0/0	0/0	0/0	0/0	0/0	0/0	0/0	0/0	0/0	0/0	0/0	0/0	0/0	0/0	0/0	0/0	0/0	0/0	0/0	0/0	0/0	0/0	0/0	0/0	0/0	0/0	0/0	0/0	0/0	0/0	0/0	0/0	0/0	0/0	0/0	0/0	0/0	0/0	0/0	0/0	0/0	0/0	0/0	0/0	0/0	0/0	0/0	0/0	0/0	0/0	0/0	0/0	0/0	0/0	0/0	0/0	0/0	0/0	0/0	0/0	0/0	0/0	0/0	0/0	0/0	0/0	0/0	0/0	0/0	0/0	0/0	0/0	0/0	0/0	0/0	0/0	0/0	0/0	0/0	0/0	0/0	0/0	0/0	0/0	0/0	0/0	0/0	0/0	0/0
SC1.4	4072152	AX-93214837	C	.	.	.	PR	GT	0/0	0/0	0/0	0/0	0/0	0/0	0/0	0/0	0/0	0/0	0/0	0/0	0/0	0/0	0/0	0/0	0/0	0/0	0/0	0/0	0/0	0/0	0/0	0/0	0/0	0/0	0/0	0/0	0/0	0/0	0/0	0/0	0/0	0/0	0/0	0/0	0/0	0/0	0/0	0/0	0/0	0/0	0/0	0/0	0/0	0/0	0/0	0/0	0/0	0/0	0/0	0/0	0/0	0/0	0/0	0/0	0/0	0/0	0/0	0/0	0/0	0/0	0/0	0/0	0/0	0/0	0/0	0/0	0/0	0/0	0/0	0/0	0/0	0/0	0/0	0/0	0/0	0/0	0/0	0/0	0/0	0/0	0/0	0/0	0/0	0/0	0/0	0/0	0/0	0/0	0/0	0/0	0/0	0/0	0/0	0/0	0/0	0/0	0/0	0/0	0/0	0/0	0/0	0/0	0/0	0/0	0/0
SC1.4	4238477	AX-93214840	T	A	.	.	PR	GT	0/1	0/1	0/0	0/0	0/1	0/1	0/1	0/1	0/1	0/1	0/1	0/1	0/1	0/1	0/1	0/1	0/1	0/1	0/1	0/1	0/1	0/1	0/1	0/1	0/1	0/1	0/1	0/1	0/1	0/1	0/1	0/1	0/1	0/1	0/1	0/1	0/1	0/1	0/1	0/1	./.	0/0	0/0	0/0	0/0	0/0	./.	0/0	0/0	0/0	0/0	0/0	0/1	0/1	0/1	0/0	0/0	0/0	0/0	0/0	0/0	0/0	0/1	0/0	0/0	0/0	0/0	0/0	0/0	0/0	0/0	0/0	0/0	0/0	0/0	0/0	0/0	0/1	0/0	0/0	0/1	0/0	0/1	0/0	0/0	0/0	0/0	0/1	0/0	0/1	0/0	0/0	0/0	0/0	0/0	0/0	0/0	0/0	0/0	0/0	0/0	0/0	0/0	0/0	0/0	0/0	0/0
SC1.4	4511370	AX-93214844	G	.	.	.	PR	GT	0/0	0/0	0/0	0/0	0/0	0/0	0/0	0/0	0/0	0/0	0/0	0/0	0/0	0/0	0/0	0/0	0/0	0/0	0/0	0/0	0/0	0/0	0/0	0/0	0/0	0/0	0/0	0/0	0/0	0/0	0/0	0/0	0/0	0/0	0/0	0/0	0/0	0/0	0/0	0/0	0/0	0/0	0/0	0/0	0/0	0/0	0/0	0/0	0/0	0/0	0/0	0/0	0/0	0/0	0/0	0/0	0/0	0/0	0/0	0/0	0/0	0/0	0/0	0/0	0/0	0/0	0/0	0/0	0/0	0/0	0/0	0/0	0/0	0/0	0/0	0/0	0/0	0/0	0/0	0/0	0/0	0/0	0/0	0/0	0/0	0/0	0/0	0/0	0/0	0/0	0/0	0/0	0/0	0/0	0/0	0/0	0/0	0/0	0/0	0/0	0/0	0/0	0/0	0/0	0/0	0/0	0/0
SC1.4	4528958	AX-93214845	C	T	.	.	PR	GT	0/1	0/0	0/1	0/0	0/1	0/0	1/1	0/1	0/0	0/0	0/0	1/1	1/1	0/1	0/1	0/0	1/1	1/1	0/0	0/1	0/0	0/0	0/1	0/1	0/0	0/1	0/1	0/1	0/1	0/1	0/1	0/1	0/0	0/1	0/1	0/0	0/1	1/1	1/1	1/1	0/1	1/1	0/1	0/1	0/1	1/1	0/1	0/1	0/1	0/1	1/1	1/1	0/1	0/0	0/1	0/1	0/0	0/0	1/1	1/1	0/1	0/1	1/1	0/1	1/1	0/1	1/1	0/1	1/1	1/1	1/1	1/1	1/1	0/1	1/1	0/1	0/0	0/0	0/0	0/1	0/0	0/1	0/1	1/1	0/1	0/0	0/0	1/1	1/1	0/0	1/1	0/0	0/1	0/0	0/0	0/0	0/0	0/1	0/0	0/0	0/1	0/0	0/1	1/1	1/1	1/1	0/1
SC1.4	4529519	AX-93214846	G	A	.	.	PR	GT	0/0	0/0	0/0	0/0	0/1	0/0	0/0	0/0	0/0	0/1	0/0	0/0	0/0	0/0	0/0	0/0	0/0	0/0	0/1	0/0	0/1	0/1	0/1	0/1	0/1	0/0	0/1	0/0	0/1	0/0	0/0	0/0	0/0	0/1	0/1	0/1	0/1	0/0	0/0	0/0	0/1	0/0	0/1	0/1	0/1	0/0	0/1	0/1	0/1	0/1	0/0	0/0	0/0	0/0	0/0	0/0	0/0	0/0	0/0	0/0	0/0	0/0	0/0	0/1	0/0	0/1	0/0	0/1	0/0	0/0	0/0	0/0	0/0	0/1	0/0	0/1	1/1	1/1	1/1	0/0	1/1	0/1	0/1	0/0	0/1	1/1	1/1	0/0	0/0	0/1	0/0	0/0	0/1	0/0	1/1	0/0	0/1	0/0	0/0	1/1	0/0	1/1	0/0	0/0	0/0	0/0	0/0
SC1.4	4538781	AX-93214847	T	C	.	.	PR	GT	0/1	1/1	0/1	1/1	0/0	1/1	0/0	0/1	1/1	0/1	1/1	0/0	0/0	0/1	0/1	1/1	0/0	0/0	0/1	0/1	0/1	0/1	0/0	0/0	0/1	0/1	0/0	0/1	0/0	0/1	0/1	0/1	1/1	0/0	0/0	0/1	0/0	0/0	0/0	0/0	0/0	0/0	0/0	0/0	0/0	0/0	0/0	0/0	0/0	0/0	0/0	0/0	0/1	1/1	0/1	0/1	1/1	1/1	0/0	0/0	0/1	0/1	0/0	0/0	0/0	0/0	0/0	0/0	0/0	0/0	0/0	0/0	0/0	0/0	0/0	0/0	0/0	0/0	0/0	0/1	0/0	0/0	0/0	0/0	0/0	0/0	0/0	0/0	0/0	0/1	0/0	1/1	0/0	1/1	0/0	1/1	0/1	0/1	1/1	0/0	0/1	0/0	0/1	0/0	0/0	0/0	0/1
SC1.4	4592769	AX-93214848	A	G	.	.	PR	GT	0/1	1/1	0/1	1/1	0/0	1/1	0/0	0/1	1/1	0/1	1/1	0/0	0/0	0/1	0/1	1/1	0/0	0/0	0/1	0/1	0/1	0/1	0/0	0/0	0/1	0/1	0/0	0/1	0/0	0/1	0/1	0/1	1/1	0/0	0/0	0/1	0/0	0/0	0/0	0/0	0/0	0/0	0/0	0/0	0/0	0/0	0/0	0/0	0/0	0/0	0/0	0/0	0/1	1/1	0/1	0/1	1/1	1/1	0/0	0/0	0/1	0/1	0/0	0/0	0/0	0/0	0/0	0/0	0/0	0/0	0/0	0/0	0/0	0/0	0/0	0/0	0/0	0/0	0/0	0/1	0/0	0/0	0/0	0/0	0/0	0/0	0/0	0/0	0/0	0/1	0/0	1/1	0/0	0/0	0/0	0/0	0/1	0/0	0/1	0/0	0/1	0/0	0/1	0/0	0/0	0/0	0/1
SC1.4	4600774	AX-93214849	T	G	.	.	PR	GT	0/0	0/0	0/0	0/0	0/1	0/0	0/0	0/0	0/0	0/1	0/0	0/0	0/0	./.	0/0	0/0	0/0	0/0	0/1	0/0	0/1	0/1	0/1	0/1	0/1	0/0	0/1	0/0	0/1	0/0	0/0	0/0	0/0	0/1	0/1	0/1	0/1	0/0	0/0	0/0	0/1	0/0	0/1	0/1	0/1	0/0	0/1	0/1	0/1	0/1	0/0	0/0	0/0	0/0	0/0	0/0	0/0	0/0	0/0	0/0	0/0	0/0	0/0	0/1	0/0	0/1	0/0	0/1	0/0	0/0	0/0	0/0	0/0	0/1	0/0	0/1	1/1	1/1	1/1	0/0	1/1	0/1	0/1	0/0	0/1	1/1	1/1	0/0	0/0	0/1	0/0	0/0	0/1	0/0	1/1	0/0	0/1	0/0	0/0	1/1	0/0	1/1	0/0	0/0	0/0	0/0	0/0
SC1.4	4608395	AX-93214850	G	A	.	.	PR	GT	0/1	1/1	0/1	1/1	0/0	1/1	0/0	0/1	1/1	0/1	1/1	0/0	0/0	0/1	0/1	1/1	0/0	0/0	0/1	0/1	0/1	0/1	0/0	0/0	0/1	0/1	0/0	0/1	0/0	0/1	0/1	0/1	1/1	0/0	0/0	0/1	0/0	0/0	0/0	0/0	0/0	0/0	0/0	0/0	0/0	0/0	0/0	0/0	0/0	0/0	0/0	0/0	0/1	1/1	0/1	0/1	1/1	1/1	0/0	0/0	0/1	0/1	0/0	0/0	0/0	0/0	0/0	0/0	0/0	0/0	0/0	0/0	0/0	0/0	0/0	0/0	0/0	0/0	0/0	0/1	0/0	0/0	0/0	0/0	0/0	0/0	0/0	0/0	0/0	0/1	0/0	1/1	0/0	1/1	0/0	1/1	0/1	0/1	1/1	0/0	0/1	0/0	0/1	0/0	0/0	0/0	0/1
SC1.4	4610481	AX-93214851	C	T	.	.	PR	GT	0/0	0/0	0/0	0/0	0/1	0/0	0/0	0/0	0/0	0/1	0/0	0/0	0/0	0/0	0/0	0/0	0/0	0/0	0/1	0/0	0/1	0/1	0/1	0/1	0/1	0/0	0/1	0/0	0/1	0/0	0/0	0/0	0/0	0/1	0/1	0/1	0/1	0/1	0/0	0/0	0/1	0/1	0/1	0/1	0/1	0/0	0/1	0/1	0/1	0/1	0/0	0/0	0/0	0/0	0/0	0/0	0/0	0/0	0/0	0/0	0/1	0/0	0/0	1/1	1/1	1/1	1/1	1/1	1/1	1/1	1/1	1/1	1/1	1/1	1/1	0/1	1/1	1/1	1/1	0/0	1/1	0/1	0/1	0/0	0/1	1/1	1/1	0/0	0/0	0/1	0/0	0/0	0/1	0/0	1/1	0/0	0/1	0/0	0/0	1/1	0/0	1/1	0/0	0/0	0/0	0/0	0/0
SC1.4	4610894	AX-93214852	T	C	.	.	PR	GT	0/1	1/1	0/1	1/1	0/0	1/1	0/0	1/1	1/1	0/1	1/1	0/0	0/1	0/1	0/1	1/1	0/0	0/1	0/1	0/1	0/1	0/1	0/1	0/0	0/1	0/1	0/1	1/1	0/0	1/1	0/1	0/1	1/1	0/1	0/0	0/1	0/0	0/0	0/1	0/1	0/0	0/0	0/0	0/0	0/0	0/0	0/0	0/0	0/0	0/0	0/0	0/0	0/1	1/1	0/1	0/1	1/1	1/1	0/0	0/0	0/1	0/1	0/0	0/0	0/0	0/0	0/0	0/0	0/0	0/0	0/0	0/0	0/0	0/0	0/0	0/1	0/0	0/0	0/0	1/1	0/0	0/0	0/1	0/1	0/1	0/0	0/0	0/0	0/0	0/1	0/0	1/1	0/0	1/1	0/0	1/1	0/1	0/1	1/1	0/0	0/1	0/0	0/1	0/0	0/0	0/1	0/1
SC1.4	4611312	AX-93214853	G	A	.	.	PR	GT	0/1	0/1	0/1	0/1	0/0	1/1	0/0	1/1	0/1	0/1	1/1	0/0	0/1	0/1	0/1	1/1	0/0	0/1	0/1	0/0	0/1	0/0	0/1	0/0	0/1	0/1	0/1	1/1	0/0	1/1	0/0	0/1	1/1	0/1	0/0	0/1	0/0	0/0	0/1	0/1	./.	0/0	0/0	0/0	0/0	0/0	0/0	0/0	0/0	0/0	0/0	0/0	0/1	1/1	0/1	0/1	1/1	1/1	0/0	0/0	0/1	0/1	0/0	0/0	0/0	0/0	0/0	0/0	0/0	0/0	0/0	0/0	0/0	0/0	0/0	0/1	0/0	0/0	0/0	1/1	0/0	0/0	0/1	0/1	0/1	0/0	0/0	0/0	0/0	0/0	0/0	1/1	0/0	1/1	0/0	1/1	0/1	0/1	1/1	0/0	0/1	0/0	0/1	0/0	0/0	0/1	0/1
SC1.4	4611899	AX-93214855	G	C	.	.	PR	GT	0/1	1/1	0/1	1/1	0/0	1/1	0/0	1/1	1/1	0/1	1/1	0/0	0/1	0/1	0/1	1/1	0/0	0/1	0/1	0/1	0/1	0/1	0/1	0/0	0/1	0/1	0/1	1/1	0/0	1/1	0/1	0/1	1/1	0/1	0/0	0/1	0/0	0/0	0/1	0/1	0/0	0/0	0/0	0/0	0/0	0/0	0/0	0/0	0/0	0/0	0/0	0/0	0/1	1/1	0/1	0/1	1/1	1/1	0/0	0/0	0/1	0/1	0/0	0/0	0/0	0/0	0/0	0/0	0/0	0/0	0/0	0/0	0/0	0/0	0/0	0/1	0/0	0/0	0/0	1/1	0/0	0/0	0/1	0/1	0/1	0/0	0/0	0/0	./.	0/1	0/0	1/1	0/0	1/1	0/0	1/1	0/1	0/1	1/1	0/0	0/1	0/0	0/1	0/0	0/0	0/1	0/1
SC1.4	4612025	AX-93214856	A	T	.	.	PR	GT	0/1	0/0	0/1	0/0	0/1	0/0	1/1	0/0	0/0	0/0	0/0	1/1	0/1	0/1	0/1	0/0	1/1	0/1	0/0	0/1	0/0	0/0	0/0	0/1	0/0	0/1	0/0	0/0	0/1	0/0	0/1	0/1	0/0	0/0	0/1	0/0	0/1	1/1	0/1	0/1	0/1	./.	0/1	0/1	0/1	0/1	0/1	0/1	0/1	0/1	1/1	1/1	0/1	0/0	0/1	0/1	0/0	0/0	1/1	1/1	0/1	0/1	1/1	0/1	1/1	0/1	1/1	0/1	1/1	1/1	1/1	1/1	1/1	0/1	1/1	0/0	0/0	0/0	0/0	0/0	0/0	0/1	0/0	0/1	0/0	0/0	0/0	1/1	1/1	0/0	1/1	0/0	0/1	0/0	0/0	0/0	0/0	0/1	0/0	0/0	0/1	0/0	0/1	1/1	1/1	0/1	0/1
SC1.4	4612370	AX-93214857	G	A	.	.	PR	GT	0/1	0/1	0/0	0/1	0/0	1/1	0/0	1/1	0/1	0/0	1/1	0/0	0/1	0/0	0/1	1/1	0/0	0/1	0/1	0/0	0/1	0/0	0/1	0/0	0/1	0/0	0/1	1/1	0/0	1/1	0/0	0/1	0/1	0/1	0/0	0/1	0/0	0/0	0/1	0/1	0/0	0/0	0/0	0/0	0/0	0/0	0/0	0/0	0/0	0/0	0/0	0/0	0/0	0/1	0/1	0/0	1/1	1/1	0/0	0/0	0/1	0/0	0/0	0/0	0/0	0/0	0/0	0/0	0/0	0/0	0/0	0/0	0/0	0/0	0/0	0/1	0/0	0/0	0/0	1/1	0/0	0/0	0/1	0/1	0/1	0/0	0/0	0/0	0/0	0/0	0/0	1/1	0/0	1/1	0/0	1/1	0/1	0/1	0/1	0/0	0/1	0/0	0/0	0/0	0/0	0/1	0/0
SC1.4	4612586	AX-93214858	C	T	.	.	PR	GT	0/1	0/0	0/1	0/0	0/1	0/0	1/1	0/0	0/0	0/0	0/0	1/1	0/1	0/1	0/1	0/0	1/1	0/1	0/0	0/1	0/0	0/0	0/0	0/1	0/0	0/1	0/0	0/0	0/1	0/0	0/1	0/1	0/0	0/0	0/1	0/0	0/1	1/1	0/1	0/1	0/1	1/1	0/1	0/1	0/1	1/1	0/1	0/1	0/1	0/1	1/1	1/1	0/1	0/0	0/1	0/1	0/0	0/0	1/1	1/1	0/1	0/1	1/1	0/1	1/1	0/1	1/1	0/1	1/1	1/1	1/1	1/1	1/1	0/1	1/1	0/0	0/0	0/0	0/0	0/0	0/0	0/1	0/0	0/1	0/0	0/0	0/0	1/1	1/1	0/0	1/1	0/0	0/1	0/0	0/0	0/0	0/0	0/1	0/0	0/0	0/1	0/0	0/1	1/1	1/1	0/1	0/1
SC1.4	4613468	AX-93214859	T	C	.	.	PR	GT	0/1	1/1	0/1	1/1	0/0	1/1	0/0	1/1	1/1	0/1	1/1	0/0	0/1	0/1	0/1	1/1	0/0	0/1	0/1	0/1	0/1	0/1	0/1	0/0	0/1	0/1	0/1	1/1	0/0	1/1	0/1	0/1	1/1	0/1	0/0	0/1	0/0	0/0	0/1	0/1	0/0	0/0	0/0	0/0	0/0	0/0	0/0	0/0	0/0	0/0	0/0	0/0	0/1	1/1	0/1	0/1	1/1	1/1	0/0	0/0	0/1	0/1	0/0	0/0	0/0	0/0	0/0	0/0	0/0	0/0	0/0	0/0	0/0	0/0	0/0	0/1	0/0	0/0	0/0	1/1	0/0	0/0	0/1	0/1	0/1	0/0	0/0	0/0	0/0	0/1	0/0	1/1	0/0	1/1	0/0	1/1	0/1	0/1	1/1	0/0	0/1	0/0	0/1	0/0	0/0	0/1	0/1
SC1.4	4614112	AX-93214860	T	A	.	.	PR	GT	0/0	0/1	0/0	0/0	0/0	0/0	0/0	0/1	0/0	0/0	0/0	0/0	0/0	0/0	0/1	0/0	0/0	0/0	0/0	0/0	0/0	0/0	0/0	0/0	0/0	0/0	0/0	0/0	0/0	0/0	0/0	0/0	0/1	0/0	0/0	0/0	0/0	0/0	0/0	0/0	0/0	0/0	0/0	0/0	0/0	0/0	0/0	0/0	0/0	0/0	0/0	0/0	0/0	0/1	0/1	0/0	1/1	1/1	0/0	0/0	0/1	0/0	0/0	0/0	0/0	0/0	0/0	0/0	0/0	0/0	0/0	0/0	0/0	0/0	0/0	0/0	0/0	0/0	0/0	0/1	0/0	0/0	0/0	0/0	0/0	0/0	0/0	0/0	0/0	0/0	0/0	0/0	0/0	1/1	0/0	1/1	0/1	0/1	0/1	0/0	0/0	0/0	0/0	0/0	0/0	0/0	0/0
SC1.4	4615179	AX-93214861	G	A	.	.	PR	GT	0/0	0/0	0/0	0/0	0/1	0/0	0/0	0/0	0/0	0/1	0/0	0/0	0/0	0/0	0/0	0/0	0/0	0/0	0/1	0/0	0/1	0/1	0/1	0/1	0/1	0/0	0/1	0/0	0/1	0/0	0/0	0/0	0/0	0/1	0/1	0/1	0/1	0/0	0/0	0/0	0/1	0/0	0/1	0/1	0/1	0/0	0/1	0/1	0/1	0/1	0/0	0/0	0/0	0/0	0/0	0/0	0/0	0/0	0/0	0/0	0/0	0/0	0/0	0/1	0/0	0/1	0/0	0/1	0/0	0/0	0/0	0/0	0/0	0/1	0/0	0/1	1/1	1/1	1/1	0/0	1/1	0/1	0/1	0/0	0/1	1/1	1/1	0/0	0/0	0/1	0/0	0/0	0/1	0/0	1/1	0/0	0/1	0/0	0/0	1/1	0/0	1/1	0/0	0/0	0/0	0/0	0/0
SC1.4	4616195	AX-93214863	A	T	.	.	PR	GT	0/0	0/0	0/0	0/0	1/1	0/0	0/0	0/0	0/0	0/1	0/0	0/1	0/0	0/0	0/0	0/0	0/0	0/0	0/1	0/0	0/1	0/1	0/1	0/1	0/1	0/0	0/1	0/0	0/1	0/0	0/0	0/0	0/0	0/1	./.	0/1	0/1	0/0	0/0	0/0	0/1	0/0	0/1	1/1	1/1	0/1	./.	1/1	./.	1/1	0/1	0/0	0/0	0/0	0/0	0/0	0/0	0/0	0/0	0/0	0/0	0/0	0/0	0/1	0/0	0/1	0/0	0/1	0/0	0/0	0/0	0/0	0/0	0/1	0/0	0/1	1/1	1/1	1/1	0/0	1/1	0/1	0/1	0/0	0/1	1/1	1/1	0/0	0/0	0/1	0/0	0/0	0/1	0/0	1/1	0/0	0/1	0/0	0/0	1/1	0/0	1/1	./.	0/1	0/1	0/0	0/0
SC1.4	4628770	AX-93214864	A	.	.	.	PR	GT	0/0	0/0	0/0	0/0	0/0	0/0	0/0	0/0	0/0	0/0	0/0	0/0	0/0	0/0	0/0	0/0	0/0	0/0	0/0	0/0	0/0	0/0	0/0	0/0	0/0	0/0	0/0	0/0	0/0	0/0	0/0	0/0	0/0	0/0	0/0	0/0	0/0	0/0	0/0	0/0	0/0	0/0	0/0	0/0	0/0	0/0	0/0	0/0	0/0	0/0	0/0	0/0	0/0	0/0	0/0	0/0	0/0	0/0	0/0	0/0	0/0	0/0	0/0	0/0	0/0	0/0	0/0	0/0	0/0	0/0	0/0	0/0	0/0	0/0	0/0	0/0	0/0	0/0	0/0	0/0	0/0	0/0	0/0	0/0	0/0	0/0	0/0	0/0	0/0	0/0	0/0	0/0	0/0	0/0	0/0	0/0	0/0	0/0	0/0	0/0	0/0	0/0	0/0	0/0	0/0	0/0	0/0
SC1.4	4635443	AX-93214865	T	.	.	.	PR	GT	0/0	0/0	0/0	0/0	0/0	0/0	0/0	0/0	0/0	0/0	0/0	0/0	0/0	0/0	0/0	0/0	0/0	0/0	0/0	0/0	0/0	0/0	0/0	0/0	0/0	0/0	0/0	0/0	0/0	0/0	0/0	0/0	0/0	0/0	0/0	0/0	0/0	0/0	0/0	0/0	0/0	0/0	0/0	0/0	0/0	0/0	0/0	0/0	0/0	0/0	0/0	0/0	0/0	0/0	0/0	0/0	0/0	0/0	0/0	0/0	0/0	0/0	0/0	0/0	0/0	0/0	0/0	0/0	0/0	0/0	0/0	0/0	0/0	0/0	0/0	0/0	0/0	0/0	0/0	0/0	0/0	0/0	0/0	0/0	0/0	0/0	0/0	0/0	0/0	0/0	0/0	0/0	0/0	0/0	0/0	0/0	0/0	0/0	0/0	0/0	0/0	0/0	0/0	0/0	0/0	0/0	0/0
SC1.4	4637371	AX-93214866	A	C	.	.	PR	GT	0/0	0/0	0/0	0/0	0/0	0/0	0/0	0/1	0/0	0/0	0/0	0/0	0/1	0/0	0/0	0/0	0/0	0/1	0/0	0/0	0/0	0/0	0/1	0/0	0/0	0/0	0/1	0/1	0/0	0/1	0/0	0/0	0/0	0/1	0/0	0/0	0/0	0/0	0/1	0/1	0/0	0/0	0/0	0/0	0/0	0/0	0/0	0/0	0/0	0/0	0/0	0/0	0/0	0/0	0/0	0/0	0/0	0/0	0/0	0/0	0/0	0/0	0/0	0/0	0/0	0/0	0/0	0/0	0/0	0/0	0/0	0/0	0/0	0/0	0/0	0/1	0/0	0/0	0/0	0/1	0/0	0/0	0/1	0/1	0/1	0/0	0/0	0/0	0/0	0/0	0/0	0/0	0/0	0/0	0/0	0/0	0/0	0/0	0/0	0/0	0/0	0/0	0/0	0/0	0/0	0/1	0/0
SC1.4	4637606	AX-93214867	T	A	.	.	PR	GT	0/1	0/1	0/0	0/1	0/0	1/1	0/0	1/1	0/1	0/0	1/1	0/0	0/1	0/0	0/1	1/1	0/0	0/1	0/1	0/0	0/1	0/0	0/1	0/0	0/1	0/0	0/1	1/1	0/0	1/1	0/0	0/1	0/1	0/1	0/0	0/1	0/0	0/0	0/1	0/1	0/0	0/0	0/0	0/0	0/0	0/0	0/0	0/0	0/0	0/0	0/0	0/0	0/0	0/1	0/1	0/0	1/1	1/1	0/0	0/0	0/1	0/0	0/0	0/0	0/0	0/0	0/0	0/0	0/0	0/0	0/0	0/0	0/0	0/0	0/0	0/1	0/0	0/0	0/0	1/1	0/0	0/0	0/1	0/1	0/1	0/0	0/0	0/0	./.	0/0	0/0	1/1	0/0	1/1	0/0	1/1	0/1	0/1	0/1	0/0	0/1	0/0	0/0	./.	0/0	0/1	0/0
SC1.4	4638168	AX-93214868	C	A	.	.	PR	GT	0/1	0/0	0/1	0/0	0/1	0/0	1/1	0/0	0/0	0/0	0/0	1/1	0/1	0/1	0/1	0/0	1/1	./.	0/0	0/1	0/0	0/0	0/0	0/1	0/0	0/1	0/0	0/0	0/1	0/0	0/1	0/1	0/0	0/0	0/1	0/0	0/1	1/1	0/1	0/1	0/1	1/1	0/1	0/1	0/1	1/1	0/1	0/1	0/1	0/1	1/1	1/1	0/1	0/0	0/1	0/1	0/0	0/0	1/1	1/1	0/1	0/1	1/1	0/1	1/1	0/1	1/1	0/1	1/1	1/1	1/1	1/1	1/1	0/1	1/1	0/0	0/0	0/0	0/0	0/0	0/0	0/1	0/0	0/1	0/0	0/0	0/0	1/1	1/1	0/0	1/1	0/0	0/1	0/0	0/0	0/0	0/0	0/1	0/0	0/0	0/1	0/0	0/1	1/1	1/1	0/1	0/1
SC1.4	4639949	AX-93214869	A	G	.	.	PR	GT	0/1	0/0	0/1	0/0	0/1	0/0	1/1	0/0	0/0	0/0	0/0	1/1	0/1	0/1	0/1	0/0	1/1	0/1	0/0	0/1	0/0	0/0	0/0	0/1	0/0	0/1	0/0	0/0	0/1	0/0	0/1	0/1	0/0	0/0	0/1	0/0	0/1	1/1	0/1	0/1	0/1	1/1	0/1	0/1	0/1	1/1	0/1	0/1	0/1	0/1	1/1	1/1	0/1	0/0	0/1	0/1	0/0	0/0	1/1	1/1	0/1	0/1	1/1	0/1	1/1	0/1	1/1	0/1	1/1	1/1	1/1	1/1	1/1	0/1	1/1	0/0	0/0	0/0	0/0	0/0	0/0	0/1	0/0	0/1	0/0	0/0	0/0	1/1	1/1	0/0	1/1	0/0	0/1	0/0	0/0	0/0	0/0	0/1	0/0	0/0	0/1	0/0	0/1	1/1	1/1	0/1	0/1
SC1.4	4673257	AX-93214872	C	T	.	.	PR	GT	0/0	0/0	0/0	0/0	0/1	0/0	0/0	0/0	0/0	0/1	0/0	0/0	0/0	0/0	0/0	0/0	0/0	0/0	0/1	0/0	0/1	0/1	0/1	0/1	0/1	0/0	0/1	0/0	0/1	0/0	0/0	0/0	0/0	0/1	0/1	0/1	0/1	0/0	0/0	0/0	0/1	0/0	0/1	0/1	0/1	0/0	0/1	0/1	0/1	0/1	0/0	0/0	0/0	0/0	0/0	0/0	0/0	0/0	0/0	0/0	0/0	0/0	0/0	0/1	0/0	0/1	0/0	0/1	0/0	0/0	0/0	0/0	0/0	0/1	0/0	0/1	1/1	1/1	0/1	0/0	0/1	0/1	0/1	0/0	0/1	0/1	0/1	0/0	0/0	0/1	0/0	0/0	0/1	0/0	1/1	0/0	0/1	0/0	0/0	1/1	0/0	1/1	0/0	0/0	0/0	0/0	0/0
SC1.4	4673770	AX-93214873	C	T	.	.	PR	GT	0/0	0/0	0/0	0/0	0/1	0/0	0/0	0/0	0/0	0/1	0/0	0/0	0/0	0/0	0/0	0/0	0/0	0/0	0/1	0/0	0/1	0/1	0/1	0/1	0/1	0/0	0/1	0/0	0/1	0/0	0/0	0/0	0/0	0/1	0/1	0/1	0/1	0/0	0/0	0/0	0/1	0/0	0/1	0/1	0/1	0/0	0/1	0/1	0/1	0/1	0/0	0/0	0/0	0/0	0/0	0/0	0/0	0/0	0/0	0/0	0/0	0/0	0/0	0/1	0/0	0/1	0/0	0/1	0/0	0/0	0/0	0/0	0/0	0/1	0/0	0/1	1/1	1/1	0/1	0/0	0/1	0/1	0/1	0/0	0/1	0/1	0/1	0/0	0/0	0/1	0/0	0/0	0/1	0/0	1/1	0/0	0/1	0/0	0/0	1/1	0/0	1/1	0/0	0/0	0/0	0/0	0/0
SC1.4	4674220	AX-93214874	C	T	.	.	PR	GT	0/0	0/0	0/0	0/0	0/1	0/0	0/0	0/0	0/0	1/1	0/0	0/0	0/0	0/0	0/0	0/0	0/0	0/0	1/1	0/0	1/1	1/1	0/1	0/1	1/1	0/0	0/1	0/0	0/1	0/0	0/0	0/0	0/0	0/1	0/1	0/1	0/1	0/0	0/0	0/0	0/1	0/0	0/1	0/1	0/1	0/0	0/1	0/1	0/1	0/1	0/0	0/0	0/0	0/0	0/0	0/0	0/0	0/0	0/0	0/0	0/0	0/0	0/0	0/1	0/0	0/1	0/0	0/1	0/0	0/0	0/0	0/0	0/0	0/1	0/0	0/1	1/1	./.	1/1	0/0	1/1	0/1	0/1	0/0	0/1	1/1	1/1	0/0	0/0	1/1	0/0	0/0	0/1	0/0	1/1	0/0	1/1	0/0	0/0	1/1	0/0	1/1	0/0	0/0	0/0	0/0	0/0
SC1.4	4701084	AX-93214875	G	.	.	.	PR	GT	0/0	0/0	0/0	0/0	0/0	0/0	0/0	0/0	0/0	0/0	0/0	0/0	0/0	0/0	0/0	0/0	0/0	0/0	0/0	0/0	0/0	0/0	0/0	0/0	0/0	0/0	0/0	0/0	0/0	0/0	0/0	0/0	0/0	0/0	0/0	0/0	0/0	0/0	0/0	0/0	0/0	0/0	0/0	0/0	0/0	0/0	0/0	0/0	0/0	0/0	0/0	0/0	0/0	0/0	0/0	0/0	0/0	0/0	0/0	0/0	0/0	0/0	0/0	0/0	0/0	0/0	0/0	0/0	0/0	0/0	0/0	0/0	0/0	0/0	0/0	0/0	0/0	0/0	0/0	0/0	0/0	0/0	0/0	0/0	0/0	0/0	0/0	0/0	0/0	0/0	0/0	0/0	0/0	0/0	0/0	0/0	0/0	0/0	0/0	0/0	0/0	0/0	0/0	0/0	0/0	0/0	0/0
SC1.4	4701482	AX-93214876	G	A	.	.	PR	GT	0/1	0/0	0/1	0/0	0/1	0/0	1/1	0/1	0/0	0/0	0/0	1/1	1/1	0/1	0/1	0/0	1/1	1/1	0/0	0/1	0/0	0/0	0/1	0/1	0/0	0/1	0/1	0/1	0/1	0/1	0/1	0/1	0/0	0/1	0/1	0/0	0/1	1/1	1/1	1/1	0/1	1/1	0/1	0/1	0/1	1/1	0/1	0/1	0/1	0/1	1/1	1/1	0/1	0/0	0/1	0/1	0/0	0/0	1/1	1/1	0/1	0/1	1/1	0/1	1/1	0/1	1/1	0/1	1/1	1/1	1/1	1/1	1/1	0/1	1/1	0/1	0/0	0/0	0/0	0/1	0/0	0/1	0/1	1/1	0/1	0/0	0/0	1/1	1/1	0/0	1/1	0/0	0/1	0/0	0/0	0/0	0/0	0/1	0/0	0/0	0/1	0/0	0/1	1/1	1/1	1/1	0/1
SC1.4	4713068	AX-93214877	G	A	.	.	PR	GT	0/0	0/1	0/0	0/1	0/0	0/0	0/0	0/0	0/1	0/0	0/0	0/0	0/0	0/0	0/0	0/0	0/0	0/0	0/0	0/1	0/0	0/1	0/0	0/0	0/0	0/0	0/0	0/0	0/0	0/0	0/1	0/0	0/0	0/0	0/0	0/0	0/0	0/0	0/0	0/0	0/0	0/0	0/0	0/0	0/0	0/0	0/0	0/0	0/0	0/0	0/0	0/0	0/0	0/0	0/0	0/0	0/0	0/0	0/0	0/0	0/0	0/0	0/0	0/0	0/0	0/0	0/0	0/0	0/0	0/0	0/0	0/0	0/0	0/0	0/0	0/0	0/0	0/0	0/0	0/0	0/0	0/0	0/0	0/0	0/0	0/0	0/0	0/0	0/0	0/1	0/0	0/0	0/0	0/0	0/0	0/0	0/0	0/0	0/0	0/0	0/0	0/0	0/0	0/0	0/0	0/0	0/0
SC1.4	4713488	AX-93214878	C	T	.	.	PR	GT	0/1	0/1	0/1	0/1	0/0	./.	0/0	0/1	0/1	0/1	1/1	0/0	0/0	0/1	0/1	1/1	0/0	0/0	0/1	0/0	0/1	0/0	0/0	0/0	0/0	0/1	0/0	0/0	0/0	0/0	0/0	0/0	1/1	0/0	0/0	0/0	0/0	0/0	0/0	0/0	0/0	0/0	0/0	0/0	0/0	0/0	0/0	0/0	0/0	0/0	0/0	0/0	0/1	1/1	0/1	0/1	1/1	1/1	0/0	0/0	0/1	0/1	0/0	0/0	0/0	0/0	0/0	0/0	0/0	0/0	0/0	0/0	0/0	0/0	0/0	0/0	0/0	0/0	0/0	0/1	0/0	0/0	0/0	0/0	0/0	0/0	0/0	0/0	0/0	0/0	0/0	./.	0/0	1/1	0/0	1/1	0/1	0/1	1/1	0/0	0/0	0/0	0/1	0/0	0/0	0/0	0/1
SC1.4	4741570	AX-93214879	T	C	.	.	PR	GT	0/0	0/0	0/0	0/0	0/1	0/0	0/0	0/0	0/0	0/1	0/0	0/0	0/0	0/0	0/0	0/0	0/0	0/0	0/1	0/0	0/1	0/1	0/1	0/1	0/1	0/0	0/1	0/0	0/1	0/0	0/0	0/0	0/0	0/1	0/1	0/1	0/1	0/0	0/0	0/0	0/1	0/0	0/1	0/1	0/1	0/0	0/1	0/1	0/1	0/1	0/0	0/0	0/0	0/0	0/0	0/0	0/0	0/0	0/0	0/0	0/0	0/0	0/0	0/1	0/0	0/1	0/0	0/1	0/0	0/0	0/0	0/0	0/0	0/1	0/0	0/1	1/1	1/1	1/1	0/0	1/1	0/1	0/1	0/0	0/1	1/1	1/1	0/0	0/0	0/1	0/0	0/0	0/1	0/0	1/1	0/0	0/1	0/0	0/0	1/1	0/0	1/1	0/0	0/0	0/0	0/0	0/0
SC1.4	4750756	AX-93214880	T	A	.	.	PR	GT	0/0	0/0	0/0	0/0	0/1	0/0	0/0	0/0	0/0	0/1	0/0	0/0	0/0	0/0	0/0	0/0	0/0	0/0	0/1	0/0	0/1	0/1	0/1	0/1	0/1	0/0	0/1	0/0	0/1	0/0	0/0	0/0	0/0	0/1	0/1	0/1	0/1	0/0	0/0	0/0	0/1	0/0	0/1	0/1	0/1	0/0	0/1	0/1	0/1	0/1	0/0	0/0	0/0	0/0	0/0	0/0	0/0	0/0	0/0	0/0	0/0	0/0	0/0	0/1	0/0	0/1	0/0	0/1	0/0	0/0	0/0	0/0	0/0	0/1	0/0	0/1	1/1	1/1	1/1	0/0	1/1	0/1	0/1	0/0	0/1	1/1	1/1	0/0	0/0	0/1	0/0	0/0	0/1	0/0	1/1	0/0	0/1	0/0	0/0	1/1	0/0	1/1	0/0	0/0	0/0	0/0	0/0
SC1.4	4751279	AX-93214881	C	T	.	.	PR	GT	0/0	0/1	0/0	0/1	0/0	0/0	0/0	0/0	0/1	0/0	0/0	0/0	0/0	0/0	0/0	0/0	0/0	0/1	0/0	0/1	0/0	0/1	0/0	0/0	0/0	0/0	0/0	0/0	0/0	0/0	0/1	0/0	0/0	0/0	0/0	0/0	0/1	0/0	0/0	0/0	0/0	0/0	0/0	0/0	0/0	0/0	0/0	0/0	0/0	0/0	0/0	0/0	0/0	0/0	0/0	0/0	0/0	0/0	0/0	0/0	0/0	0/0	0/0	0/0	0/0	0/0	0/0	0/0	0/0	0/0	0/0	0/0	0/0	0/0	0/0	0/0	0/0	0/0	0/0	0/0	0/0	0/0	0/0	0/0	0/0	0/0	0/0	0/0	0/0	0/1	0/0	0/0	0/0	0/0	0/0	0/0	0/0	0/0	0/0	0/0	0/0	0/0	0/0	0/0	0/0	0/0	0/0
SC1.4	4752587	AX-93214883	C	T	.	.	PR	GT	0/1	0/0	0/1	0/0	0/1	0/0	1/1	0/1	0/0	0/0	0/0	1/1	1/1	0/1	0/1	0/0	1/1	1/1	0/0	0/1	0/0	0/0	0/1	0/1	0/0	0/1	0/1	0/1	0/1	0/1	0/1	0/1	0/0	0/1	0/1	0/0	0/1	1/1	1/1	1/1	0/1	1/1	0/1	0/1	0/1	1/1	0/1	0/1	0/1	0/1	1/1	1/1	0/1	0/0	0/1	0/1	0/0	0/0	1/1	1/1	0/1	0/1	1/1	0/1	1/1	0/1	1/1	0/1	1/1	1/1	1/1	1/1	1/1	0/1	1/1	0/1	0/0	0/0	0/0	0/1	0/0	0/1	0/1	1/1	0/1	0/0	0/0	1/1	1/1	0/0	1/1	0/0	0/1	0/0	0/0	0/0	0/0	0/1	0/0	0/0	0/1	0/0	0/1	1/1	1/1	1/1	0/1
SC1.4	4772308	AX-93214884	A	C	.	.	PR	GT	0/0	0/0	0/0	0/0	0/1	0/0	0/0	0/0	0/0	0/1	0/0	0/0	0/0	0/0	0/0	0/0	0/0	0/0	0/1	0/0	0/1	0/1	0/1	0/1	0/1	0/0	0/1	0/0	0/1	0/0	0/0	0/0	0/0	0/1	0/1	0/1	0/1	0/0	0/0	0/0	0/1	0/0	0/1	0/1	0/1	0/0	0/1	0/1	0/1	0/1	0/0	0/0	0/0	0/0	0/0	0/0	0/0	0/0	0/0	0/0	0/0	0/0	0/0	0/1	0/0	0/1	0/0	0/1	0/0	0/0	0/0	0/0	0/0	0/1	0/0	0/1	1/1	1/1	1/1	0/0	1/1	0/1	0/1	0/0	0/1	1/1	1/1	0/0	0/0	0/1	0/0	0/0	0/1	0/0	1/1	0/0	0/1	0/0	0/0	1/1	0/0	1/1	0/0	0/0	0/0	0/0	0/0
SC1.4	4773689	AX-93214885	T	C	.	.	PR	GT	0/0	0/0	0/0	0/0	0/1	0/0	0/0	0/0	0/0	0/1	0/0	0/0	0/0	0/0	0/0	0/0	0/0	0/0	0/1	0/0	0/1	0/0	0/1	0/1	0/1	0/0	0/1	0/0	0/1	0/0	0/0	0/0	0/0	0/1	0/1	0/1	0/1	0/0	0/0	0/0	0/1	0/0	0/1	0/1	0/1	0/0	0/1	0/1	0/1	0/1	0/0	0/0	0/0	0/0	0/0	0/0	0/0	0/0	0/0	0/0	0/0	0/0	0/0	0/1	0/0	0/1	0/0	0/1	0/0	0/0	0/0	0/0	0/0	0/1	0/0	0/1	1/1	1/1	1/1	0/0	1/1	0/1	0/1	0/0	0/1	1/1	1/1	0/0	0/0	0/1	0/0	0/0	0/1	0/0	1/1	0/0	0/1	0/0	0/0	1/1	0/0	1/1	0/0	0/0	0/0	0/0	0/0
SC1.4	4773875	AX-93214886	G	A	.	.	PR	GT	0/1	1/1	0/1	1/1	0/0	1/1	0/0	0/1	1/1	0/1	1/1	0/0	0/0	0/1	0/1	1/1	0/0	0/0	0/1	0/1	0/1	0/1	0/0	0/0	0/1	0/1	0/0	0/1	0/0	0/1	0/1	0/1	1/1	0/0	0/0	0/1	0/0	0/0	0/0	0/0	0/0	0/0	0/1	0/0	0/0	0/0	0/0	0/0	0/0	0/0	0/0	0/1	0/1	1/1	0/1	0/1	1/1	1/1	0/0	0/0	0/1	0/1	0/0	0/0	0/0	0/0	0/0	0/0	0/0	0/0	0/0	0/0	0/0	0/0	0/0	0/0	0/0	0/0	0/0	0/1	0/0	0/0	0/0	0/0	0/0	0/0	0/0	0/0	0/0	0/1	0/0	1/1	0/0	1/1	0/0	1/1	0/1	0/1	1/1	0/0	0/1	0/0	0/1	0/0	0/0	0/0	0/1
SC1.4	4774222	AX-93214888	G	A	.	.	PR	GT	0/1	1/1	0/1	1/1	0/0	1/1	0/0	0/1	1/1	0/1	1/1	0/0	0/0	0/1	0/1	1/1	0/0	0/0	0/1	0/1	0/1	0/1	0/0	0/0	0/1	0/1	0/0	0/1	0/0	0/1	0/1	0/1	1/1	0/0	0/0	0/1	0/0	0/0	0/0	0/0	0/0	0/0	0/1	0/0	0/0	0/0	0/0	0/0	0/0	0/0	0/0	0/1	0/1	1/1	0/1	0/1	1/1	1/1	0/0	0/0	0/1	0/1	0/0	0/0	0/0	0/0	0/0	0/0	0/0	0/0	0/0	0/0	0/0	0/0	0/0	0/0	0/0	0/0	0/0	0/1	0/0	0/0	0/0	0/0	0/0	0/0	0/0	0/0	0/0	0/1	0/0	1/1	0/0	1/1	0/0	1/1	0/1	0/1	1/1	0/0	0/1	0/0	0/1	0/0	0/0	0/0	0/1
SC1.4	4774412	AX-93214889	C	T	.	.	PR	GT	0/1	0/1	0/1	0/1	0/0	1/1	0/0	0/1	0/1	0/1	1/1	0/0	0/0	0/1	0/1	1/1	0/0	0/0	0/1	0/0	0/1	0/0	0/0	0/0	0/1	0/1	0/0	0/1	0/0	0/1	0/0	0/1	1/1	./.	0/0	0/1	0/0	0/0	0/0	0/0	0/0	0/0	0/1	0/0	0/0	0/0	0/0	0/0	0/0	0/0	0/0	0/1	0/1	1/1	0/1	0/1	1/1	1/1	0/0	0/0	0/1	0/1	0/0	0/0	0/0	0/0	0/0	0/0	0/0	0/0	0/0	0/0	0/0	0/0	0/0	0/0	0/0	0/0	0/0	0/1	0/0	0/0	0/0	0/0	0/0	0/0	0/0	0/0	0/0	0/0	0/0	1/1	0/0	1/1	0/0	1/1	0/1	0/1	1/1	0/0	0/1	0/0	0/1	0/0	0/0	0/0	0/1
SC1.4	4781535	AX-93214891	C	T	.	.	PR	GT	0/1	0/1	0/1	0/1	0/0	1/1	0/0	0/1	0/1	0/1	1/1	0/0	0/0	0/1	0/1	1/1	0/0	0/0	0/1	0/0	0/1	0/0	0/0	0/0	0/1	0/1	0/0	0/1	0/0	0/1	0/0	0/1	1/1	0/0	0/0	0/1	0/0	0/0	0/0	0/0	0/0	0/0	0/1	0/0	0/0	0/0	0/0	0/0	0/0	0/0	0/0	0/1	0/1	1/1	0/1	0/1	1/1	1/1	0/0	0/0	0/1	0/1	0/0	0/0	0/0	0/0	0/0	0/0	0/0	0/0	0/0	0/0	0/0	0/0	0/0	0/0	0/0	0/0	0/0	0/1	0/0	0/0	0/0	0/0	0/0	0/0	0/0	0/0	0/0	0/0	0/0	1/1	0/0	1/1	0/0	1/1	0/1	0/1	1/1	0/0	0/1	0/0	0/1	0/0	0/0	0/0	0/1
SC1.4	4808742	AX-93214892	C	T	.	.	PR	GT	0/1	0/0	0/1	0/0	0/1	0/0	1/1	0/0	0/0	0/0	0/0	1/1	0/1	0/1	0/1	0/0	1/1	0/1	0/0	0/1	0/0	0/0	0/0	0/1	0/0	0/1	0/0	0/0	0/1	0/0	0/1	0/1	0/0	0/0	0/1	0/0	0/1	0/1	0/1	0/1	0/1	0/1	0/0	0/1	0/1	1/1	0/1	0/1	0/1	0/1	1/1	0/1	0/1	0/0	0/1	0/1	0/0	0/0	1/1	./.	0/0	0/1	1/1	0/0	0/0	0/0	0/0	0/0	0/0	0/0	0/0	0/0	0/0	0/0	0/0	0/0	0/0	0/0	0/0	0/0	0/0	0/0	0/0	0/0	0/0	0/0	0/0	0/1	./.	0/0	0/1	0/0	0/1	0/0	0/0	0/0	0/0	0/0	0/0	0/0	0/0	0/0	0/1	1/1	1/1	0/1	0/1
SC1.4	4865341	AX-93214895	T	C	.	.	PR	GT	0/0	0/0	0/0	0/0	0/1	0/0	0/0	0/0	0/0	0/1	0/0	0/0	0/0	0/0	0/0	0/0	0/0	0/0	0/1	0/0	0/1	0/1	0/1	0/1	0/1	0/0	0/1	0/0	0/1	0/0	0/0	0/0	0/0	0/1	0/1	0/1	0/1	0/0	0/0	0/0	0/1	0/0	0/1	0/1	0/1	0/0	0/1	0/1	0/1	0/1	0/0	0/0	0/0	0/0	0/0	0/0	0/0	0/0	0/0	0/0	0/0	0/0	0/0	0/1	0/0	0/1	0/0	0/1	0/0	0/0	0/0	0/0	0/0	0/1	0/0	0/1	1/1	1/1	1/1	0/0	1/1	0/1	0/1	0/0	0/1	1/1	1/1	0/0	0/0	0/1	0/0	0/0	0/1	0/0	1/1	0/0	0/1	0/0	0/0	1/1	0/0	1/1	0/0	0/0	0/0	0/0	0/0
SC1.4	4866955	AX-93214896	A	G	.	.	PR	GT	0/0	./.	0/1	0/1	0/1	0/0	0/0	0/0	0/0	1/1	0/0	0/0	0/0	0/1	0/0	0/0	0/0	0/0	0/1	0/0	0/1	1/1	0/1	./.	0/1	0/1	0/1	0/0	0/1	0/0	0/0	0/0	0/1	0/1	0/1	0/1	0/1	0/0	0/0	0/0	0/1	0/0	0/1	0/1	0/1	0/0	0/1	0/1	0/1	0/1	0/0	0/0	0/1	0/1	0/0	0/1	0/0	0/0	0/0	0/0	0/0	0/1	0/0	0/1	0/0	0/1	0/0	0/1	0/0	0/0	0/0	0/0	0/0	0/1	0/0	0/1	1/1	1/1	1/1	0/0	1/1	0/1	0/1	0/0	0/1	1/1	1/1	0/0	0/0	1/1	0/0	0/0	0/1	0/0	1/1	0/0	0/1	0/0	0/1	1/1	0/0	1/1	./.	0/0	0/0	0/0	0/1
SC1.4	4875465	AX-93214897	A	G	.	.	PR	GT	0/0	0/0	0/0	0/0	0/1	0/0	0/0	0/0	0/0	0/1	0/0	0/0	0/0	0/0	0/0	0/0	0/0	0/0	0/1	0/0	0/1	0/1	0/1	0/1	0/1	0/0	0/1	0/0	0/1	0/0	0/0	0/0	0/0	0/1	0/1	0/1	0/1	0/0	0/0	0/0	0/1	0/0	0/1	0/1	0/1	0/0	0/1	0/1	0/1	0/1	0/0	0/0	0/0	0/0	0/0	0/0	0/0	0/0	0/0	0/0	0/0	0/0	0/0	0/1	0/0	0/1	0/0	0/1	0/0	0/0	0/0	0/0	0/0	0/1	0/0	0/1	1/1	1/1	1/1	0/0	1/1	0/1	0/1	0/0	0/1	1/1	1/1	0/0	0/0	0/1	0/0	0/0	0/1	0/0	1/1	0/0	0/1	0/0	0/0	1/1	0/0	1/1	0/0	0/0	0/0	0/0	0/0
SC1.4	4904888	AX-93214898	A	G	.	.	PR	GT	0/0	0/0	0/0	0/0	0/1	0/0	0/0	0/0	0/0	0/1	0/0	0/0	0/0	0/0	0/0	0/0	0/0	0/0	0/1	0/0	0/1	./.	0/1	0/1	0/1	0/0	0/1	0/0	0/1	0/0	0/0	0/0	0/0	0/1	0/1	0/1	0/1	0/0	0/0	0/0	0/1	0/0	0/1	0/1	0/1	0/0	0/1	0/1	0/1	0/1	0/0	0/0	0/0	0/0	0/0	0/0	0/0	0/0	0/0	0/0	0/0	0/0	0/0	0/1	0/0	0/1	0/0	0/1	0/0	0/0	0/0	0/0	0/0	0/1	0/0	0/1	1/1	1/1	1/1	0/0	1/1	0/1	0/1	0/0	0/1	1/1	1/1	0/0	0/0	0/1	0/0	0/0	0/1	0/0	1/1	0/0	0/1	0/0	0/0	1/1	0/0	1/1	0/0	0/0	0/0	0/0	0/0
SC1.4	4951493	AX-93214901	A	G	.	.	PR	GT	0/0	0/0	0/0	0/0	0/1	0/0	0/0	0/0	0/0	0/1	0/0	0/0	0/0	0/0	0/0	0/0	0/0	0/0	0/1	0/0	0/1	0/1	0/1	0/1	0/1	0/0	0/1	0/0	0/1	0/0	0/0	0/0	0/0	0/1	0/1	0/1	0/1	0/0	0/0	0/0	0/1	0/0	0/1	0/1	0/1	0/0	0/1	0/1	0/1	0/1	0/0	0/0	0/0	0/0	0/0	0/0	0/0	0/0	0/0	0/0	0/0	0/0	0/0	0/1	0/0	0/1	./.	0/1	0/0	0/0	0/0	0/0	0/0	0/1	0/0	0/1	0/1	0/1	0/1	0/0	0/1	0/1	0/1	0/0	0/1	0/1	0/1	0/0	0/0	0/1	0/0	0/0	0/1	0/0	0/1	0/0	0/1	0/0	0/0	0/1	0/0	0/1	0/0	0/0	0/0	0/0	0/0
SC1.4	4976720	AX-93214903	G	A	.	.	PR	GT	0/0	0/0	0/0	0/0	0/1	0/0	0/0	0/0	0/0	0/1	0/0	0/0	0/0	0/0	0/0	0/0	0/0	0/0	0/1	0/0	0/1	0/1	0/1	0/1	0/1	0/0	0/1	0/0	0/1	0/0	0/0	0/0	0/0	0/1	0/1	0/1	0/1	0/0	0/0	0/0	0/1	0/0	0/1	0/1	0/1	0/0	0/1	0/1	0/1	0/1	0/0	0/0	0/0	0/0	0/0	0/0	0/0	0/0	0/0	0/0	0/0	0/0	0/0	0/1	0/0	0/1	0/0	0/1	0/0	0/0	0/0	0/0	0/0	0/1	0/0	0/1	1/1	1/1	1/1	0/0	1/1	0/1	0/1	0/0	0/1	1/1	1/1	0/0	0/0	0/1	0/0	0/0	0/1	0/0	1/1	0/0	0/1	0/0	0/0	1/1	0/0	1/1	0/0	0/0	0/0	0/0	0/0
SC1.4	4979415	AX-93214904	C	T	.	.	PR	GT	0/0	0/0	0/0	0/0	0/1	0/0	0/0	0/0	0/0	0/1	0/0	0/0	0/0	0/0	0/0	0/0	0/0	0/0	0/1	0/0	0/1	0/1	0/1	0/1	0/1	0/0	0/1	0/0	0/1	0/0	0/0	0/0	0/0	0/1	0/1	0/1	0/1	0/0	0/0	0/0	0/1	0/0	0/1	0/1	0/1	0/0	0/1	0/1	0/1	0/1	0/0	0/0	0/0	0/0	0/0	0/0	0/0	0/0	0/0	0/0	0/0	0/0	0/0	0/1	0/0	0/1	0/0	0/1	0/0	0/0	0/0	0/0	0/0	0/1	0/0	0/1	1/1	1/1	1/1	0/0	1/1	0/1	0/1	0/0	0/1	1/1	1/1	0/0	0/0	0/1	0/0	0/0	0/1	0/0	1/1	0/0	0/1	0/0	0/0	1/1	0/0	1/1	0/0	0/0	0/0	0/0	0/0
SC1.4	4979676	AX-93214905	A	G	.	.	PR	GT	0/0	0/0	0/0	0/0	0/1	0/0	0/0	0/0	0/0	0/1	0/0	0/0	0/0	0/0	0/0	0/0	0/0	0/0	0/1	0/0	0/1	0/1	0/1	0/1	0/1	0/0	0/1	0/0	0/1	0/0	0/0	0/0	0/0	0/1	0/1	0/1	0/1	0/0	0/0	0/0	0/1	0/0	0/1	0/1	0/1	0/0	0/1	0/1	0/1	0/1	0/0	0/0	0/0	0/0	0/0	0/0	0/0	0/0	0/0	0/0	0/0	0/0	0/0	0/1	0/0	0/1	0/0	0/1	0/0	0/0	0/0	0/0	0/0	0/1	0/0	0/1	1/1	1/1	1/1	0/0	1/1	0/1	0/1	0/0	0/1	1/1	1/1	0/0	0/0	0/1	0/0	0/0	0/1	0/0	1/1	0/0	0/1	0/0	0/0	1/1	0/0	1/1	0/0	0/0	0/0	0/0	0/0
SC1.4	5029734	AX-93214907	T	.	.	.	PR	GT	0/0	0/0	0/0	0/0	0/0	0/0	0/0	0/0	0/0	0/0	0/0	0/0	0/0	0/0	0/0	0/0	0/0	0/0	0/0	0/0	0/0	0/0	0/0	0/0	0/0	0/0	0/0	0/0	0/0	0/0	0/0	0/0	0/0	0/0	0/0	0/0	0/0	0/0	0/0	0/0	0/0	0/0	0/0	0/0	0/0	0/0	0/0	0/0	0/0	0/0	0/0	0/0	0/0	0/0	0/0	0/0	0/0	0/0	0/0	0/0	0/0	0/0	0/0	0/0	0/0	0/0	0/0	0/0	0/0	0/0	0/0	0/0	0/0	0/0	0/0	0/0	0/0	0/0	0/0	0/0	0/0	0/0	0/0	0/0	0/0	0/0	0/0	0/0	0/0	0/0	0/0	0/0	0/0	0/0	0/0	0/0	0/0	0/0	0/0	0/0	0/0	0/0	0/0	0/0	0/0	0/0	0/0
SC1.4	5032056	AX-93214909	A	G	.	.	PR	GT	0/0	0/0	0/0	0/0	0/0	0/0	0/0	0/0	0/0	0/0	0/0	0/0	0/0	0/0	0/0	0/0	0/0	0/0	0/0	0/0	0/0	0/0	0/0	0/0	0/0	0/0	0/0	0/0	0/0	0/0	0/0	0/0	0/0	0/0	0/0	0/0	0/0	0/0	0/0	0/0	0/0	0/0	0/0	0/0	0/0	0/0	0/0	0/0	0/0	0/0	0/0	0/0	0/0	0/0	0/0	0/0	0/0	0/0	0/0	0/0	0/0	0/0	0/0	0/0	0/0	0/0	0/0	0/0	0/0	0/0	0/0	0/0	0/0	0/0	0/0	0/0	0/0	0/0	0/0	0/0	0/0	0/1	0/0	0/1	0/0	0/0	0/0	0/1	0/0	0/0	0/1	0/0	0/0	0/0	0/0	0/0	0/0	0/1	0/0	0/0	0/1	0/0	0/0	0/0	0/0	0/0	0/0
SC1.4	5132147	AX-93214913	G	T	.	.	PR	GT	0/0	./.	0/0	0/0	0/1	0/0	0/0	0/1	0/0	0/1	0/0	0/0	0/0	0/0	0/1	0/0	0/0	0/0	0/1	0/0	0/1	0/1	0/1	0/1	0/1	0/0	0/1	0/0	0/1	0/0	0/0	0/0	0/1	0/1	0/1	0/1	0/1	0/0	0/0	0/0	0/1	0/0	0/1	0/1	0/1	0/0	0/1	0/1	0/1	0/1	0/0	0/0	0/0	0/1	0/1	0/0	1/1	1/1	0/0	0/0	0/1	0/0	0/0	0/1	0/0	0/1	0/0	0/1	0/0	0/0	0/0	0/0	0/0	0/1	0/0	0/1	1/1	1/1	1/1	0/1	1/1	0/1	0/1	0/0	0/1	1/1	1/1	0/0	0/0	0/1	0/0	0/0	0/1	1/1	1/1	1/1	1/1	0/1	0/1	1/1	0/0	1/1	0/0	0/0	0/0	0/0	0/0
SC1.4	5142662	AX-93214914	T	A	.	.	PR	GT	0/0	0/0	0/0	0/0	0/0	0/1	0/0	0/0	0/0	0/0	0/0	0/0	0/0	0/0	0/0	0/0	0/0	0/0	0/0	0/0	0/0	0/0	0/0	0/0	0/1	0/0	0/0	0/1	0/0	0/1	0/0	0/1	0/0	0/0	0/0	0/1	0/0	0/0	0/0	0/0	0/0	0/0	0/0	0/0	0/0	0/0	0/0	0/0	0/0	0/0	0/0	0/0	0/0	0/0	0/0	0/0	0/0	0/0	0/0	0/0	0/0	0/0	0/0	0/0	0/0	0/0	0/0	0/0	0/0	0/0	0/0	0/0	0/0	0/0	0/0	0/0	0/0	0/0	0/0	0/0	0/0	0/0	0/0	0/0	0/0	0/0	0/0	0/0	0/0	0/0	0/0	1/1	0/0	0/0	0/0	0/0	0/0	0/0	0/0	0/0	0/1	0/0	0/0	0/0	0/0	0/0	0/0
SC1.4	5151015	AX-93214915	C	T	.	.	PR	GT	0/0	0/1	0/0	0/1	0/0	0/0	0/0	0/0	0/1	0/0	0/0	0/0	0/0	0/0	0/0	0/0	0/0	0/0	0/0	0/1	0/0	0/1	0/0	0/0	0/0	0/0	0/0	0/0	0/0	0/0	0/1	0/0	0/0	0/0	0/0	0/0	0/0	0/0	0/0	0/0	0/0	0/0	0/0	0/0	0/0	0/0	0/0	0/0	0/0	0/0	0/0	0/0	0/0	0/0	0/0	0/0	0/0	0/0	0/0	0/0	0/0	0/0	0/0	0/0	0/0	0/0	0/0	0/0	0/0	0/0	0/0	0/0	0/0	0/0	0/0	0/0	0/0	0/0	0/0	0/0	0/0	0/0	0/0	0/0	0/0	0/0	0/0	0/0	0/0	0/1	0/0	0/0	0/0	0/0	0/0	0/0	0/0	0/0	0/0	0/0	0/0	0/0	0/0	0/0	0/0	0/0	0/0
SC1.4	5151465	AX-93214916	T	C	.	.	PR	GT	0/0	1/1	0/0	0/1	0/1	0/0	0/0	0/1	0/1	0/1	0/0	0/0	0/0	0/0	0/1	0/0	0/0	0/0	0/1	0/1	0/1	1/1	0/1	0/1	0/1	0/0	0/1	0/0	0/1	0/0	0/1	0/0	0/1	0/1	0/1	0/1	0/1	0/0	0/0	0/0	0/1	0/0	0/1	0/1	0/1	0/0	0/1	0/1	0/1	0/1	0/0	0/0	0/0	0/1	0/1	0/0	1/1	1/1	0/0	0/0	0/1	0/0	0/0	0/1	0/0	0/1	0/0	0/1	0/0	0/0	0/0	0/0	0/0	0/1	0/0	1/1	1/1	1/1	1/1	1/1	1/1	0/1	1/1	0/1	1/1	1/1	1/1	0/0	0/0	1/1	0/0	0/0	0/1	1/1	1/1	1/1	1/1	0/1	0/1	1/1	0/0	1/1	0/0	0/0	0/0	0/0	0/0
SC1.4	5158353	AX-93214918	A	G	.	.	PR	GT	0/0	1/1	0/0	0/0	0/1	0/0	0/0	0/1	0/0	0/1	0/0	0/0	0/0	0/0	0/1	0/0	0/0	0/0	0/1	0/0	0/1	1/1	0/1	0/1	0/1	0/0	0/1	0/0	0/1	0/0	0/0	0/0	0/1	0/1	0/1	0/1	0/1	0/0	0/0	0/0	0/1	0/0	0/1	0/1	0/1	0/0	0/1	0/1	0/1	0/1	0/0	0/0	0/0	0/1	0/1	0/0	1/1	1/1	0/0	0/0	0/1	0/0	0/0	0/1	0/0	0/1	0/0	0/1	0/0	0/0	0/0	0/0	0/0	0/1	0/0	0/1	1/1	1/1	1/1	0/1	1/1	0/1	0/1	0/0	0/1	1/1	1/1	0/0	0/0	1/1	0/0	0/0	0/1	1/1	1/1	1/1	1/1	0/1	0/1	1/1	0/0	1/1	0/0	0/0	0/0	0/0	0/0
SC1.4	5158751	AX-93214919	T	C	.	.	PR	GT	0/0	0/0	0/0	0/0	0/0	0/0	0/0	0/0	0/0	0/0	0/0	0/0	0/0	0/0	0/0	0/0	0/0	0/0	0/0	0/0	0/0	0/0	0/0	0/0	0/0	0/0	0/0	0/0	0/0	0/0	0/0	0/0	0/0	0/0	0/0	0/0	0/0	0/0	0/0	0/0	0/0	0/0	0/0	0/0	0/0	0/0	0/0	0/0	0/0	0/0	0/0	0/0	0/0	0/0	0/0	0/0	0/0	0/0	0/0	0/0	0/0	0/0	0/0	0/0	0/0	0/0	0/0	0/0	0/0	0/0	0/0	0/0	0/0	0/0	0/0	0/0	0/0	0/0	0/0	0/0	0/0	0/1	0/0	0/1	0/0	0/0	0/0	0/1	0/0	0/0	0/1	0/0	0/0	0/0	0/0	0/0	0/0	0/1	0/0	0/0	0/1	0/0	0/0	0/0	0/0	0/0	0/0
SC1.5	120085	AX-93214920	A	.	.	.	PR	GT	0/0	0/0	0/0	0/0	0/0	0/0	0/0	0/0	0/0	0/0	0/0	0/0	0/0	0/0	0/0	0/0	0/0	0/0	0/0	0/0	0/0	0/0	0/0	0/0	0/0	0/0	0/0	0/0	0/0	0/0	0/0	0/0	0/0	0/0	0/0	0/0	0/0	0/0	0/0	0/0	0/0	0/0	0/0	0/0	0/0	0/0	0/0	0/0	0/0	0/0	0/0	0/0	0/0	0/0	0/0	0/0	0/0	0/0	0/0	0/0	0/0	0/0	0/0	0/0	0/0	0/0	0/0	0/0	0/0	0/0	0/0	0/0	0/0	0/0	0/0	0/0	0/0	0/0	0/0	0/0	0/0	0/0	0/0	0/0	0/0	0/0	0/0	0/0	0/0	0/0	0/0	0/0	0/0	0/0	0/0	0/0	0/0	0/0	0/0	0/0	0/0	0/0	0/0	0/0	0/0	0/0	0/0
SC1.5	188059	AX-93214924	G	A	.	.	PR	GT	0/1	0/0	0/0	0/0	0/0	0/0	0/0	0/0	0/1	0/0	0/0	0/1	0/0	0/1	0/1	0/0	0/0	0/0	0/1	0/0	0/0	0/0	0/0	0/0	0/0	0/0	0/0	0/0	0/1	0/0	0/0	0/0	0/0	0/0	0/0	0/0	0/1	0/0	0/0	0/0	0/0	0/0	0/0	0/0	0/0	0/0	0/0	0/0	0/0	0/0	0/0	0/0	0/0	0/0	1/1	0/0	0/1	0/0	0/0	0/0	0/0	0/1	0/0	0/1	0/0	0/1	0/1	0/0	0/1	0/1	0/1	0/0	0/1	0/0	0/1	0/0	0/0	0/1	0/0	0/1	0/0	0/0	0/0	0/0	0/0	0/0	0/1	0/0	0/0	0/0	0/0	0/0	0/1	0/0	0/0	0/0	0/0	0/0	0/0	0/0	0/0	0/0	0/0	0/0	0/0	0/1	1/1
SC1.5	227024	AX-93214927	G	T	.	.	PR	GT	1/1	1/1	0/1	1/1	0/1	0/1	0/1	0/0	1/1	1/1	0/0	0/1	0/1	0/1	0/1	1/1	0/1	0/1	0/1	0/1	0/1	0/1	0/1	1/1	0/0	0/1	0/1	0/1	1/1	0/0	1/1	0/0	0/0	0/1	./.	0/1	1/1	0/0	0/0	0/0	0/1	0/0	0/0	0/1	0/0	0/0	1/1	0/0	0/0	0/1	0/0	0/1	0/1	0/0	0/0	0/0	0/0	0/0	0/0	0/0	0/0	0/0	0/0	0/0	0/1	0/0	0/1	0/1	0/1	0/0	0/1	0/0	0/1	0/1	0/1	0/0	0/0	0/1	0/0	0/1	0/0	0/0	0/0	0/1	0/0	0/0	0/0	0/1	0/0	0/0	0/1	0/1	0/0	0/1	0/1	0/1	0/0	1/1	0/0	0/1	0/1	0/0	0/1	0/1	0/0	0/1	0/0
SC1.5	227298	AX-93214928	T	.	.	.	PR	GT	0/0	0/0	0/0	0/0	0/0	0/0	0/0	0/0	0/0	0/0	0/0	0/0	0/0	0/0	0/0	0/0	0/0	0/0	0/0	0/0	0/0	0/0	0/0	0/0	0/0	0/0	0/0	0/0	0/0	0/0	0/0	0/0	0/0	0/0	0/0	0/0	0/0	0/0	0/0	0/0	0/0	0/0	0/0	0/0	0/0	0/0	0/0	0/0	0/0	0/0	0/0	0/0	0/0	0/0	0/0	0/0	0/0	0/0	0/0	0/0	0/0	0/0	0/0	0/0	0/0	0/0	0/0	0/0	0/0	0/0	0/0	0/0	0/0	0/0	0/0	0/0	0/0	0/0	0/0	0/0	0/0	0/0	0/0	0/0	0/0	0/0	0/0	0/0	0/0	0/0	0/0	0/0	0/0	0/0	0/0	0/0	0/0	0/0	0/0	0/0	0/0	0/0	0/0	0/0	0/0	0/0	0/0
SC1.5	227894	AX-93214931	T	.	.	.	PR	GT	0/0	0/0	0/0	0/0	0/0	0/0	0/0	0/0	0/0	0/0	0/0	0/0	0/0	0/0	0/0	0/0	0/0	0/0	0/0	0/0	0/0	0/0	0/0	0/0	0/0	0/0	0/0	0/0	0/0	0/0	0/0	0/0	0/0	0/0	0/0	0/0	0/0	0/0	0/0	0/0	0/0	0/0	0/0	0/0	0/0	0/0	0/0	0/0	0/0	0/0	0/0	0/0	0/0	0/0	0/0	0/0	0/0	0/0	0/0	0/0	0/0	0/0	0/0	0/0	0/0	0/0	0/0	0/0	0/0	0/0	0/0	0/0	0/0	0/0	0/0	0/0	0/0	0/0	0/0	0/0	0/0	0/0	0/0	0/0	0/0	0/0	0/0	0/0	0/0	0/0	0/0	0/0	0/0	0/0	0/0	0/0	0/0	0/0	0/0	0/0	0/0	0/0	0/0	0/0	0/0	0/0	0/0
SC1.5	228165	AX-93214932	C	.	.	.	PR	GT	0/0	0/0	0/0	0/0	0/0	0/0	0/0	0/0	0/0	0/0	0/0	0/0	0/0	0/0	0/0	0/0	0/0	0/0	0/0	0/0	0/0	0/0	0/0	0/0	0/0	0/0	0/0	0/0	0/0	0/0	0/0	0/0	0/0	0/0	0/0	0/0	0/0	0/0	0/0	0/0	0/0	0/0	0/0	0/0	0/0	0/0	0/0	0/0	0/0	0/0	0/0	0/0	0/0	0/0	0/0	0/0	0/0	0/0	0/0	0/0	0/0	0/0	0/0	0/0	0/0	0/0	0/0	0/0	0/0	0/0	0/0	0/0	0/0	0/0	0/0	0/0	0/0	0/0	0/0	0/0	0/0	0/0	0/0	0/0	0/0	0/0	0/0	0/0	0/0	0/0	0/0	0/0	0/0	0/0	0/0	0/0	0/0	0/0	0/0	0/0	0/0	0/0	0/0	0/0	0/0	0/0	0/0
SC1.5	228313	AX-93214933	A	G	.	.	PR	GT	0/0	0/0	0/1	0/0	0/1	0/1	0/1	1/1	0/0	0/0	1/1	0/1	0/1	./.	0/1	0/0	0/1	0/1	0/1	0/1	0/1	0/1	0/1	0/0	1/1	0/1	0/1	0/1	0/0	1/1	0/0	0/1	1/1	0/1	0/0	0/0	0/0	1/1	1/1	1/1	0/0	1/1	0/1	0/1	1/1	0/1	0/0	1/1	1/1	0/1	0/1	0/1	0/1	1/1	1/1	0/1	1/1	1/1	1/1	0/1	0/1	0/1	0/0	0/1	0/0	0/1	0/1	0/0	0/1	0/1	0/1	0/0	0/1	0/0	0/1	1/1	1/1	0/1	1/1	0/1	1/1	1/1	1/1	0/1	1/1	0/1	1/1	0/0	0/0	0/1	0/1	0/1	0/1	0/1	0/0	0/1	0/1	0/0	0/1	0/0	0/0	0/0	0/1	0/1	0/1	0/1	1/1
SC1.5	242423	AX-93214935	G	T	.	.	PR	GT	0/1	0/0	0/1	0/0	0/1	0/1	0/0	0/0	1/1	0/1	0/0	1/1	0/1	1/1	0/1	1/1	0/0	0/1	1/1	0/0	0/1	0/0	0/0	1/1	0/0	0/0	0/1	0/0	0/1	0/0	0/1	0/0	0/0	0/1	0/1	0/0	0/1	0/0	0/0	0/0	0/0	0/1	0/0	0/0	0/1	0/1	0/0	0/1	0/1	0/1	0/1	0/1	0/0	0/0	1/1	0/0	0/1	0/0	0/0	0/0	0/0	0/1	0/0	0/1	0/0	0/1	1/1	0/0	0/1	0/1	0/1	0/0	0/1	0/0	0/1	0/0	0/0	1/1	0/0	1/1	0/0	0/0	./.	1/1	0/0	0/0	1/1	0/0	0/0	0/0	0/0	0/0	0/1	0/0	0/0	0/0	0/0	0/0	0/0	0/0	0/0	0/0	0/0	0/0	0/0	0/0	0/0
SC1.5	262309	AX-93214937	C	A	.	.	PR	GT	0/1	1/1	0/1	1/1	0/1	0/1	0/1	0/0	0/1	0/1	0/0	0/0	0/1	0/1	0/0	0/1	0/1	0/1	0/0	0/1	0/0	0/1	0/1	1/1	0/0	0/1	0/0	0/1	0/1	0/0	1/1	0/1	0/0	0/1	0/1	1/1	0/1	0/0	0/0	0/0	0/1	0/1	0/1	0/0	0/1	1/1	0/0	0/1	0/1	0/1	1/1	0/1	0/1	0/0	0/0	0/1	0/0	0/0	0/0	0/1	0/1	0/1	1/1	0/1	0/1	0/1	0/1	0/1	1/1	0/1	1/1	0/0	1/1	0/1	1/1	0/1	0/0	0/1	0/1	0/1	0/1	0/1	1/1	1/1	0/1	0/1	0/1	1/1	1/1	0/1	0/1	0/1	0/1	0/1	1/1	0/1	0/1	1/1	0/1	1/1	1/1	0/0	0/1	0/1	0/1	0/1	0/0
SC1.5	263509	AX-93214938	G	T	.	.	PR	GT	0/1	1/1	0/0	1/1	0/0	0/0	0/1	0/0	0/0	1/1	0/0	0/0	0/0	0/0	0/0	0/0	0/1	0/0	0/0	0/1	0/0	0/1	0/1	0/0	0/0	0/1	0/0	0/1	0/1	0/0	0/1	0/1	0/0	0/0	./.	1/1	0/1	0/0	0/0	0/0	1/1	0/1	0/1	0/0	0/1	1/1	0/1	0/1	0/1	1/1	1/1	1/1	0/1	0/0	0/0	0/1	0/0	0/0	0/0	0/1	0/1	0/1	1/1	0/0	1/1	0/0	0/0	1/1	0/1	0/0	0/1	0/0	0/1	1/1	0/1	0/1	0/0	1/1	0/1	1/1	0/1	0/1	1/1	0/1	0/1	0/1	0/1	1/1	1/1	0/1	0/1	0/1	0/1	0/1	1/1	0/1	0/1	1/1	0/1	1/1	1/1	0/1	0/1	0/1	0/1	1/1	./.
SC1.5	292174	AX-93214939	T	C	.	.	PR	GT	0/1	0/0	0/0	0/0	0/0	0/0	0/0	0/0	0/1	0/0	0/0	1/1	0/0	0/1	0/1	0/0	0/0	0/0	1/1	0/0	0/0	0/0	0/0	0/0	0/0	0/0	0/0	0/0	0/1	0/0	0/0	0/0	0/0	0/0	0/0	0/0	0/1	0/0	0/0	0/0	0/0	0/0	0/0	0/0	0/0	0/0	0/0	0/0	0/0	0/0	0/0	0/0	0/0	0/0	1/1	0/0	0/1	0/0	0/0	0/0	0/0	0/1	0/0	0/0	0/0	0/0	0/0	0/0	0/0	0/0	0/0	0/0	0/0	0/0	0/0	0/0	0/0	0/0	0/0	0/0	0/0	0/0	0/0	0/0	0/0	0/0	0/0	0/0	0/0	0/0	0/0	0/0	0/1	0/0	0/0	0/0	0/0	0/0	0/0	0/0	0/0	0/0	0/0	0/0	0/0	0/0	0/0
SC1.5	344513	AX-93214942	C	.	.	.	PR	GT	0/0	0/0	0/0	0/0	0/0	0/0	0/0	0/0	0/0	0/0	0/0	0/0	0/0	0/0	0/0	0/0	0/0	0/0	0/0	0/0	0/0	0/0	0/0	0/0	0/0	0/0	0/0	0/0	0/0	0/0	0/0	0/0	0/0	0/0	0/0	0/0	0/0	0/0	0/0	0/0	0/0	0/0	0/0	0/0	0/0	0/0	0/0	0/0	0/0	0/0	0/0	0/0	0/0	0/0	0/0	0/0	0/0	0/0	0/0	0/0	0/0	0/0	0/0	0/0	0/0	0/0	0/0	0/0	0/0	0/0	0/0	0/0	0/0	0/0	0/0	0/0	0/0	0/0	0/0	0/0	0/0	0/0	0/0	0/0	0/0	0/0	0/0	0/0	0/0	0/0	0/0	0/0	0/0	0/0	0/0	0/0	0/0	0/0	0/0	0/0	0/0	0/0	0/0	0/0	0/0	0/0	0/0
SC1.5	430020	AX-93214948	T	A	.	.	PR	GT	0/1	0/0	1/1	0/0	1/1	1/1	0/1	1/1	1/1	0/1	1/1	1/1	1/1	1/1	1/1	1/1	0/0	1/1	1/1	0/0	1/1	0/1	0/0	1/1	1/1	0/1	1/1	0/0	0/1	1/1	0/1	0/0	1/1	1/1	0/1	0/0	0/1	0/1	1/1	0/1	1/1	0/0	1/1	1/1	0/0	0/1	1/1	0/0	0/0	0/1	./.	0/1	0/0	0/1	0/0	0/0	0/0	0/1	0/1	0/0	0/0	0/0	0/0	1/1	0/1	1/1	1/1	0/0	0/1	1/1	0/1	1/1	0/1	0/1	0/1	0/0	1/1	0/1	./.	0/1	0/1	0/0	0/0	0/1	0/1	1/1	0/0	0/0	0/0	1/1	0/0	0/1	0/1	0/0	0/0	0/1	0/1	0/0	1/1	0/0	0/0	0/1	0/0	0/0	0/0	0/0	0/0
SC1.5	513663	AX-93214952	C	A	.	.	PR	GT	0/0	0/0	0/0	0/0	0/0	0/0	0/0	0/1	0/0	0/0	0/1	0/0	0/0	0/0	0/1	0/0	0/1	0/0	0/0	0/0	0/1	0/0	1/1	0/0	0/0	0/1	0/0	0/1	0/1	0/1	0/0	0/1	0/0	0/0	0/0	0/1	0/1	1/1	0/0	1/1	0/0	0/1	0/0	0/0	0/1	0/1	0/0	0/1	0/1	0/1	0/1	0/1	0/1	0/0	0/0	0/0	0/0	0/0	0/0	0/0	0/0	0/0	0/0	0/0	0/0	0/0	0/1	0/0	0/0	0/0	0/0	0/0	0/0	0/0	0/0	0/1	1/1	0/0	0/1	0/0	0/1	0/1	0/0	0/0	0/1	0/1	0/0	0/1	0/1	1/1	0/1	1/1	1/1	0/0	0/1	0/1	0/1	0/1	1/1	1/1	0/1	0/0	0/1	0/1	0/1	0/0	0/0
SC1.5	542549	AX-93214954	T	C	.	.	PR	GT	0/1	1/1	0/0	1/1	0/1	0/1	0/1	0/0	0/1	0/1	0/0	0/0	1/1	0/1	0/0	0/1	0/1	1/1	0/0	./.	0/0	0/1	0/1	1/1	0/0	0/1	0/0	0/1	0/1	0/0	0/1	0/1	0/0	0/0	0/1	1/1	0/1	0/0	0/0	0/0	0/1	0/0	1/1	0/0	0/0	0/1	0/0	0/0	0/0	0/0	0/1	0/0	0/1	0/0	1/1	0/1	./.	0/0	0/0	./.	1/1	1/1	1/1	0/1	0/1	0/1	0/1	1/1	1/1	1/1	1/1	0/0	1/1	0/1	1/1	0/1	0/0	1/1	0/1	1/1	0/1	0/1	1/1	0/1	0/1	0/1	1/1	0/1	0/0	0/0	1/1	0/1	0/0	1/1	0/1	0/1	0/0	1/1	0/0	0/1	0/1	1/1	0/0	0/0	0/1	0/0	0/0
SC1.5	542745	AX-93214955	G	A	.	.	PR	GT	0/0	0/0	0/0	0/0	0/0	0/0	0/0	0/1	0/0	0/0	0/1	0/0	0/0	0/0	0/1	0/0	0/1	0/0	0/0	0/0	0/1	0/0	0/1	0/0	0/0	0/0	0/0	0/1	0/0	0/1	0/0	0/1	0/0	0/0	0/0	0/0	0/0	1/1	0/0	1/1	0/0	0/1	0/0	0/0	0/1	0/1	0/0	0/1	0/1	0/1	0/1	0/1	0/1	0/0	0/0	0/0	0/0	0/0	0/0	0/0	0/0	0/0	0/0	0/0	0/0	0/0	0/1	0/0	0/0	0/0	0/0	0/0	0/0	0/0	0/0	0/1	1/1	0/0	0/1	0/0	0/1	0/1	0/0	0/0	0/1	0/1	0/0	0/1	1/1	1/1	0/0	0/1	1/1	0/0	0/1	0/1	1/1	0/0	1/1	0/1	0/1	0/0	0/1	0/1	0/1	0/0	0/0
SC1.5	551574	AX-93214956	T	C	.	.	PR	GT	0/0	0/0	0/0	0/0	0/0	0/0	0/0	0/1	0/0	0/0	0/1	0/0	0/0	0/0	0/1	0/0	0/1	0/0	0/0	0/0	0/1	0/0	0/1	0/0	0/0	0/0	0/0	0/1	0/0	0/1	0/0	0/1	0/0	0/0	0/0	0/0	0/0	1/1	0/0	1/1	0/0	0/0	0/0	0/0	0/0	0/0	0/0	0/0	0/0	0/0	0/0	0/0	0/1	0/0	0/0	0/0	0/0	0/0	0/0	0/0	0/0	0/0	0/0	0/0	0/0	0/0	0/1	0/0	0/0	0/0	0/0	0/0	0/0	0/0	0/0	0/1	1/1	0/0	0/1	0/0	0/1	0/1	0/0	0/0	0/1	0/1	0/0	0/0	1/1	1/1	0/0	0/1	0/1	0/0	0/0	0/1	1/1	0/0	1/1	0/1	0/0	0/0	0/1	0/1	0/1	0/0	0/0
SC1.5	968441	AX-93214971	C	T	.	.	PR	GT	0/0	0/0	0/1	0/0	0/1	0/1	0/0	0/1	0/1	0/0	0/1	0/0	0/1	0/1	0/1	0/1	0/1	0/1	0/0	0/0	0/1	0/0	0/1	1/1	0/0	0/0	0/0	0/1	0/0	0/1	0/1	0/1	0/0	0/1	0/0	0/0	0/0	1/1	0/0	1/1	0/0	0/0	0/0	0/0	0/0	0/0	0/0	0/0	0/0	0/0	0/0	0/0	0/1	0/0	1/1	0/0	0/1	0/0	0/0	0/0	0/0	0/1	0/0	0/1	0/0	0/1	0/1	0/0	0/1	0/1	0/1	0/0	0/1	0/0	0/1	0/1	0/0	0/1	0/1	0/1	0/1	0/1	1/1	1/1	0/1	0/0	0/1	0/0	0/0	0/0	0/0	0/0	0/0	0/0	0/0	0/0	0/0	0/0	0/0	0/0	0/0	0/0	0/1	0/1	0/1	0/0	0/0
SC1.5	983226	AX-93214972	C	T	.	.	PR	GT	0/0	0/0	0/1	0/0	0/1	0/1	0/0	0/1	0/1	0/0	0/1	0/0	0/1	0/1	0/1	0/1	0/1	0/1	0/0	0/0	0/1	0/0	0/1	1/1	0/0	0/0	0/0	0/1	0/0	0/1	0/1	1/1	0/0	0/1	0/0	0/0	0/0	1/1	0/0	1/1	0/0	0/0	0/0	0/0	0/0	0/0	0/0	0/0	0/0	0/0	0/0	0/0	0/1	0/0	1/1	0/0	0/1	0/0	0/0	0/0	0/0	1/1	./.	0/1	0/0	0/1	0/1	0/0	0/1	0/1	0/1	0/0	0/1	0/0	0/1	0/1	0/0	0/1	0/1	0/1	0/1	0/1	1/1	1/1	0/1	0/0	0/1	0/0	0/0	0/0	0/0	0/0	0/0	0/0	0/0	0/0	0/0	0/0	0/0	0/0	0/0	0/0	0/1	0/1	1/1	0/0	./.
SC1.5	985390	AX-93214973	G	A	.	.	PR	GT	0/0	0/0	0/0	0/0	0/0	0/0	0/0	0/0	0/0	0/0	0/0	0/0	0/0	0/0	0/0	0/0	0/0	0/1	0/0	0/1	0/0	0/0	0/0	0/0	0/1	0/0	0/1	0/0	0/0	0/0	0/0	0/0	0/1	0/1	0/0	0/0	0/0	0/0	0/0	0/0	0/0	0/1	0/1	0/1	0/1	0/0	0/0	0/1	0/1	0/0	0/0	0/0	0/0	0/1	0/0	0/0	0/0	0/1	0/1	0/1	0/1	0/0	0/0	0/1	0/1	0/1	0/1	0/0	0/0	0/0	0/0	1/1	0/0	0/1	0/0	0/0	0/0	0/0	0/0	0/0	0/0	0/0	0/0	0/0	0/0	0/1	0/0	0/0	0/0	0/0	0/1	0/0	0/0	0/1	0/0	0/0	0/0	0/0	0/0	0/0	0/0	0/0	0/0	0/0	0/0	0/0	0/0
SC1.5	1027476	AX-93214975	G	A	.	.	PR	GT	1/1	1/1	0/1	1/1	0/1	0/1	0/1	0/1	1/1	0/1	0/1	0/1	0/1	1/1	1/1	0/1	1/1	0/1	0/1	0/1	0/1	0/1	0/1	1/1	0/0	0/0	0/0	1/1	0/1	0/1	1/1	1/1	0/0	0/1	0/1	0/1	0/1	1/1	0/0	1/1	0/0	0/0	0/0	0/0	0/0	0/0	0/0	0/0	0/0	0/0	0/0	0/0	1/1	0/0	1/1	0/1	0/1	0/0	0/0	0/1	0/1	1/1	1/1	./.	0/0	./.	0/1	0/0	0/1	0/1	0/1	0/0	0/1	0/0	0/1	1/1	1/1	0/1	1/1	0/1	1/1	1/1	1/1	1/1	1/1	0/1	0/1	0/1	0/1	0/1	0/0	0/1	0/1	0/0	0/1	0/1	0/1	0/0	0/1	0/0	0/1	0/0	0/1	0/1	0/1	0/1	1/1
SC1.5	1037578	AX-93214976	T	.	.	.	PR	GT	0/0	0/0	0/0	0/0	0/0	0/0	0/0	0/0	0/0	0/0	0/0	0/0	0/0	0/0	0/0	0/0	0/0	0/0	0/0	0/0	0/0	0/0	0/0	0/0	0/0	0/0	0/0	0/0	0/0	0/0	0/0	0/0	0/0	0/0	0/0	0/0	0/0	0/0	0/0	0/0	0/0	0/0	0/0	0/0	0/0	0/0	0/0	0/0	0/0	0/0	0/0	0/0	0/0	0/0	0/0	0/0	0/0	0/0	0/0	0/0	0/0	0/0	0/0	0/0	0/0	0/0	0/0	0/0	0/0	0/0	0/0	0/0	0/0	0/0	0/0	0/0	0/0	0/0	0/0	0/0	0/0	0/0	0/0	0/0	0/0	0/0	0/0	0/0	0/0	0/0	0/0	0/0	0/0	0/0	0/0	0/0	0/0	0/0	0/0	0/0	0/0	0/0	0/0	0/0	0/0	0/0	0/0
SC1.5	1045375	AX-93214977	C	.	.	.	PR	GT	0/0	0/0	0/0	0/0	0/0	0/0	0/0	0/0	0/0	0/0	0/0	0/0	0/0	0/0	0/0	0/0	0/0	0/0	0/0	0/0	0/0	0/0	0/0	0/0	0/0	0/0	0/0	0/0	0/0	0/0	0/0	0/0	0/0	0/0	0/0	0/0	0/0	0/0	0/0	0/0	./.	0/0	0/0	./.	0/0	0/0	0/0	0/0	0/0	0/0	0/0	0/0	0/0	0/0	0/0	0/0	0/0	0/0	0/0	0/0	0/0	0/0	0/0	0/0	0/0	0/0	0/0	0/0	0/0	0/0	0/0	0/0	0/0	0/0	0/0	0/0	0/0	0/0	0/0	0/0	0/0	0/0	0/0	0/0	0/0	0/0	0/0	0/0	0/0	0/0	0/0	0/0	0/0	./.	0/0	0/0	0/0	0/0	0/0	0/0	0/0	0/0	0/0	0/0	0/0	0/0	0/0
SC1.5	1079424	AX-93214978	G	A	.	.	PR	GT	0/0	0/0	0/1	0/0	0/1	0/1	0/1	0/1	0/0	0/0	0/1	0/0	0/0	0/0	0/0	0/0	0/0	0/0	0/0	0/0	0/0	0/1	0/1	0/0	0/1	1/1	0/0	0/0	0/1	0/1	0/0	0/0	0/1	0/0	0/0	0/1	0/1	0/0	1/1	0/0	0/0	0/1	0/0	0/0	0/1	0/1	0/0	0/1	0/1	0/1	0/1	0/1	0/0	0/0	0/0	0/0	0/0	0/0	0/0	0/0	0/0	0/0	0/0	0/0	0/1	0/0	0/0	1/1	0/1	0/1	0/1	0/0	0/1	0/1	0/1	0/0	0/0	0/1	0/0	0/1	0/0	0/0	0/0	0/0	0/0	0/0	0/0	0/0	0/0	0/0	0/1	0/1	0/1	0/0	0/0	0/0	0/0	0/1	0/0	0/1	0/0	1/1	0/1	0/1	0/1	0/1	0/0
SC1.5	1099259	AX-93214979	G	T	.	.	PR	GT	0/0	0/0	0/0	0/0	0/0	0/0	0/0	0/0	0/0	0/0	0/0	0/0	0/0	0/0	0/0	0/0	0/0	0/0	0/0	0/0	0/0	0/0	0/1	0/0	0/0	0/1	0/0	0/0	0/1	0/0	0/0	0/0	0/0	0/0	0/0	0/1	0/1	0/0	0/0	0/0	0/0	0/0	0/0	0/0	0/0	0/0	0/0	0/0	0/0	0/0	0/0	0/0	0/0	0/0	0/0	0/0	0/0	0/0	0/0	0/0	0/0	0/0	0/0	0/0	0/0	0/0	0/1	0/0	0/0	0/0	0/0	0/0	0/0	0/0	0/0	0/0	0/0	0/1	0/0	0/1	0/0	0/0	0/0	0/0	0/0	0/0	0/0	0/0	0/0	0/0	0/1	0/1	0/0	0/0	0/0	0/0	0/0	0/1	0/0	0/1	0/0	0/0	0/0	0/0	0/0	0/0	0/0
SC1.5	1119792	AX-93214983	T	C	.	.	PR	GT	0/1	1/1	0/1	1/1	0/1	0/1	0/1	0/1	0/0	0/1	0/1	0/0	0/1	0/0	0/0	0/1	0/1	0/0	0/0	0/1	0/1	0/1	0/1	0/0	0/1	0/1	0/1	0/1	0/1	0/1	0/1	0/0	0/1	0/0	0/1	0/1	0/1	0/0	0/1	0/0	0/1	0/0	0/1	0/1	0/0	0/1	0/1	./.	0/0	0/1	0/1	0/1	0/1	0/1	1/1	0/1	1/1	0/1	0/1	0/0	0/0	0/1	0/0	0/0	0/1	0/0	0/1	0/1	0/1	0/1	0/1	0/0	0/1	0/1	0/1	0/0	0/0	0/1	0/0	0/1	0/0	0/0	0/0	0/0	0/0	0/0	0/1	0/1	0/1	0/1	0/1	0/1	0/1	0/1	0/1	0/1	0/1	0/1	0/1	0/1	0/1	0/1	0/1	0/1	0/1	0/1	0/0
SC1.5	1161156	AX-93214985	T	C	.	.	PR	GT	0/1	0/0	0/1	0/0	0/1	0/1	0/0	0/1	1/1	0/0	0/1	0/1	./.	1/1	1/1	0/1	0/1	1/1	0/1	0/0	./.	0/0	0/1	1/1	0/0	0/0	0/0	0/1	0/1	0/1	0/1	1/1	0/0	0/1	0/0	0/1	0/1	1/1	0/0	1/1	0/0	0/0	0/0	0/0	0/0	0/0	0/0	0/0	0/0	0/0	0/0	0/0	0/1	0/0	0/0	0/1	0/0	0/0	0/0	0/1	0/1	0/1	1/1	0/1	0/0	0/1	0/1	0/0	0/1	0/1	0/1	0/0	0/1	0/0	0/1	0/1	1/1	0/0	0/1	0/0	0/1	0/1	0/0	0/1	0/1	0/1	0/0	0/0	0/1	1/1	0/0	0/1	0/0	0/0	0/0	1/1	0/0	0/0	./.	0/0	0/0	0/0	0/0	0/0	0/0	0/1	1/1
SC1.5	1278247	AX-93214990	G	.	.	.	PR	GT	0/0	0/0	0/0	0/0	0/0	0/0	0/0	0/0	0/0	0/0	0/0	0/0	0/0	0/0	0/0	0/0	0/0	0/0	0/0	0/0	0/0	0/0	0/0	0/0	0/0	0/0	0/0	0/0	0/0	0/0	0/0	0/0	0/0	0/0	0/0	0/0	0/0	0/0	0/0	0/0	0/0	0/0	0/0	0/0	0/0	0/0	0/0	0/0	0/0	0/0	0/0	0/0	0/0	0/0	0/0	0/0	0/0	0/0	0/0	0/0	0/0	0/0	0/0	0/0	0/0	0/0	0/0	0/0	0/0	0/0	0/0	0/0	0/0	0/0	0/0	0/0	0/0	0/0	0/0	0/0	0/0	0/0	0/0	0/0	0/0	0/0	0/0	0/0	0/0	0/0	0/0	0/0	0/0	0/0	0/0	0/0	0/0	0/0	0/0	0/0	0/0	0/0	0/0	0/0	0/0	0/0	0/0
SC1.5	1433168	AX-93214994	C	T	.	.	PR	GT	0/1	0/0	1/1	0/0	1/1	./.	0/1	1/1	1/1	0/0	1/1	0/1	0/0	./.	1/1	0/0	0/0	0/0	0/1	0/0	0/0	0/1	0/0	0/0	./.	1/1	0/0	0/0	1/1	1/1	0/0	0/0	1/1	0/0	0/0	0/0	./.	0/0	1/1	0/0	0/0	0/1	0/0	0/0	1/1	0/1	0/0	./.	1/1	0/1	0/1	0/1	0/0	0/0	0/0	0/0	0/0	0/0	0/0	0/0	0/0	0/0	0/0	0/0	0/0	0/0	0/0	0/0	0/0	0/0	0/0	0/0	0/0	0/0	0/0	1/1	1/1	0/1	1/1	0/1	1/1	1/1	1/1	1/1	1/1	1/1	0/1	0/0	0/0	0/1	0/0	1/1	0/0	1/1	1/1	1/1	0/0	1/1	0/1	0/0	1/1	0/0	0/0	0/0	0/1	0/0	./.
SC1.5	1534681	AX-93214999	C	A	.	.	PR	GT	0/0	./.	0/0	./.	0/0	0/0	0/0	0/0	0/0	1/1	0/0	0/0	0/1	0/0	0/0	0/1	0/0	0/0	0/0	0/0	0/1	0/0	0/1	0/0	0/0	0/1	0/1	0/0	0/1	0/0	0/0	0/0	0/0	0/0	1/1	0/1	0/1	0/0	0/0	0/0	1/1	0/0	0/1	0/1	0/0	0/1	1/1	0/0	0/0	0/1	0/1	0/1	0/0	0/0	1/1	0/0	0/1	0/0	0/0	0/0	0/0	0/1	0/0	0/0	0/0	0/0	0/0	0/0	0/0	0/0	0/0	0/0	0/0	0/0	0/0	0/0	0/0	0/1	0/0	0/1	0/0	0/0	0/0	0/0	0/0	0/0	0/1	0/1	0/1	0/1	0/0	0/0	0/0	0/0	0/0	0/0	1/1	0/0	0/1	0/1	0/0	./.	0/0	0/0	0/0	0/1	1/1
SC1.5	1551244	AX-93215000	C	T	.	.	PR	GT	0/0	0/0	0/0	0/0	0/0	0/0	0/0	0/0	0/0	0/0	0/0	0/1	0/0	0/0	0/0	0/0	0/0	0/0	0/1	0/0	0/0	0/0	0/0	0/0	0/0	0/0	0/0	0/0	0/0	0/0	0/0	0/0	0/0	0/0	0/0	0/0	0/0	0/0	0/0	0/0	0/0	0/0	0/0	0/0	0/0	0/0	0/0	0/0	0/0	0/0	0/0	0/0	0/0	0/0	0/0	0/0	0/0	0/0	0/0	0/0	0/0	0/0	0/0	0/1	0/1	0/1	0/0	0/0	0/0	0/0	0/0	1/1	0/0	0/1	0/0	0/0	0/0	0/0	0/0	0/0	0/0	0/0	0/0	0/0	0/0	0/0	0/0	0/0	0/0	0/0	0/0	0/0	0/0	0/0	0/0	0/0	0/0	0/0	0/0	0/0	0/0	0/0	0/0	0/0	0/0	0/0	0/0
SC1.5	1594830	AX-93215003	G	A	.	.	PR	GT	0/0	0/0	0/1	0/0	0/1	0/1	0/0	0/1	0/1	0/1	0/1	0/0	0/1	0/1	0/1	1/1	0/1	0/1	0/0	0/0	1/1	0/0	0/1	1/1	0/0	0/0	0/1	0/1	0/0	0/1	./.	0/1	0/0	0/1	1/1	0/0	0/0	1/1	0/0	1/1	0/0	0/0	0/0	0/0	0/0	0/0	0/0	0/0	0/0	0/0	0/0	0/0	0/1	0/1	0/0	0/1	0/1	0/1	0/1	0/0	0/0	0/0	0/0	./.	0/0	0/1	0/1	./.	1/1	1/1	1/1	0/0	1/1	0/0	1/1	0/0	0/0	0/0	0/0	0/0	0/0	0/0	0/0	0/0	0/0	0/0	0/0	0/1	0/0	0/0	0/0	0/0	0/0	0/0	0/0	0/0	0/0	0/0	0/0	0/0	0/0	0/0	0/0	0/0	0/0	0/0	0/0
SC1.5	1659679	AX-93215004	C	G	.	.	PR	GT	0/1	1/1	0/1	1/1	0/1	0/1	1/1	0/1	0/0	0/1	0/1	0/0	0/1	0/0	0/0	0/0	0/1	0/1	0/0	1/1	0/0	1/1	0/0	0/0	1/1	0/1	0/1	0/1	0/0	0/1	0/1	0/0	1/1	0/1	0/1	0/0	0/0	0/0	1/1	0/0	1/1	1/1	1/1	1/1	1/1	1/1	1/1	1/1	1/1	1/1	1/1	1/1	0/1	0/1	0/0	0/0	0/0	0/1	0/1	0/1	0/1	0/0	0/0	0/0	0/0	0/0	0/0	0/0	0/0	0/0	0/0	0/0	0/0	0/0	0/0	0/0	0/0	0/0	0/0	0/0	0/0	0/0	0/0	0/1	0/0	0/0	0/0	0/0	0/0	0/0	0/1	0/0	0/0	0/1	0/0	0/0	0/1	0/0	0/0	0/0	0/0	0/0	0/0	0/0	0/0	0/0	0/0
SC1.5	1783091	AX-93215006	T	C	.	.	PR	GT	0/0	0/0	0/0	0/0	0/0	0/0	0/0	0/0	0/0	0/0	0/0	0/0	0/0	0/0	0/0	0/0	0/0	0/0	0/0	0/0	0/0	0/0	0/0	0/0	0/0	0/0	0/0	0/0	0/0	0/0	0/0	0/0	0/0	0/0	0/0	0/0	0/0	0/0	0/0	0/0	0/0	0/0	0/0	0/0	0/0	0/0	0/0	0/0	0/0	0/0	0/0	0/0	0/0	0/0	1/1	0/0	0/1	0/0	0/0	0/0	0/0	0/1	0/0	0/0	0/0	0/0	0/0	0/0	0/0	0/0	0/0	0/0	0/0	0/0	0/0	0/0	0/0	0/0	0/0	0/0	0/0	0/0	0/0	0/0	0/0	0/0	0/0	0/0	0/1	0/0	0/0	0/0	0/0	0/0	0/0	0/0	0/0	0/0	0/0	0/0	0/0	0/0	0/0	0/0	0/0	0/1	1/1
SC1.5	1816396	AX-93215008	T	C	.	.	PR	GT	0/0	0/0	0/0	0/0	0/0	0/0	0/0	0/0	0/0	0/1	0/0	0/1	0/0	0/0	0/0	0/1	0/0	0/1	0/1	0/1	0/1	0/0	0/1	0/0	0/1	0/1	1/1	0/0	0/1	0/0	0/0	0/0	0/1	0/1	0/1	0/1	0/1	0/0	1/1	0/0	1/1	0/1	1/1	1/1	0/1	0/1	1/1	0/1	0/1	0/1	0/1	0/1	0/0	0/1	1/1	0/0	0/1	0/1	0/1	0/1	0/1	0/1	0/0	1/1	0/1	1/1	0/1	0/1	0/1	1/1	0/1	1/1	0/1	0/1	0/1	0/0	0/0	0/0	0/0	0/0	0/0	0/0	0/0	0/1	0/0	0/1	0/0	1/1	0/1	0/0	0/1	0/0	1/1	0/1	0/1	0/0	0/0	0/0	0/0	0/0	0/1	1/1	0/0	0/0	0/0	0/1	1/1
SC1.5	1838908	AX-93215009	G	A	.	.	PR	GT	0/0	0/0	0/0	0/0	0/0	0/0	0/0	0/0	0/0	0/1	0/0	0/0	0/0	0/0	0/0	0/1	0/0	0/0	0/0	0/0	0/1	0/0	0/0	0/0	0/0	0/0	0/1	0/0	0/0	0/0	0/0	0/0	0/0	0/0	0/1	0/0	0/0	0/0	0/0	0/0	0/0	0/0	0/0	0/0	0/0	0/0	0/0	0/0	0/0	0/0	0/0	0/0	0/0	0/0	0/0	0/0	0/0	0/0	0/0	0/0	0/0	0/0	0/0	0/1	0/0	0/1	0/1	0/0	0/1	0/1	0/1	0/0	0/1	0/0	0/1	0/0	0/0	0/0	0/0	0/0	0/0	0/0	0/0	0/0	0/0	0/0	0/0	0/1	0/0	0/0	0/0	0/0	0/0	0/0	0/0	0/0	0/0	0/0	0/0	0/0	0/0	0/0	0/0	0/0	0/0	0/0	0/0
SC1.5	1839049	AX-93215010	A	T	.	.	PR	GT	0/0	0/0	0/0	0/0	0/0	0/0	0/0	0/0	0/0	0/0	0/0	0/0	0/0	0/0	0/0	0/0	0/0	0/0	0/0	0/0	0/0	0/0	0/1	0/0	0/0	0/1	0/0	0/0	0/1	0/0	0/0	0/0	0/0	0/0	0/0	0/1	0/1	0/0	0/0	0/0	1/1	0/0	./.	0/1	0/0	0/1	1/1	0/0	0/0	0/1	0/1	0/1	0/0	0/0	0/0	0/0	0/0	0/0	0/0	0/0	0/0	0/0	0/0	0/0	0/0	0/0	0/0	0/0	0/0	0/0	0/0	0/0	0/0	0/0	0/0	0/0	0/0	0/1	0/0	0/1	0/0	0/0	0/0	0/1	0/0	0/1	0/0	./.	0/1	0/0	0/0	0/0	0/0	0/0	0/0	0/0	0/0	0/0	0/0	0/0	0/1	./.	0/0	0/0	0/0	0/0	0/0
SC1.5	1901815	AX-93215013	A	.	.	.	PR	GT	0/0	0/0	0/0	0/0	0/0	0/0	0/0	0/0	0/0	0/0	0/0	0/0	0/0	0/0	0/0	0/0	0/0	0/0	0/0	0/0	0/0	0/0	0/0	0/0	0/0	0/0	0/0	0/0	0/0	0/0	0/0	0/0	0/0	0/0	0/0	0/0	0/0	0/0	0/0	0/0	0/0	0/0	0/0	0/0	0/0	0/0	0/0	0/0	0/0	0/0	0/0	0/0	0/0	0/0	0/0	0/0	0/0	0/0	0/0	0/0	0/0	0/0	0/0	0/0	0/0	0/0	0/0	0/0	0/0	0/0	0/0	0/0	0/0	0/0	0/0	0/0	0/0	0/0	0/0	0/0	0/0	0/0	0/0	0/0	0/0	0/0	0/0	0/0	0/0	0/0	0/0	0/0	0/0	0/0	0/0	0/0	0/0	0/0	0/0	0/0	0/0	0/0	0/0	0/0	0/0	0/0	0/0
SC1.5	1904434	AX-93215014	G	.	.	.	PR	GT	0/0	0/0	0/0	0/0	0/0	0/0	0/0	0/0	0/0	0/0	0/0	0/0	0/0	0/0	0/0	0/0	0/0	0/0	0/0	0/0	0/0	0/0	0/0	0/0	0/0	0/0	0/0	0/0	0/0	0/0	0/0	0/0	0/0	0/0	0/0	0/0	0/0	0/0	0/0	0/0	0/0	0/0	0/0	0/0	0/0	0/0	0/0	0/0	0/0	0/0	0/0	0/0	0/0	0/0	0/0	0/0	0/0	0/0	0/0	0/0	0/0	0/0	0/0	0/0	0/0	0/0	0/0	0/0	0/0	0/0	0/0	0/0	0/0	0/0	0/0	0/0	0/0	0/0	0/0	0/0	0/0	0/0	0/0	0/0	0/0	0/0	0/0	0/0	0/0	0/0	0/0	0/0	0/0	0/0	0/0	0/0	0/0	0/0	0/0	0/0	0/0	0/0	0/0	0/0	0/0	0/0	0/0
SC1.5	1925955	AX-93215015	A	T	.	.	PR	GT	0/0	0/0	0/0	0/0	0/0	0/0	0/0	0/0	0/0	0/0	0/0	0/0	0/0	0/0	0/0	0/0	0/0	0/0	0/0	0/0	0/0	0/0	0/0	0/0	0/0	0/0	0/0	0/0	0/0	0/0	0/0	0/0	0/0	0/0	0/0	0/0	0/0	0/0	1/1	0/0	0/0	1/1	1/1	0/0	1/1	1/1	0/0	1/1	1/1	0/0	1/1	0/0	0/0	0/0	0/0	0/0	0/0	0/0	0/0	0/0	0/0	0/0	0/0	1/1	0/0	1/1	0/0	0/0	0/0	0/0	0/0	1/1	0/0	0/0	0/0	0/0	0/0	0/0	0/0	0/0	0/0	0/0	0/0	0/0	0/0	0/0	0/0	0/0	0/0	0/0	0/0	0/0	0/0	0/0	0/0	0/0	0/0	0/0	0/0	0/0	0/0	0/0	0/0	0/0	0/0	0/0	0/0
SC1.5	1937312	AX-93215016	G	A	.	.	PR	GT	0/1	0/0	1/1	0/0	1/1	1/1	0/1	1/1	1/1	0/0	1/1	0/1	0/1	1/1	1/1	0/1	0/1	0/1	0/1	0/0	0/1	0/1	0/1	1/1	0/1	0/1	0/0	0/1	0/1	1/1	0/1	1/1	0/1	0/1	0/0	0/1	0/1	1/1	0/0	1/1	0/0	0/0	0/0	0/0	0/0	0/0	0/0	0/0	0/0	0/0	0/0	0/0	0/1	0/1	1/1	1/1	1/1	0/1	0/1	0/1	0/1	1/1	1/1	0/0	0/1	0/0	0/0	0/1	0/1	0/0	0/1	0/0	0/1	0/1	0/1	0/1	1/1	0/0	0/1	0/0	0/1	0/1	0/0	0/1	0/1	0/1	0/1	0/1	1/1	1/1	0/0	0/1	0/0	0/0	0/0	0/1	1/1	0/0	0/1	0/1	0/1	0/0	0/1	0/1	1/1	0/1	1/1
SC1.5	1948780	AX-93215017	G	A	.	.	PR	GT	0/0	0/0	0/0	0/0	0/0	0/0	0/0	0/0	0/0	0/0	0/0	0/0	0/0	0/0	0/0	0/0	0/0	0/1	0/0	0/1	0/0	0/0	0/0	0/0	0/1	0/0	0/1	0/0	0/0	0/0	0/0	0/0	0/1	0/1	0/0	0/0	0/0	0/0	1/1	0/0	0/0	0/1	0/1	0/1	0/1	0/0	0/0	0/1	0/1	0/0	0/0	0/0	0/0	0/1	0/0	0/0	0/0	0/1	0/1	0/1	0/1	0/0	0/0	0/0	0/0	0/0	0/0	0/0	0/0	0/0	0/0	0/0	0/0	0/0	0/0	0/0	0/0	0/0	0/0	0/0	0/0	0/0	0/0	0/0	0/0	0/0	0/0	0/0	0/0	0/0	0/1	0/0	0/0	0/1	0/0	0/0	0/0	0/0	0/0	0/0	0/0	0/0	0/0	0/0	0/0	0/0	0/0
SC1.5	1960036	AX-93215018	A	T	.	.	PR	GT	0/0	1/1	0/0	1/1	0/0	0/0	0/0	0/0	0/0	1/1	0/0	0/0	0/0	0/0	0/0	0/0	0/0	0/0	0/0	0/0	0/0	0/0	0/0	0/0	0/0	0/0	0/0	0/0	0/0	0/0	0/0	0/0	0/0	0/0	1/1	0/0	0/0	0/0	0/0	0/0	1/1	0/0	0/0	./.	0/0	1/1	1/1	0/1	0/0	1/1	1/1	1/1	0/0	0/0	1/1	0/0	0/0	0/0	0/0	0/0	0/0	0/0	0/0	1/1	0/0	1/1	1/1	0/0	0/0	1/1	0/0	1/1	0/0	0/0	0/0	0/0	0/0	1/1	0/0	1/1	0/0	0/0	1/1	1/1	0/0	0/0	0/0	1/1	./.	0/0	0/0	0/0	1/1	0/0	1/1	0/0	0/0	1/1	0/0	0/0	1/1	1/1	0/0	0/0	0/0	1/1	1/1
SC1.5	1968435	AX-93215019	C	T	.	.	PR	GT	0/1	1/1	0/0	1/1	0/0	0/0	0/1	0/0	0/0	1/1	0/0	0/0	0/1	0/0	0/0	0/1	0/1	0/0	0/0	1/1	0/1	0/1	0/1	0/0	./.	0/1	1/1	0/1	0/1	0/0	0/1	0/0	0/0	0/0	1/1	0/1	0/1	0/0	0/1	0/0	1/1	1/1	1/1	1/1	1/1	1/1	1/1	1/1	1/1	1/1	1/1	1/1	0/1	0/0	0/0	0/0	0/0	0/0	0/0	0/0	0/0	0/0	0/0	0/0	0/0	0/0	0/1	0/1	0/0	0/1	0/0	0/0	0/0	0/0	0/0	0/1	0/0	1/1	0/1	1/1	0/1	0/1	1/1	1/1	0/1	0/1	0/1	1/1	0/1	0/0	1/1	0/1	1/1	1/1	1/1	0/1	0/0	1/1	0/1	0/1	1/1	1/1	0/1	0/1	0/0	0/1	0/0
SC1.5	2048075	AX-93215024	G	.	.	.	PR	GT	0/0	0/0	0/0	0/0	0/0	0/0	0/0	0/0	0/0	0/0	0/0	0/0	0/0	0/0	0/0	0/0	0/0	0/0	0/0	0/0	0/0	0/0	0/0	0/0	0/0	0/0	0/0	0/0	0/0	0/0	0/0	0/0	0/0	0/0	0/0	0/0	0/0	0/0	0/0	0/0	0/0	0/0	0/0	0/0	0/0	0/0	0/0	0/0	0/0	0/0	0/0	0/0	0/0	0/0	0/0	0/0	0/0	0/0	0/0	0/0	0/0	0/0	0/0	0/0	0/0	0/0	0/0	0/0	0/0	0/0	0/0	0/0	0/0	0/0	0/0	0/0	0/0	0/0	0/0	0/0	0/0	0/0	0/0	0/0	0/0	0/0	0/0	0/0	0/0	0/0	0/0	0/0	0/0	0/0	0/0	0/0	0/0	0/0	0/0	0/0	0/0	0/0	0/0	0/0	0/0	0/0	0/0
SC1.5	2057861	AX-93215025	C	.	.	.	PR	GT	0/0	0/0	0/0	0/0	0/0	0/0	0/0	0/0	0/0	0/0	0/0	0/0	0/0	0/0	0/0	0/0	0/0	0/0	0/0	0/0	0/0	0/0	0/0	0/0	0/0	0/0	0/0	0/0	0/0	0/0	0/0	0/0	0/0	0/0	0/0	0/0	0/0	0/0	0/0	0/0	0/0	0/0	0/0	0/0	0/0	0/0	0/0	0/0	0/0	0/0	0/0	0/0	0/0	0/0	0/0	0/0	0/0	0/0	0/0	0/0	0/0	0/0	0/0	0/0	0/0	0/0	0/0	0/0	0/0	0/0	0/0	0/0	0/0	0/0	0/0	0/0	0/0	0/0	0/0	0/0	0/0	0/0	0/0	0/0	0/0	0/0	0/0	0/0	0/0	0/0	0/0	0/0	0/0	0/0	0/0	0/0	0/0	0/0	0/0	0/0	0/0	0/0	0/0	0/0	0/0	0/0	0/0
SC1.5	2086094	AX-93215026	G	C	.	.	PR	GT	0/0	0/0	0/0	0/0	0/0	0/0	0/0	0/0	0/0	0/0	0/0	0/1	0/0	0/0	0/0	0/0	0/0	0/1	0/1	0/1	0/0	0/0	0/0	0/0	0/1	0/0	0/1	0/0	0/0	0/0	0/0	0/0	0/1	0/1	0/0	0/0	0/0	0/0	1/1	0/0	0/0	0/1	0/1	0/1	0/1	0/0	0/0	0/1	0/1	0/0	0/0	0/0	0/0	0/1	0/0	0/0	0/0	0/1	0/1	0/1	0/1	0/0	0/0	0/0	0/0	0/0	0/0	0/0	0/0	0/0	0/0	0/0	0/0	0/0	0/0	0/0	0/0	0/0	0/0	0/0	0/0	0/0	0/0	0/0	0/0	0/0	0/0	0/0	0/0	0/0	0/1	0/0	0/0	0/1	0/0	0/0	0/0	0/0	0/0	0/0	0/0	0/0	0/0	0/0	0/0	0/0	0/0
SC1.5	2086628	AX-93215027	G	C	.	.	PR	GT	0/0	0/0	0/0	0/0	0/0	0/0	0/0	0/0	0/0	0/0	0/0	0/0	0/0	0/0	0/0	0/0	0/0	0/0	0/0	0/0	0/0	0/0	0/0	0/0	0/0	0/0	0/0	0/0	0/0	0/0	0/0	0/0	0/0	0/0	0/0	0/0	0/0	0/0	0/0	0/0	0/0	0/1	0/0	0/0	0/1	0/1	0/0	0/1	0/1	0/1	0/1	0/1	0/0	0/0	0/0	0/0	0/0	0/0	0/0	0/0	0/0	0/0	0/0	0/0	0/1	0/0	0/0	0/1	0/1	0/0	0/1	0/0	0/1	0/1	0/1	0/0	0/0	0/0	0/0	0/0	0/0	0/0	0/0	0/1	0/0	0/0	0/0	0/0	0/0	0/0	0/0	0/0	0/0	0/1	0/1	0/1	0/0	0/1	0/1	0/0	0/1	0/0	0/1	0/1	0/1	0/0	0/0
SC1.5	2108666	AX-93215028	G	.	.	.	PR	GT	0/0	0/0	0/0	0/0	0/0	0/0	0/0	0/0	0/0	0/0	0/0	0/0	0/0	0/0	0/0	0/0	0/0	0/0	0/0	0/0	0/0	0/0	0/0	0/0	0/0	0/0	0/0	0/0	0/0	0/0	0/0	0/0	0/0	0/0	0/0	0/0	0/0	0/0	0/0	0/0	0/0	0/0	0/0	0/0	0/0	0/0	0/0	0/0	0/0	0/0	0/0	0/0	0/0	0/0	0/0	0/0	0/0	0/0	0/0	0/0	0/0	0/0	0/0	0/0	0/0	0/0	0/0	0/0	0/0	0/0	0/0	0/0	0/0	0/0	0/0	0/0	0/0	0/0	0/0	0/0	0/0	0/0	0/0	0/0	0/0	0/0	0/0	0/0	0/0	0/0	0/0	0/0	0/0	0/0	0/0	0/0	0/0	0/0	0/0	0/0	0/0	0/0	0/0	0/0	0/0	0/0	0/0
SC1.5	2473684	AX-93215034	C	.	.	.	PR	GT	0/0	0/0	0/0	0/0	0/0	0/0	0/0	0/0	0/0	0/0	0/0	0/0	0/0	0/0	0/0	0/0	0/0	0/0	0/0	0/0	0/0	0/0	0/0	0/0	0/0	0/0	0/0	0/0	0/0	0/0	0/0	0/0	0/0	0/0	0/0	0/0	0/0	0/0	0/0	0/0	0/0	0/0	0/0	0/0	0/0	0/0	0/0	0/0	0/0	0/0	0/0	0/0	0/0	0/0	0/0	0/0	0/0	0/0	0/0	0/0	0/0	0/0	0/0	0/0	0/0	0/0	0/0	0/0	0/0	0/0	0/0	0/0	0/0	0/0	0/0	0/0	0/0	0/0	0/0	0/0	0/0	0/0	0/0	0/0	0/0	0/0	0/0	0/0	0/0	0/0	0/0	0/0	0/0	0/0	0/0	0/0	0/0	0/0	0/0	0/0	0/0	0/0	0/0	0/0	0/0	0/0	0/0
SC1.5	2473941	AX-93215035	C	.	.	.	PR	GT	0/0	0/0	0/0	0/0	0/0	0/0	0/0	0/0	0/0	0/0	0/0	0/0	0/0	0/0	0/0	0/0	0/0	0/0	0/0	0/0	0/0	0/0	0/0	0/0	0/0	0/0	0/0	0/0	0/0	0/0	0/0	0/0	0/0	0/0	0/0	0/0	0/0	0/0	0/0	0/0	0/0	0/0	0/0	0/0	0/0	0/0	0/0	0/0	0/0	0/0	0/0	0/0	0/0	0/0	0/0	0/0	0/0	0/0	0/0	0/0	0/0	0/0	0/0	0/0	0/0	0/0	0/0	0/0	0/0	0/0	0/0	0/0	0/0	0/0	0/0	0/0	0/0	0/0	0/0	0/0	0/0	0/0	0/0	0/0	0/0	0/0	0/0	0/0	0/0	0/0	0/0	0/0	0/0	0/0	0/0	0/0	0/0	0/0	0/0	0/0	0/0	0/0	0/0	0/0	0/0	0/0	0/0
SC1.5	2474806	AX-93215036	T	A	.	.	PR	GT	0/0	0/0	0/0	0/0	0/0	0/0	0/0	0/0	0/0	0/0	0/0	0/1	0/0	0/0	0/0	0/0	0/0	0/1	0/1	0/1	0/0	0/0	0/0	0/0	0/1	0/0	0/1	0/0	0/0	0/0	0/0	0/0	0/1	0/1	0/0	0/0	0/0	0/0	1/1	0/0	0/0	0/1	0/1	0/1	0/1	0/0	0/0	0/1	0/1	0/0	0/0	0/0	0/0	0/1	0/0	0/0	0/0	0/1	0/1	0/1	0/1	0/0	0/0	0/0	0/0	0/0	0/0	0/0	0/0	0/0	0/0	0/0	0/0	0/0	0/0	0/0	0/0	0/0	0/0	0/0	0/0	0/0	0/0	0/0	0/0	0/0	0/0	0/0	0/0	0/0	0/1	0/0	0/0	0/1	0/0	0/0	0/0	0/0	0/0	0/0	0/0	0/0	0/0	0/0	0/0	0/0	0/0
SC1.5	2474970	AX-93215037	T	C	.	.	PR	GT	0/0	0/0	1/1	0/0	1/1	1/1	0/1	1/1	0/1	0/1	1/1	0/1	1/1	0/1	0/1	1/1	0/1	1/1	0/1	0/1	1/1	0/1	0/1	1/1	1/1	1/1	1/1	0/1	0/1	1/1	0/1	0/1	1/1	1/1	0/1	0/1	0/1	1/1	1/1	1/1	0/0	0/1	0/1	0/1	0/1	0/0	0/0	0/1	0/1	0/0	0/0	0/0	0/1	0/1	0/0	0/0	0/0	0/1	0/1	0/1	0/1	0/0	0/0	0/1	1/1	0/1	0/1	0/1	0/1	0/0	0/1	1/1	0/1	1/1	0/1	0/0	0/0	0/1	0/0	0/1	0/0	0/0	0/0	0/1	0/0	0/1	0/1	0/1	0/1	0/1	0/1	0/0	0/0	1/1	0/1	0/1	1/1	0/1	1/1	0/1	0/1	0/0	0/0	0/0	0/0	0/0	0/0
SC1.5	2514576	AX-93215038	C	T	.	.	PR	GT	0/0	0/0	0/1	0/0	0/0	0/0	0/0	0/0	0/0	0/1	0/0	0/1	0/1	0/0	0/0	0/1	0/0	0/1	0/1	0/1	0/1	0/0	0/0	0/0	0/1	0/0	1/1	0/0	0/0	0/0	0/1	0/0	0/1	1/1	0/1	0/0	0/0	0/0	1/1	0/0	0/0	0/1	0/1	0/1	0/1	0/0	0/0	0/1	0/1	0/0	0/0	0/0	0/0	0/1	0/0	0/0	0/0	0/1	0/1	0/1	0/1	0/0	0/0	0/0	0/0	0/0	0/0	0/0	0/0	0/0	0/0	0/0	0/0	0/0	0/0	0/0	0/0	0/1	0/0	0/1	0/0	0/0	0/0	0/0	0/0	0/1	0/0	0/1	0/0	0/0	0/1	0/0	0/0	0/1	0/0	0/0	0/0	0/0	0/0	0/0	0/0	0/0	0/0	0/0	0/0	0/0	0/0
SC1.5	2779626	AX-93215046	A	C	.	.	PR	GT	1/1	1/1	1/1	1/1	0/1	0/0	0/0	0/1	1/1	0/1	0/1	0/1	1/1	0/1	1/1	1/1	0/0	1/1	0/1	0/1	1/1	0/0	0/0	1/1	0/1	1/1	0/0	0/0	0/0	0/0	1/1	1/1	1/1	0/1	0/1	0/1	0/0	0/0	1/1	0/0	0/0	0/0	0/0	0/0	0/0	0/0	0/0	0/0	0/0	0/0	0/0	0/0	0/0	0/0	0/1	0/1	0/0	0/1	0/0	0/1	0/1	1/1	0/1	0/0	0/1	1/1	1/1	0/0	1/1	0/0	0/1	0/0	1/1	1/1	1/1	0/0	0/0	0/0	0/0	0/0	0/0	0/0	0/0	0/0	0/0	0/0	0/0	1/1	1/1	0/1	1/1	1/1	1/1	1/1	1/1	1/1	./.	1/1	1/1	0/0	1/1	0/0	0/0	0/0	0/1	0/1	0/0
SC1.5	3105854	AX-93215050	G	T	.	.	PR	GT	0/0	0/0	0/1	0/0	0/0	0/0	0/0	0/0	0/0	0/0	0/0	0/0	0/1	0/0	0/0	0/0	0/0	0/0	0/0	0/0	0/0	0/0	0/0	0/0	0/0	0/0	0/0	0/0	0/0	0/0	0/0	0/0	0/1	0/0	0/0	0/0	0/0	0/0	0/0	0/0	0/0	0/1	0/0	0/1	0/0	0/1	0/0	0/1	0/1	0/1	0/1	0/1	0/0	0/0	0/0	0/0	0/0	0/0	0/0	0/0	0/0	0/0	0/0	0/0	0/0	0/0	0/1	0/0	0/0	0/0	0/0	0/0	0/0	0/0	0/0	0/1	0/0	0/0	0/1	0/1	0/1	0/1	0/1	0/1	0/0	0/1	0/1	0/0	0/0	0/0	0/0	0/0	0/1	0/0	0/0	0/0	0/0	0/0	0/0	0/0	0/0	0/0	0/0	0/0	0/0	0/0	0/0
SC1.5	3165555	AX-93215051	C	G	.	.	PR	GT	0/0	0/0	0/0	0/0	0/0	0/0	0/0	0/1	0/1	0/1	0/0	0/0	0/0	0/0	0/0	0/0	0/0	0/0	0/0	0/0	0/0	0/0	0/0	0/1	0/0	./.	0/0	0/0	0/0	0/0	./.	0/0	0/0	0/0	0/0	0/0	0/0	0/0	./.	0/1	0/0	0/0	0/0	0/0	0/0	0/0	0/0	0/0	0/0	0/0	0/0	0/0	0/0	./.	./.	1/1	0/1	0/0	0/0	0/0	0/1	0/1	0/1	0/0	0/0	0/0	0/0	0/0	0/0	0/0	0/0	0/0	0/0	0/0	0/0	1/1	0/1	0/1	1/1	0/1	0/1	0/1	0/1	1/1	0/0	0/1	1/1	0/0	./.	0/1	0/1	0/0	0/0	0/0	0/0	0/0	0/0	0/1	0/1	0/0	0/1	0/0	0/1	./.	1/1	1/1	0/1
SC1.5	3617871	AX-93215059	C	A	.	.	PR	GT	0/0	0/0	0/0	0/0	0/0	0/0	0/1	0/0	0/0	0/1	0/0	0/0	0/0	0/0	0/0	0/0	0/1	0/1	0/0	0/1	0/0	0/0	0/0	0/0	0/0	0/0	0/1	0/0	0/1	0/1	0/1	0/0	0/0	0/0	0/0	0/1	0/0	0/0	0/0	0/0	0/1	0/0	0/1	0/0	0/0	0/1	0/0	0/0	0/0	0/0	0/1	0/1	0/0	0/0	0/0	0/0	0/0	0/0	0/0	0/0	0/0	0/0	0/0	0/0	0/0	0/0	0/0	0/0	0/0	0/0	0/0	0/0	0/0	0/0	0/0	0/0	0/0	0/0	0/0	0/0	0/0	0/0	0/0	0/0	0/0	0/0	0/0	0/0	0/0	0/0	0/1	1/1	0/1	0/1	1/1	1/1	0/1	0/1	0/0	0/0	0/0	0/0	0/0	0/1	0/1	0/1	0/1
SC1.5	3690144	AX-93215060	G	A	.	.	PR	GT	0/0	0/1	0/1	./.	0/1	0/0	1/1	0/0	0/0	0/1	1/1	0/1	0/1	0/0	0/1	1/1	1/1	0/1	1/1	1/1	0/0	0/0	0/0	./.	0/1	0/0	0/1	0/0	0/1	0/1	0/1	1/1	0/0	0/1	0/0	0/1	0/0	0/0	0/0	0/0	1/1	0/1	./.	0/1	1/1	0/1	1/1	0/1	0/1	0/1	0/1	0/1	0/0	0/0	0/0	0/0	0/0	0/0	0/0	0/0	0/0	0/0	0/0	0/0	0/0	0/0	0/0	0/0	0/0	0/0	0/0	0/0	0/0	0/0	0/0	0/0	0/0	0/0	0/0	0/0	0/0	0/0	0/0	0/0	0/0	0/0	0/0	0/0	0/0	0/0	0/1	1/1	0/1	0/1	1/1	1/1	0/1	0/1	0/0	0/0	0/0	1/1	0/0	0/1	0/1	0/1	0/1
SC1.5	3690409	AX-93215061	T	G	.	.	PR	GT	0/1	0/0	0/0	0/0	0/1	0/1	0/0	0/1	0/1	0/1	0/0	0/1	0/0	./.	0/0	0/0	0/0	0/1	0/0	0/0	1/1	0/1	0/1	0/1	0/0	0/1	0/1	0/0	0/1	0/1	0/1	0/0	0/0	0/0	1/1	0/1	1/1	0/1	1/1	0/1	0/0	0/1	0/0	0/1	0/0	0/1	0/0	0/1	0/1	0/1	0/1	0/1	1/1	0/1	1/1	0/0	1/1	1/1	1/1	1/1	1/1	0/1	1/1	0/0	0/1	1/1	0/1	0/0	1/1	0/0	0/1	0/0	1/1	1/1	1/1	0/0	1/1	1/1	0/0	0/1	0/1	0/1	0/1	0/1	1/1	0/1	0/1	1/1	1/1	1/1	0/1	0/0	0/1	0/1	0/0	0/0	0/1	0/1	1/1	1/1	1/1	0/0	0/0	0/0	0/0	0/0	0/0
SC1.5	3698479	AX-93215062	C	.	.	.	PR	GT	0/0	0/0	0/0	0/0	0/0	0/0	0/0	0/0	0/0	0/0	0/0	0/0	0/0	0/0	0/0	0/0	0/0	0/0	0/0	0/0	0/0	0/0	0/0	0/0	0/0	0/0	0/0	0/0	0/0	0/0	0/0	0/0	0/0	0/0	0/0	0/0	0/0	0/0	0/0	0/0	0/0	0/0	0/0	0/0	0/0	0/0	0/0	0/0	0/0	0/0	0/0	0/0	0/0	0/0	0/0	0/0	0/0	0/0	0/0	0/0	0/0	0/0	0/0	0/0	0/0	0/0	0/0	0/0	0/0	0/0	0/0	0/0	0/0	0/0	0/0	0/0	0/0	0/0	0/0	0/0	0/0	0/0	0/0	0/0	0/0	0/0	0/0	0/0	0/0	0/0	0/0	0/0	0/0	0/0	0/0	0/0	0/0	0/0	0/0	0/0	0/0	0/0	0/0	0/0	0/0	0/0	0/0
SC1.5	3759083	AX-93215063	T	.	.	.	PR	GT	0/0	0/0	0/0	0/0	0/0	0/0	0/0	0/0	0/0	0/0	0/0	0/0	0/0	0/0	0/0	0/0	0/0	0/0	0/0	0/0	0/0	0/0	0/0	0/0	0/0	0/0	0/0	0/0	0/0	0/0	0/0	0/0	0/0	0/0	0/0	0/0	0/0	0/0	0/0	0/0	0/0	0/0	0/0	0/0	0/0	0/0	0/0	0/0	0/0	0/0	0/0	0/0	0/0	0/0	0/0	0/0	0/0	0/0	0/0	0/0	0/0	0/0	0/0	0/0	0/0	0/0	0/0	0/0	0/0	0/0	0/0	0/0	0/0	0/0	0/0	0/0	0/0	0/0	0/0	0/0	0/0	0/0	0/0	0/0	0/0	0/0	0/0	0/0	0/0	0/0	0/0	0/0	0/0	0/0	0/0	0/0	0/0	0/0	0/0	0/0	0/0	0/0	0/0	0/0	0/0	0/0	0/0
SC1.5	3814687	AX-93215065	A	T	.	.	PR	GT	0/0	0/0	0/0	0/0	0/0	0/0	0/1	0/0	0/0	0/1	0/0	0/0	0/0	0/0	0/0	0/0	0/1	0/1	0/0	0/1	0/0	0/0	0/0	0/0	0/0	0/0	0/1	./.	0/1	0/1	0/1	0/0	./.	0/0	0/0	0/1	0/0	0/0	0/0	0/0	0/1	0/0	0/1	0/0	0/0	0/1	0/0	0/0	0/0	0/0	0/1	0/1	0/0	0/0	0/0	0/0	0/0	0/0	0/0	0/0	0/0	0/0	0/0	0/0	0/0	0/0	0/0	0/0	0/0	0/0	0/0	0/0	0/0	0/0	0/0	0/0	0/0	0/0	0/0	0/0	0/0	0/0	0/0	0/0	0/0	0/0	0/0	0/0	0/0	0/0	0/1	./.	./.	0/1	1/1	1/1	0/1	0/1	0/0	0/0	0/0	0/0	0/0	0/1	0/1	0/1	0/1
SC1.5	3917459	AX-93215066	G	.	.	.	PR	GT	0/0	0/0	0/0	0/0	0/0	0/0	0/0	0/0	0/0	0/0	0/0	0/0	0/0	0/0	0/0	0/0	0/0	0/0	0/0	0/0	0/0	0/0	0/0	0/0	0/0	0/0	0/0	0/0	0/0	0/0	0/0	0/0	0/0	0/0	0/0	0/0	0/0	0/0	0/0	0/0	0/0	0/0	0/0	0/0	0/0	0/0	0/0	0/0	0/0	0/0	0/0	0/0	0/0	0/0	0/0	0/0	0/0	0/0	0/0	0/0	0/0	0/0	0/0	0/0	0/0	0/0	0/0	0/0	0/0	0/0	0/0	0/0	0/0	0/0	0/0	0/0	0/0	0/0	0/0	0/0	0/0	0/0	0/0	0/0	0/0	0/0	0/0	0/0	0/0	0/0	0/0	0/0	0/0	0/0	0/0	0/0	0/0	0/0	0/0	0/0	0/0	0/0	0/0	0/0	0/0	0/0	0/0
SC1.5	3930156	AX-93215068	T	.	.	.	PR	GT	0/0	0/0	0/0	0/0	0/0	0/0	0/0	0/0	0/0	0/0	0/0	0/0	0/0	0/0	0/0	0/0	0/0	0/0	0/0	0/0	0/0	0/0	0/0	0/0	0/0	0/0	0/0	0/0	0/0	0/0	0/0	0/0	0/0	0/0	0/0	0/0	0/0	0/0	0/0	0/0	0/0	0/0	0/0	0/0	0/0	0/0	0/0	0/0	0/0	0/0	0/0	0/0	0/0	0/0	0/0	./.	0/0	0/0	0/0	0/0	0/0	0/0	0/0	0/0	0/0	0/0	0/0	0/0	0/0	0/0	0/0	0/0	0/0	0/0	0/0	0/0	0/0	0/0	0/0	0/0	0/0	0/0	0/0	0/0	0/0	0/0	0/0	0/0	0/0	0/0	0/0	0/0	0/0	0/0	0/0	0/0	0/0	0/0	0/0	0/0	0/0	0/0	0/0	0/0	0/0	0/0	0/0
SC1.5	3960904	AX-93215069	A	.	.	.	PR	GT	0/0	0/0	0/0	0/0	0/0	0/0	0/0	0/0	0/0	0/0	0/0	0/0	0/0	0/0	0/0	0/0	0/0	0/0	0/0	0/0	0/0	0/0	0/0	0/0	0/0	0/0	0/0	0/0	0/0	0/0	0/0	0/0	0/0	0/0	0/0	0/0	0/0	0/0	0/0	0/0	0/0	0/0	0/0	0/0	0/0	0/0	0/0	0/0	0/0	0/0	0/0	0/0	0/0	0/0	0/0	./.	0/0	0/0	0/0	0/0	0/0	0/0	0/0	0/0	0/0	0/0	0/0	0/0	0/0	0/0	0/0	0/0	0/0	0/0	0/0	0/0	0/0	0/0	0/0	0/0	0/0	0/0	0/0	0/0	0/0	0/0	0/0	0/0	0/0	0/0	0/0	0/0	0/0	0/0	0/0	0/0	0/0	0/0	0/0	0/0	0/0	0/0	0/0	0/0	0/0	0/0	0/0
SC1.5	3996966	AX-93215070	A	G	.	.	PR	GT	0/1	0/0	0/0	0/0	0/1	0/0	0/1	0/0	0/1	1/1	0/0	0/0	0/0	0/0	0/0	0/0	0/1	0/1	0/0	0/1	0/1	0/1	0/1	0/1	0/0	0/0	0/1	0/0	0/1	1/1	0/1	0/0	0/0	0/0	0/0	0/1	0/0	0/0	1/1	0/0	0/0	0/0	0/0	0/0	0/0	0/0	0/0	0/0	0/0	0/0	0/0	0/0	0/0	0/0	0/0	0/0	0/0	0/0	0/1	1/1	0/0	0/0	0/0	0/0	0/0	0/1	0/0	0/0	0/1	0/0	0/0	0/0	0/1	0/0	0/1	0/0	0/0	0/0	0/0	0/0	0/0	0/0	0/0	0/1	0/1	0/0	0/1	1/1	0/1	0/1	0/1	0/0	0/0	0/0	0/0	0/0	0/0	1/1	0/0	0/0	0/1	0/0	0/0	0/0	0/0	0/0	0/0
SC1.5	4148503	AX-93215073	C	.	.	.	PR	GT	0/0	0/0	0/0	0/0	0/0	0/0	0/0	0/0	0/0	0/0	0/0	0/0	0/0	0/0	0/0	0/0	0/0	0/0	0/0	0/0	0/0	0/0	0/0	0/0	0/0	0/0	0/0	0/0	0/0	0/0	0/0	0/0	0/0	0/0	0/0	0/0	0/0	0/0	0/0	0/0	0/0	0/0	0/0	0/0	0/0	0/0	0/0	0/0	0/0	0/0	0/0	0/0	0/0	0/0	0/0	0/0	0/0	0/0	0/0	0/0	0/0	0/0	0/0	0/0	0/0	0/0	0/0	0/0	0/0	0/0	0/0	0/0	0/0	0/0	0/0	0/0	0/0	0/0	0/0	0/0	0/0	0/0	0/0	0/0	0/0	0/0	0/0	0/0	0/0	0/0	0/0	0/0	0/0	0/0	0/0	0/0	0/0	0/0	0/0	0/0	0/0	0/0	0/0	0/0	0/0	0/0	0/0
SC1.5	4299891	AX-93215074	A	T	.	.	PR	GT	0/0	0/0	1/1	0/0	0/1	1/1	0/1	1/1	0/0	0/0	1/1	0/1	1/1	0/0	0/0	0/1	0/1	0/0	1/1	0/0	0/0	0/1	0/1	0/0	0/1	0/0	0/0	1/1	0/1	0/0	0/0	0/1	1/1	0/1	0/0	0/0	0/1	1/1	0/0	0/0	0/1	1/1	0/1	1/1	1/1	0/1	1/1	1/1	1/1	1/1	0/1	0/1	0/1	0/0	0/0	0/0	0/0	0/0	0/0	0/0	0/0	0/0	0/0	1/1	0/1	0/0	0/1	1/1	0/0	1/1	0/1	1/1	0/0	0/0	0/0	0/0	0/0	0/0	0/0	0/0	0/0	0/0	0/0	0/0	0/0	0/0	0/0	0/1	0/1	0/1	1/1	1/1	0/1	0/1	1/1	1/1	0/1	0/1	0/0	0/0	0/1	0/0	1/1	0/1	0/1	0/1	0/1
SC1.5	4304028	AX-93215075	C	T	.	.	PR	GT	0/0	0/0	0/0	0/0	0/0	0/0	0/0	0/0	0/0	0/0	0/0	0/0	0/0	0/0	0/0	0/0	0/0	0/0	0/0	0/0	0/0	0/0	0/0	0/0	0/0	0/0	0/0	0/0	0/0	0/0	0/0	0/0	0/0	0/0	0/0	0/0	0/0	0/0	0/0	0/0	0/0	0/0	0/0	0/0	0/0	0/0	0/0	0/0	0/0	0/0	0/0	0/0	0/0	0/0	0/0	0/0	0/0	0/0	0/0	0/0	0/0	0/0	0/0	0/0	0/0	0/0	0/0	0/0	0/0	0/0	0/0	0/0	0/0	0/0	0/0	0/0	0/0	0/0	0/0	0/0	0/0	0/0	0/0	0/1	0/1	0/0	0/1	0/1	0/1	0/1	0/1	0/0	0/0	0/0	0/0	0/0	0/0	0/1	0/0	0/0	0/1	1/1	0/0	0/0	0/0	0/0	0/0
SC1.5	4329191	AX-93215076	C	T	.	.	PR	GT	0/0	0/0	0/1	0/0	0/0	0/1	0/0	0/0	0/0	0/0	0/0	0/0	0/1	0/0	0/0	0/0	0/0	0/0	0/0	0/0	0/0	0/1	0/1	0/0	0/0	0/0	0/0	1/1	0/0	0/0	0/0	0/0	0/1	0/0	0/0	0/0	0/0	0/1	0/0	0/0	0/1	0/0	0/1	0/1	0/0	0/0	1/1	0/1	0/0	0/1	0/0	0/0	0/0	0/0	0/0	0/0	0/0	0/0	0/0	0/0	0/0	0/0	0/0	0/0	0/0	0/0	0/1	0/0	0/0	0/0	0/0	0/0	0/0	0/0	0/0	1/1	0/0	0/0	1/1	0/1	0/1	0/1	0/1	1/1	0/1	0/1	1/1	0/1	0/1	0/1	0/1	0/0	0/0	0/0	0/0	0/0	0/0	0/1	0/0	0/0	0/1	1/1	1/1	0/1	0/0	0/0	0/1
SC1.5	4436023	AX-93215078	G	.	.	.	PR	GT	0/0	0/0	0/0	0/0	0/0	0/0	0/0	0/0	0/0	0/0	0/0	0/0	0/0	0/0	0/0	0/0	0/0	0/0	0/0	0/0	0/0	0/0	0/0	0/0	0/0	0/0	0/0	0/0	0/0	0/0	0/0	0/0	0/0	0/0	0/0	0/0	0/0	0/0	0/0	0/0	0/0	0/0	0/0	0/0	0/0	0/0	0/0	0/0	0/0	0/0	0/0	0/0	0/0	0/0	0/0	0/0	0/0	0/0	0/0	0/0	0/0	0/0	0/0	0/0	0/0	0/0	0/0	0/0	0/0	0/0	0/0	0/0	0/0	0/0	0/0	0/0	0/0	0/0	0/0	0/0	0/0	0/0	0/0	0/0	0/0	0/0	0/0	0/0	0/0	0/0	0/0	0/0	0/0	0/0	0/0	0/0	0/0	0/0	0/0	0/0	0/0	0/0	0/0	0/0	0/0	0/0	0/0
SC1.5	4562920	AX-93215081	G	T	.	.	PR	GT	0/1	1/1	0/0	1/1	0/1	0/0	0/1	0/1	1/1	0/1	0/0	0/0	0/0	0/0	1/1	0/1	0/1	0/1	0/0	1/1	0/0	0/1	0/1	0/1	0/0	0/1	0/1	0/0	0/1	1/1	0/1	0/1	0/1	0/0	0/0	0/1	0/0	0/1	0/0	0/0	0/0	1/1	0/0	0/1	1/1	0/1	0/0	0/1	1/1	0/1	0/1	0/1	0/0	0/0	0/0	./.	0/0	0/0	0/0	0/0	0/0	0/0	0/0	1/1	0/1	0/0	0/0	1/1	0/0	1/1	0/1	1/1	0/0	0/0	0/0	0/0	0/0	0/0	0/0	0/0	0/0	0/0	0/0	0/1	0/1	0/0	0/1	0/1	0/1	0/1	0/1	1/1	1/1	0/0	1/1	0/0	1/1	1/1	0/1	0/1	0/1	0/0	0/0	0/0	0/1	0/1	0/0
SC1.5	4604641	AX-93215082	G	T	.	.	PR	GT	0/1	1/1	1/1	1/1	0/1	0/0	0/1	0/0	0/0	0/0	1/1	0/1	1/1	0/0	1/1	1/1	0/1	0/0	1/1	0/1	0/0	0/1	0/1	0/1	0/1	0/1	0/0	1/1	0/0	0/0	0/0	1/1	0/1	0/1	0/1	0/0	0/0	1/1	0/0	0/0	0/0	0/1	0/0	0/0	1/1	0/0	0/0	0/0	0/1	0/0	0/0	0/0	0/0	0/0	0/0	0/0	0/0	0/0	0/0	0/0	0/0	0/0	0/0	0/0	0/0	0/1	0/1	0/0	0/1	0/0	0/0	0/0	0/1	0/0	0/1	1/1	0/1	1/1	1/1	0/1	1/1	1/1	1/1	0/1	0/1	1/1	0/1	0/1	0/1	0/1	1/1	0/0	0/1	0/1	0/0	1/1	0/1	0/1	0/1	0/1	0/1	1/1	0/0	0/0	0/0	0/0	0/0
SC1.5	4626682	AX-93215083	G	T	.	.	PR	GT	0/0	0/0	0/1	0/0	0/1	0/0	0/1	0/0	0/0	0/0	1/1	0/1	0/1	0/0	0/0	0/1	0/1	0/0	1/1	0/0	0/0	0/0	0/0	0/0	0/1	0/0	0/0	0/0	0/0	0/0	0/1	0/1	0/0	0/1	0/1	0/1	0/0	0/1	0/0	0/0	0/0	0/0	0/0	0/0	0/0	0/0	0/0	0/0	0/0	0/0	0/0	0/0	0/0	0/0	0/0	0/0	0/0	0/0	0/0	0/0	0/0	0/0	0/0	1/1	0/1	0/0	0/0	1/1	0/0	1/1	0/1	1/1	0/0	0/0	0/0	1/1	0/1	1/1	1/1	0/1	1/1	1/1	1/1	0/1	0/1	1/1	0/1	0/1	0/1	0/1	0/1	1/1	0/1	0/0	1/1	0/0	0/1	0/1	0/0	0/0	0/1	0/0	0/0	0/0	0/1	0/1	0/0
SC1.5	4672472	AX-93215084	T	A	.	.	PR	GT	0/0	0/0	0/0	0/0	0/1	0/0	0/1	0/0	1/1	0/1	0/0	0/0	0/0	0/0	0/0	0/0	0/1	0/1	0/0	0/1	0/0	0/1	0/1	0/0	0/0	0/0	0/1	0/0	0/1	1/1	0/0	0/0	0/1	0/0	0/0	0/1	0/0	0/0	0/0	0/0	0/0	0/1	0/0	0/1	0/0	0/1	0/0	0/1	0/1	0/1	0/1	0/1	0/0	0/0	0/1	./.	0/1	0/1	0/1	0/0	0/0	0/0	0/0	0/0	0/1	1/1	0/1	0/0	1/1	0/0	0/1	0/0	1/1	1/1	1/1	0/0	0/0	0/0	0/0	0/0	0/0	0/0	0/0	0/1	0/1	0/0	0/1	0/0	0/0	0/0	0/0	0/0	0/1	0/0	0/0	0/0	0/1	0/1	0/1	0/1	0/0	0/0	1/1	0/1	0/0	0/0	0/1
SC1.5	4718480	AX-93215088	T	.	.	.	PR	GT	0/0	0/0	0/0	0/0	0/0	0/0	0/0	0/0	0/0	0/0	0/0	0/0	0/0	0/0	0/0	0/0	0/0	0/0	0/0	0/0	0/0	0/0	0/0	0/0	0/0	0/0	0/0	0/0	0/0	0/0	0/0	0/0	0/0	0/0	0/0	0/0	0/0	0/0	0/0	0/0	0/0	0/0	0/0	0/0	0/0	0/0	0/0	0/0	0/0	0/0	0/0	0/0	0/0	0/0	0/0	0/0	0/0	0/0	0/0	0/0	0/0	0/0	0/0	0/0	0/0	0/0	0/0	0/0	0/0	0/0	0/0	0/0	0/0	0/0	0/0	0/0	0/0	0/0	0/0	0/0	0/0	0/0	0/0	0/0	0/0	0/0	0/0	0/0	0/0	0/0	0/0	0/0	0/0	0/0	0/0	0/0	0/0	0/0	0/0	0/0	0/0	0/0	0/0	0/0	0/0	0/0	0/0
SC1.5	4799546	AX-93215089	T	G	.	.	PR	GT	0/0	0/0	0/0	0/0	0/0	./.	0/0	0/0	0/1	0/0	1/1	0/0	0/1	1/1	0/0	0/1	0/0	0/0	0/0	0/0	0/0	0/1	0/0	0/1	0/0	0/0	0/0	0/1	0/0	0/1	0/0	0/0	1/1	0/0	0/0	0/0	0/0	0/0	0/0	1/1	0/1	0/1	1/1	0/1	0/1	0/0	1/1	0/1	0/1	1/1	0/0	0/1	0/1	0/1	0/0	0/0	0/0	0/0	0/0	0/0	0/1	0/0	0/0	1/1	1/1	0/1	0/0	0/0	0/0	0/0	0/0	1/1	0/0	0/1	0/0	0/0	0/0	0/0	0/0	0/0	0/0	0/0	0/0	0/0	0/0	0/0	1/1	0/0	0/0	0/0	0/0	0/0	0/0	0/0	0/0	0/1	0/1	0/0	0/0	0/1	0/0	1/1	0/0	0/0	0/0	0/0	0/0
SC1.5	4817261	AX-93215090	G	A	.	.	PR	GT	0/0	0/0	0/0	0/0	0/0	0/0	0/0	0/0	0/0	0/0	0/0	0/0	0/1	0/0	0/0	0/0	0/0	0/0	0/0	0/0	0/0	0/0	0/0	0/0	0/0	0/0	0/0	0/0	0/0	0/0	0/0	0/0	0/1	0/0	0/0	0/0	0/0	0/0	0/0	0/0	0/0	0/0	0/0	0/0	0/0	0/0	0/0	0/0	0/0	0/0	0/0	0/0	0/0	0/1	0/0	0/0	0/0	0/0	0/0	0/0	0/1	0/0	0/0	0/1	0/1	0/1	0/0	0/0	0/0	0/0	0/0	0/1	0/0	0/1	0/0	0/0	0/0	0/0	0/0	0/0	0/0	0/0	0/0	0/0	0/0	0/0	1/1	0/0	0/0	0/0	0/0	0/0	0/0	0/0	0/0	0/0	0/0	0/0	0/0	0/0	0/0	1/1	0/0	0/0	0/0	0/0	0/0
SC1.5	4924530	AX-93215093	C	T	.	.	PR	GT	0/0	0/0	0/0	0/0	0/0	0/0	0/0	0/0	0/0	0/0	0/0	0/0	0/0	0/0	0/0	0/0	0/0	0/0	0/0	0/0	0/0	0/0	0/0	0/0	0/0	0/0	0/0	0/0	0/0	0/0	0/0	0/0	0/0	0/0	0/0	0/0	0/0	0/0	0/0	0/0	0/1	0/0	0/0	0/0	0/0	0/1	0/0	0/0	0/0	0/0	0/1	0/0	0/0	0/0	0/0	0/0	0/0	0/0	0/0	0/0	0/0	0/0	0/0	0/0	0/0	0/0	0/0	0/0	0/0	0/0	0/0	0/0	0/0	0/0	0/0	0/0	0/0	0/0	0/0	0/0	0/0	0/0	0/0	0/0	0/0	0/0	0/0	0/0	0/0	0/0	0/0	0/0	0/0	0/0	0/0	0/0	0/0	0/0	0/0	0/0	0/0	0/0	0/0	0/0	0/0	0/0	0/0
SC1.5	4924682	AX-93215094	T	C	.	.	PR	GT	0/0	0/0	0/0	0/0	0/0	0/0	0/0	0/0	0/0	0/0	0/0	0/0	0/0	0/0	0/0	0/0	0/0	0/0	0/0	0/0	0/0	0/0	0/0	0/0	0/0	0/0	0/0	0/0	0/0	0/0	0/0	0/0	0/0	0/0	0/0	0/0	0/0	0/0	0/0	0/0	0/1	0/0	0/0	0/0	0/0	0/1	0/0	0/0	0/0	0/0	0/1	0/0	0/0	0/0	0/0	0/0	0/0	0/0	0/0	0/0	0/0	0/0	0/0	0/0	0/0	0/0	0/0	0/0	0/0	0/0	0/0	0/0	0/0	0/0	0/0	0/0	0/0	0/0	0/0	0/0	0/0	0/0	0/0	0/0	0/0	0/0	0/0	0/0	0/0	0/0	0/0	0/0	0/0	0/0	0/0	0/0	0/0	0/0	0/0	0/0	0/0	0/0	0/0	0/0	0/0	0/0	0/0
SC1.5	4941873	AX-93215095	C	T	.	.	PR	GT	0/0	0/0	0/0	0/0	0/0	./.	./.	0/0	0/0	0/0	0/0	0/0	0/0	0/0	0/0	0/0	0/0	0/0	0/0	./.	0/0	0/0	0/0	0/0	0/0	0/0	0/0	0/0	0/0	0/0	./.	0/0	0/0	0/0	0/0	./.	0/0	0/0	0/0	0/0	0/1	0/0	0/0	0/0	0/0	0/1	0/0	0/0	0/0	0/0	0/1	0/0	0/0	0/0	0/0	0/0	0/0	0/0	0/0	0/0	0/0	0/0	0/0	0/0	0/0	0/0	0/0	0/0	0/0	0/0	0/0	0/0	0/0	0/0	0/0	0/0	0/0	0/0	0/0	0/0	0/0	0/0	0/0	0/0	0/0	0/0	0/0	0/0	0/0	0/0	0/0	0/0	0/0	0/0	0/0	0/0	0/0	0/0	0/0	0/0	0/0	0/0	0/0	0/0	0/0	0/0	0/0
SC1.6	349841	AX-93215101	T	C	.	.	PR	GT	0/0	0/0	0/1	0/0	0/0	0/1	0/0	0/1	0/0	0/0	0/0	0/0	0/1	0/1	1/1	0/1	0/0	1/1	0/0	0/1	0/0	0/0	0/0	0/0	0/0	0/0	0/1	0/0	0/0	0/0	0/1	0/0	0/0	0/0	0/0	0/0	0/0	0/0	0/0	0/0	0/0	0/1	0/0	0/0	0/0	0/0	0/0	0/0	0/0	0/0	0/0	0/0	0/0	0/0	0/0	0/0	0/0	0/0	0/0	0/0	0/0	0/0	0/0	0/0	0/0	0/0	1/1	0/0	0/0	0/0	0/0	0/0	0/0	0/0	0/0	0/0	0/0	0/0	0/0	0/0	0/0	0/0	0/0	0/0	0/0	0/0	0/0	0/0	0/0	0/0	0/0	0/0	0/0	0/0	0/0	0/0	0/0	0/0	0/0	0/1	0/0	0/0	0/0	0/0	0/0	0/0	0/0
SC1.6	402134	AX-93215103	C	T	.	.	PR	GT	0/1	1/1	0/1	1/1	1/1	1/1	0/1	0/1	0/1	0/1	1/1	0/0	0/1	1/1	0/0	1/1	0/1	1/1	0/1	0/0	0/1	0/1	0/1	1/1	0/1	0/1	0/1	0/0	0/0	0/1	0/1	0/1	0/1	0/0	0/1	0/0	0/0	0/0	0/1	1/1	0/1	0/1	0/0	0/1	0/1	0/1	0/1	0/1	0/1	0/1	0/1	./.	1/1	1/1	0/0	0/1	0/0	0/0	1/1	1/1	0/0	0/0	1/1	0/0	0/0	0/0	0/0	0/1	0/1	1/1	1/1	1/1	0/1	0/1	0/1	0/1	0/1	0/0	0/0	0/1	0/0	0/1	0/0	1/1	0/1	0/0	0/1	0/0	0/0	0/0	0/1	0/0	0/1	0/1	0/0	1/1	0/0	0/0	0/0	0/1	0/0	1/1	0/0	0/0	0/0	0/1	0/0
SC1.6	469877	AX-93215106	A	G	.	.	PR	GT	0/1	0/1	0/1	0/1	0/1	0/0	0/1	0/0	0/0	0/1	1/1	1/1	0/1	0/0	0/0	0/1	0/1	0/0	0/1	0/0	0/1	0/1	0/0	0/0	1/1	0/1	0/1	0/1	0/0	0/1	0/0	0/0	0/1	0/1	0/0	1/1	0/1	0/1	1/1	0/1	0/0	0/0	0/1	0/0	0/0	0/1	0/0	0/0	0/0	0/0	0/1	0/1	0/0	0/0	0/0	0/0	0/0	0/0	1/1	1/1	0/0	0/1	0/1	1/1	1/1	1/1	0/0	1/1	1/1	1/1	1/1	1/1	1/1	./.	1/1	0/1	1/1	1/1	1/1	0/1	1/1	0/1	1/1	0/0	0/1	1/1	0/1	1/1	./.	0/1	0/0	1/1	1/1	1/1	1/1	1/1	1/1	0/1	1/1	0/1	0/1	0/0	0/1	0/0	0/0	0/1	0/1
SC1.6	639565	AX-93215108	C	T	.	.	PR	GT	0/1	0/0	0/1	0/1	0/0	0/1	0/0	0/0	./.	0/0	0/0	0/1	1/1	1/1	0/0	0/1	0/0	0/0	0/0	0/0	0/1	0/1	./.	0/1	0/1	0/0	0/0	0/1	0/0	0/0	0/0	0/0	0/0	0/1	0/0	1/1	./.	0/1	0/1	0/0	0/1	0/0	0/0	./.	./.	0/0	0/1	./.	./.	./.	0/0	0/0	0/1	0/1	0/1	0/1	1/1	0/0	0/0	0/0	0/0	0/1	0/0	1/1	1/1	1/1	0/1	0/1	0/1	0/0	0/0	0/0	0/1	0/1	./.	0/0	./.	./.	0/0	0/0	0/0	0/0	0/0	0/0	0/0	./.	0/0	0/0	0/0	0/1	0/0	0/0	0/1	0/0	0/0	1/1	0/1	0/0	0/1	./.	0/0	0/0	0/0	0/1	0/1	0/0	./.
SC1.6	805971	AX-93215117	G	.	.	.	PR	GT	0/0	0/0	0/0	0/0	0/0	0/0	0/0	0/0	0/0	0/0	0/0	0/0	0/0	0/0	0/0	0/0	0/0	0/0	0/0	0/0	0/0	0/0	0/0	0/0	0/0	0/0	0/0	0/0	0/0	0/0	0/0	0/0	0/0	0/0	0/0	0/0	0/0	0/0	0/0	0/0	0/0	0/0	0/0	0/0	0/0	0/0	0/0	0/0	0/0	0/0	0/0	0/0	0/0	0/0	0/0	0/0	0/0	./.	0/0	0/0	0/0	0/0	0/0	0/0	0/0	0/0	0/0	0/0	0/0	0/0	0/0	0/0	0/0	0/0	0/0	0/0	0/0	0/0	0/0	0/0	0/0	0/0	0/0	0/0	0/0	0/0	0/0	0/0	0/0	0/0	0/0	0/0	0/0	0/0	0/0	0/0	0/0	0/0	0/0	0/0	0/0	0/0	0/0	0/0	0/0	0/0	0/0
SC1.6	828920	AX-93215118	C	T	.	.	PR	GT	0/0	0/0	0/0	0/0	0/0	0/0	0/0	0/1	0/0	0/0	0/0	0/1	0/0	0/0	0/0	0/0	0/0	1/1	0/0	0/0	0/0	0/0	0/0	0/1	0/0	0/0	0/0	0/0	0/0	0/0	0/0	0/0	0/0	0/0	0/0	0/0	0/0	0/0	0/0	0/0	0/0	0/0	0/0	0/0	0/0	0/0	0/0	0/0	0/0	0/0	0/0	0/0	0/0	0/0	0/0	0/0	0/0	0/0	0/0	0/0	0/0	0/0	0/0	0/0	0/0	0/0	1/1	0/0	0/0	0/0	0/1	./.	0/0	0/0	0/0	0/0	0/0	0/0	0/0	0/0	0/0	0/0	0/0	0/0	0/0	0/0	0/0	0/0	0/0	0/0	0/0	0/0	0/0	0/0	0/0	0/0	0/0	0/0	0/0	0/0	0/0	0/0	0/0	0/0	0/0	0/0	0/0
SC1.6	854302	AX-93215119	A	T	.	.	PR	GT	0/1	0/0	0/1	0/1	0/0	0/1	0/0	1/1	0/0	1/1	0/0	0/1	0/0	0/0	0/0	0/0	0/0	0/1	0/0	0/0	0/0	0/1	1/1	0/0	0/0	0/1	0/0	0/0	0/0	0/0	0/0	0/0	0/0	0/1	0/0	0/0	0/0	0/1	0/0	0/0	0/1	0/0	0/1	0/1	0/1	0/0	0/1	0/1	0/1	0/1	0/0	0/0	0/0	1/1	0/0	0/1	0/0	0/0	0/0	0/0	0/1	0/0	0/1	0/0	0/0	0/1	1/1	0/0	0/0	0/0	0/0	0/0	0/1	0/0	0/1	0/0	1/1	0/0	0/0	0/0	0/0	0/0	0/0	0/0	0/0	0/0	0/0	0/1	0/1	0/0	0/0	1/1	1/1	0/0	1/1	1/1	0/1	0/1	0/0	0/1	0/1	0/1	1/1	1/1	1/1	0/1	1/1
SC1.6	941355	AX-93215121	G	.	.	.	PR	GT	0/0	0/0	0/0	0/0	0/0	0/0	0/0	0/0	0/0	0/0	0/0	0/0	0/0	0/0	0/0	0/0	0/0	0/0	0/0	0/0	0/0	0/0	0/0	0/0	0/0	0/0	0/0	0/0	0/0	0/0	0/0	0/0	0/0	0/0	0/0	0/0	0/0	0/0	0/0	0/0	0/0	0/0	0/0	0/0	0/0	0/0	0/0	0/0	0/0	0/0	0/0	0/0	0/0	0/0	0/0	0/0	0/0	0/0	0/0	0/0	0/0	0/0	0/0	0/0	0/0	0/0	0/0	0/0	0/0	0/0	0/0	0/0	0/0	0/0	0/0	0/0	0/0	0/0	0/0	0/0	0/0	0/0	0/0	0/0	0/0	0/0	0/0	0/0	0/0	0/0	0/0	0/0	0/0	0/0	0/0	0/0	0/0	0/0	0/0	0/0	0/0	0/0	0/0	0/0	0/0	0/0	0/0
SC1.6	978221	AX-93215123	A	C	.	.	PR	GT	0/0	1/1	0/0	0/1	1/1	0/0	1/1	0/1	1/1	0/0	1/1	0/1	0/0	0/1	1/1	0/1	1/1	1/1	1/1	1/1	0/1	0/0	0/0	1/1	0/1	0/1	1/1	0/1	1/1	1/1	1/1	1/1	1/1	0/0	1/1	0/0	0/1	0/0	0/1	1/1	0/0	0/0	0/1	0/0	0/0	0/1	./.	0/0	0/0	0/0	0/1	0/1	1/1	1/1	0/1	0/1	0/0	1/1	1/1	1/1	0/1	0/1	1/1	0/0	0/0	0/0	0/0	0/0	0/0	0/0	0/0	0/0	0/0	0/0	0/0	0/1	0/1	0/1	0/0	1/1	./.	0/1	0/1	0/1	0/1	0/1	0/1	0/1	0/1	0/1	0/1	0/0	0/0	0/1	0/0	0/0	0/0	0/1	0/1	0/0	0/1	1/1	0/1	1/1	1/1	1/1	0/1
SC1.6	991365	AX-93215124	A	C	.	.	PR	GT	0/0	0/0	0/1	0/0	0/0	0/0	0/0	0/0	0/0	0/1	0/0	0/0	0/0	0/0	0/0	0/0	0/0	0/0	0/0	0/0	0/0	0/0	0/0	0/0	0/0	0/1	0/0	0/0	0/0	0/0	0/0	0/0	0/0	0/0	0/0	0/0	0/0	0/0	0/0	0/0	0/1	0/1	0/1	0/1	0/1	0/0	0/1	0/1	0/1	0/1	0/0	0/0	0/0	0/0	0/0	0/0	0/0	0/0	0/0	0/0	0/0	0/0	0/0	0/0	./.	0/1	0/0	0/0	0/0	0/0	0/0	0/0	0/1	0/0	0/1	0/0	0/1	0/1	0/0	0/0	0/1	0/1	0/1	0/0	0/0	0/1	0/0	0/0	0/0	0/1	0/0	0/0	0/0	0/1	0/0	0/0	0/1	0/0	1/1	0/0	0/0	0/0	0/0	0/0	0/0	0/0	0/0
SC1.6	1018846	AX-93215125	A	T	.	.	PR	GT	0/1	0/0	0/1	0/0	0/0	0/0	0/1	0/1	0/1	0/1	0/0	0/1	0/1	0/0	0/0	0/0	0/1	0/0	0/1	0/1	0/1	0/1	0/1	0/0	0/1	0/1	0/0	1/1	1/1	0/1	0/0	0/1	0/0	1/1	0/1	1/1	0/1	1/1	0/1	0/0	0/1	0/1	0/1	0/1	0/1	0/0	0/1	0/1	0/1	0/1	0/0	0/0	0/0	0/0	./.	0/1	1/1	0/0	0/0	0/0	./.	1/1	0/0	1/1	1/1	1/1	0/0	0/1	0/1	0/0	0/0	0/0	0/1	0/1	0/1	./.	0/1	0/1	1/1	0/0	0/1	0/0	0/1	0/0	0/1	0/1	0/1	0/0	0/0	0/0	0/1	0/0	0/1	0/0	0/0	1/1	0/0	0/0	0/0	0/0	0/0	0/0	0/0	0/0	0/0	0/0	0/0
SC1.6	1065277	AX-93215127	C	A	.	.	PR	GT	0/0	0/0	0/0	0/0	0/0	0/0	0/0	0/0	0/0	0/0	0/0	0/0	0/0	0/0	0/0	0/0	0/0	0/0	0/0	0/0	0/0	0/0	0/0	0/1	0/0	0/0	0/0	0/0	0/0	0/0	0/0	0/0	0/1	0/0	0/0	0/0	0/1	0/0	0/0	0/0	0/0	0/0	0/0	0/0	0/0	0/0	0/0	0/0	0/0	0/0	0/0	0/0	0/0	0/0	0/1	0/0	0/0	1/1	0/0	0/0	0/1	0/1	0/0	0/0	0/0	0/0	0/0	0/0	0/0	0/0	0/0	0/0	0/0	0/0	0/0	0/0	0/0	0/0	0/0	0/0	0/0	0/0	0/0	0/0	0/0	0/0	0/0	0/0	0/0	0/0	0/0	0/0	0/0	0/0	0/0	0/0	0/0	0/0	0/0	0/0	0/0	0/0	0/0	0/0	0/0	0/0	0/0
SC1.6	1197014	AX-93215128	A	.	.	.	PR	GT	0/0	0/0	0/0	0/0	0/0	0/0	0/0	0/0	0/0	0/0	0/0	0/0	0/0	0/0	0/0	0/0	0/0	0/0	0/0	0/0	0/0	0/0	0/0	0/0	0/0	0/0	0/0	0/0	0/0	0/0	0/0	0/0	0/0	0/0	0/0	0/0	0/0	0/0	0/0	0/0	0/0	0/0	0/0	0/0	0/0	0/0	0/0	0/0	0/0	0/0	0/0	0/0	0/0	0/0	0/0	0/0	0/0	0/0	0/0	0/0	0/0	0/0	0/0	0/0	0/0	0/0	0/0	0/0	0/0	0/0	0/0	0/0	0/0	0/0	0/0	0/0	0/0	0/0	0/0	0/0	0/0	0/0	0/0	0/0	0/0	0/0	0/0	0/0	0/0	0/0	0/0	0/0	0/0	0/0	0/0	0/0	0/0	0/0	0/0	0/0	0/0	0/0	0/0	0/0	0/0	0/0	0/0
SC1.6	1279473	AX-93215132	T	.	.	.	PR	GT	0/0	0/0	0/0	0/0	./.	0/0	0/0	0/0	0/0	0/0	0/0	0/0	0/0	0/0	0/0	0/0	0/0	0/0	0/0	0/0	0/0	0/0	0/0	0/0	0/0	0/0	0/0	0/0	0/0	0/0	0/0	0/0	0/0	0/0	0/0	0/0	0/0	0/0	0/0	0/0	0/0	0/0	0/0	0/0	0/0	0/0	0/0	0/0	0/0	0/0	0/0	0/0	0/0	0/0	0/0	0/0	0/0	0/0	0/0	0/0	0/0	0/0	0/0	0/0	0/0	0/0	0/0	0/0	0/0	0/0	0/0	0/0	0/0	0/0	0/0	0/0	0/0	0/0	0/0	0/0	0/0	0/0	0/0	0/0	0/0	0/0	0/0	0/0	0/0	0/0	0/0	0/0	0/0	0/0	0/0	0/0	0/0	0/0	0/0	0/0	0/0	0/0	0/0	0/0	0/0	0/0	0/0
SC1.6	1321895	AX-93215136	G	A	.	.	PR	GT	0/0	0/0	0/0	0/0	0/0	0/0	0/1	0/0	0/0	0/0	0/1	0/1	0/0	0/0	0/0	0/0	0/0	0/0	0/0	0/0	0/0	0/0	0/0	0/1	0/0	0/0	0/0	0/0	0/0	0/0	0/0	0/1	0/0	0/0	0/1	0/0	0/0	0/0	0/0	0/1	./.	0/0	0/0	0/0	0/0	./.	0/1	0/0	0/0	0/0	./.	0/0	0/0	0/0	0/0	0/0	0/0	0/0	0/0	0/0	0/0	0/0	0/0	0/0	0/0	0/0	0/0	0/0	0/0	0/0	0/0	0/0	0/0	0/0	0/0	0/0	0/1	0/1	1/1	0/0	0/1	0/1	0/1	0/1	0/0	1/1	0/0	0/0	0/0	0/1	0/1	0/0	0/0	0/0	0/0	0/0	0/0	0/1	0/0	0/1	0/1	0/0	0/0	0/0	0/0	0/0	0/1
SC1.6	1328352	AX-93215137	C	.	.	.	PR	GT	0/0	0/0	0/0	0/0	0/0	0/0	0/0	0/0	0/0	0/0	0/0	0/0	0/0	0/0	0/0	0/0	0/0	0/0	0/0	0/0	0/0	0/0	0/0	0/0	0/0	0/0	0/0	0/0	0/0	0/0	0/0	0/0	0/0	0/0	0/0	0/0	0/0	0/0	0/0	0/0	0/0	0/0	0/0	0/0	0/0	0/0	0/0	0/0	0/0	0/0	0/0	0/0	0/0	0/0	0/0	0/0	0/0	0/0	0/0	0/0	0/0	0/0	0/0	0/0	0/0	0/0	0/0	0/0	0/0	0/0	0/0	0/0	0/0	0/0	0/0	0/0	0/0	0/0	0/0	0/0	0/0	0/0	0/0	0/0	0/0	0/0	0/0	0/0	0/0	0/0	0/0	0/0	0/0	0/0	0/0	0/0	0/0	0/0	0/0	0/0	0/0	0/0	0/0	0/0	0/0	0/0	0/0
SC1.6	1329754	AX-93215138	C	.	.	.	PR	GT	0/0	0/0	0/0	0/0	0/0	0/0	0/0	0/0	0/0	0/0	0/0	0/0	0/0	0/0	0/0	0/0	0/0	0/0	0/0	0/0	0/0	0/0	0/0	0/0	0/0	0/0	0/0	0/0	0/0	0/0	0/0	0/0	0/0	0/0	0/0	0/0	0/0	0/0	0/0	0/0	0/0	0/0	0/0	0/0	0/0	0/0	0/0	0/0	0/0	0/0	0/0	0/0	0/0	0/0	0/0	0/0	0/0	0/0	0/0	0/0	0/0	0/0	0/0	0/0	0/0	0/0	0/0	0/0	0/0	0/0	0/0	0/0	0/0	0/0	0/0	0/0	0/0	0/0	0/0	0/0	0/0	0/0	0/0	0/0	0/0	0/0	0/0	0/0	0/0	0/0	0/0	0/0	0/0	0/0	0/0	0/0	0/0	0/0	0/0	0/0	0/0	0/0	0/0	0/0	0/0	0/0	0/0
SC1.6	1330081	AX-93215139	G	A	.	.	PR	GT	0/0	0/0	0/0	0/0	0/0	0/0	0/0	0/0	0/0	0/0	0/1	0/0	0/0	0/0	0/0	0/0	0/0	0/0	0/0	0/0	0/0	0/0	0/0	0/1	0/0	0/0	0/0	0/0	0/0	0/0	0/0	0/0	0/0	0/0	0/0	0/0	0/0	0/0	0/0	0/1	0/0	0/0	0/0	0/0	0/0	0/0	0/0	0/0	0/0	0/0	0/0	0/0	0/0	0/0	0/0	0/0	0/0	0/0	0/0	0/0	0/0	0/0	0/0	0/0	0/0	0/0	0/0	0/0	0/0	0/0	0/0	0/0	0/0	0/0	0/0	0/0	0/1	0/1	1/1	0/0	0/1	0/0	0/1	0/0	0/0	1/1	0/0	0/0	0/0	0/1	0/1	0/0	0/0	0/0	0/0	0/0	0/0	0/1	0/0	0/1	0/1	0/0	0/0	0/0	0/0	0/0	0/1
SC1.6	1330366	AX-93215140	C	.	.	.	PR	GT	0/0	0/0	0/0	0/0	0/0	0/0	0/0	0/0	0/0	0/0	0/0	0/0	0/0	0/0	0/0	0/0	0/0	0/0	0/0	0/0	0/0	0/0	0/0	0/0	0/0	0/0	0/0	0/0	0/0	0/0	0/0	0/0	0/0	0/0	0/0	0/0	0/0	0/0	0/0	0/0	0/0	0/0	0/0	0/0	0/0	0/0	0/0	0/0	0/0	0/0	0/0	0/0	0/0	0/0	0/0	0/0	0/0	0/0	0/0	0/0	0/0	0/0	0/0	0/0	0/0	0/0	0/0	0/0	0/0	0/0	0/0	0/0	0/0	0/0	0/0	0/0	0/0	0/0	0/0	0/0	0/0	0/0	0/0	0/0	0/0	0/0	0/0	0/0	0/0	0/0	0/0	0/0	0/0	0/0	0/0	0/0	0/0	0/0	0/0	0/0	0/0	0/0	0/0	0/0	0/0	0/0	0/0
SC1.6	1330910	AX-93215141	G	A	.	.	PR	GT	0/0	0/0	0/0	0/0	0/0	0/0	0/0	0/0	0/0	0/0	0/1	0/0	0/0	0/0	0/0	0/0	0/0	0/0	0/0	0/0	0/0	0/0	0/0	0/1	0/0	0/0	0/0	0/0	0/0	0/0	0/0	0/0	0/0	0/0	0/0	0/0	0/0	0/0	0/0	0/1	0/0	0/0	0/0	0/0	0/0	0/0	0/0	./.	0/0	0/0	0/0	0/0	0/0	0/0	0/0	0/0	0/0	0/0	0/0	0/0	0/0	0/0	0/0	0/0	0/0	0/0	0/0	0/0	0/0	0/0	0/0	0/0	0/0	0/0	0/0	0/0	0/1	0/1	1/1	0/0	0/1	0/0	0/1	0/0	0/0	1/1	0/0	0/0	0/0	0/1	0/1	0/0	0/0	0/0	0/0	0/0	0/0	0/1	0/0	0/1	0/1	0/0	0/0	0/0	0/0	0/0	0/1
SC1.6	1332129	AX-93215142	T	C	.	.	PR	GT	0/0	0/1	0/0	0/0	0/1	0/0	0/1	0/0	0/0	0/0	0/1	0/1	0/0	0/0	0/0	0/0	0/0	0/0	0/0	0/0	0/0	0/0	0/0	0/1	0/0	0/0	0/0	0/0	0/0	0/0	0/0	0/1	0/0	0/0	0/1	0/0	0/0	0/0	0/0	0/1	1/1	0/1	1/1	0/1	0/1	1/1	1/1	0/0	0/1	1/1	1/1	1/1	0/0	0/0	0/0	0/0	0/0	0/0	1/1	1/1	0/0	0/0	0/0	0/0	0/0	0/0	0/0	0/0	0/0	0/0	0/0	0/0	0/0	0/0	0/0	0/0	0/1	0/1	1/1	0/0	0/1	0/0	0/1	0/0	0/0	1/1	0/0	0/0	0/0	0/1	0/1	0/0	0/0	0/0	0/0	0/0	0/0	0/1	0/0	0/1	0/1	0/0	0/0	0/0	0/0	0/0	0/1
SC1.6	1336529	AX-93215143	C	T	.	.	PR	GT	0/0	0/1	0/0	0/0	0/1	0/0	0/0	0/0	0/0	0/0	0/1	0/0	0/0	0/0	0/0	0/0	0/0	0/0	0/0	0/0	0/0	0/0	0/0	0/1	0/0	0/0	0/0	0/0	0/0	0/0	0/0	0/0	0/0	0/0	0/0	0/0	0/0	0/0	0/0	0/1	0/0	0/0	0/0	0/0	0/0	0/0	0/0	0/0	0/0	0/0	0/0	0/0	0/0	0/0	0/0	0/0	0/0	0/0	0/0	0/0	0/0	0/0	0/0	0/0	0/0	0/0	0/0	0/0	0/0	0/0	0/0	0/0	0/0	0/0	0/0	0/0	0/1	0/1	1/1	0/0	0/1	0/1	0/1	0/1	0/0	1/1	0/0	0/0	0/0	0/1	0/1	0/0	0/0	0/0	0/0	0/0	0/0	0/1	0/0	0/1	0/1	0/0	0/0	0/0	0/0	0/0	0/1
[truncated: 12,633,720 more chars]
